# Supplementary material for: Mutations in HEADING DATE 1 affect transcription and cell wall composition in rice
Source: Plant Physiol. 2025 Mar 27;197(4):kiaf120. doi: 10.1093/plphys/kiaf120 (PMC12022608; doi:10.1093/plphys/kiaf120)
Supplement: kiaf120_Supplementary_Data [file kiaf120_supplementary_data.zip]

Archive with 6 entries (6 files):
- SUPP FIGS Fabio Fornara.pdf
- Supplementary Table 1.xlsx
- Supplementary Table 2.xlsx
- Supplementary Table 3.xlsx
- Supplementary Table 4 Fabio Fornara.docx
- Supplementary Table 5 Fabio Fornara.docx
