# Supplementary material for: Mutations in HEADING DATE 1 affect transcription and cell wall composition in rice
Source: Plant Physiol. 2025 Mar 27;197(4):kiaf120. doi: 10.1093/plphys/kiaf120 (PMC12022608; doi:10.1093/plphys/kiaf120)
Supplement: kiaf120_Supplementary_Data [file kiaf120_supplementary_data.zip › Supplementary Table 1.xlsx]

## Sheet: Supplementary Table 1
Supplementary Table S1. List of genes differentially expressed in the hd1-1 mutant under LD.
	wt1_res	wt2_res	wt3_res	mut1_res	mut2_res	mut3_res	logFC	logCPM	PValue	FDR	annot
LOC_Os03g02470	0	0	0	38.1753	35.2098	39.4201	12.8954	4.23273	2.13894e-22	3.5434e-19	expressed protein
LOC_Os02g50805	0	0	0	14.5668	14.3431	15.4583	11.5494	2.88735	1.74937e-18	7.5349e-16	transposon protein, putative, CACTA, En/Spm sub-class, expressed
LOC_Os08g04580	0	0	0	7.87744	7.94916	8.97511	10.7107	2.05081	1.09533e-15	2.03354e-13	csAtPR5, putative, expressed
LOC_Os12g28177	0	0	0	6.07428	12.8893	5.49902	10.6901	2.02968	1.3447e-12	1.06469e-10	ATPase 3, putative, expressed
LOC_Os09g24840	0	0	0	8.31026	6.4222	7.61125	10.5605	1.90152	5.33151e-15	8.08587e-13	GASR10 - Gibberellin-regulated GASA/GAST/Snakin family protein precursor, expressed
LOC_Os06g15430	0	0	0	7.70431	6.24256	7.30328	10.4881	1.82954	7.10598e-15	1.04818e-12	expressed protein
LOC_Os03g17610	0	0	0	6.87328	7.74661	5.24516	10.3905	1.73235	3.76184e-14	4.3562e-12	OsTOP6A3 - Topoisomerase 6 subunit A homolog 3, expressed
LOC_Os07g26540	0	0	0	6.05957	5.29944	6.55535	10.2419	1.58507	3.86802e-14	4.45464e-12	hexokinase, putative, expressed
LOC_Os04g43090	0	0	0	4.2417	5.9731	5.63144	10.0645	1.40897	2.4511e-13	2.35453e-11	expressed protein
LOC_Os04g56910	0	0	0	3.85215	5.1198	3.87162	9.76165	1.11005	1.47137e-12	1.1481e-10	transferase family protein, putative, expressed
LOC_Os01g21034	0	0.0352744	0	13.4176	11.1378	16.9823	9.68235	2.79384	3.5106e-17	1.02188e-14	pectinesterase, putative, expressed
LOC_Os03g50670	0	0	0	4.02528	3.95212	3.56365	9.60805	0.959397	2.22577e-12	1.6529e-10	retrotransposon protein, putative, Ty3-gypsy subclass, expressed
LOC_Os04g55159	0	0	0	4.58406	4.16635	1.85134	9.48583	0.839684	2.08183e-10	9.66256e-09	LTPL125 - Protease inhibitor/seed storage/LTP family protein precursor, putative, expressed
LOC_Os03g02040	0	0	0	2.94322	3.009	3.65164	9.34331	0.700399	1.54213e-11	9.40829e-10	remorin, putative, expressed
LOC_Os07g49370	0	0	0	3.59246	2.60481	3.38767	9.34108	0.698603	2.05516e-11	1.21593e-09	glycosyltransferase family 43 protein, putative, expressed
LOC_Os06g51320	0	0	0	3.41673	3.45766	2.3894	9.2913	0.649703	3.60986e-11	2e-09	GASR8 - Gibberellin-regulated GASA/GAST/Snakin family protein precursor, expressed
LOC_Os10g33050	0	0	0	3.14102	2.4337	2.97279	9.17601	0.538032	4.64568e-11	2.55881e-09	expressed protein
LOC_Os01g57040	0	0	0	3.15963	2.47008	2.50775	9.10521	0.46945	7.47073e-11	3.88622e-09	expressed protein
LOC_Os10g36360	0	0	0	2.2507	2.82936	1.9798	8.8995	0.270567	3.22224e-10	1.42786e-08	expressed protein
LOC_Os02g30910	0	0	0	2.03428	2.60481	2.41976	8.89936	0.27046	2.46959e-10	1.1268e-08	nodulin MtN3 family protein, putative, expressed
LOC_Os02g43640	0	0	0	2.51039	2.60481	1.71583	8.85253	0.22578	5.42002e-10	2.27093e-08	retrotransposon protein, putative, unclassified, expressed
LOC_Os11g35540	0.0364454	0	0	7.48789	7.41023	6.81933	8.74638	1.86283	1.9889e-15	3.39944e-13	expressed protein
LOC_Os04g58050	0.0364454	0	0	6.9685	7.2755	7.17129	8.72614	1.84271	2.11352e-15	3.584e-13	expressed protein
LOC_Os08g38270	0	0	0	2.42383	2.02097	1.75983	8.71473	0.0945326	8.63453e-10	3.46147e-08	fasciclin domain containing protein, expressed
LOC_Os12g05290	0	0	0	1.55731	2.3578	2.24158	8.70209	0.0817841	1.25518e-09	4.88817e-08	retrotransposon protein, putative, unclassified, expressed
LOC_Os04g58200	0.291563	0.388018	0.178208	103.835	117.935	104.93	8.54739	5.77057	2.30985e-23	4.52227e-20	protochlorophyllide reductase A, chloroplast precursor, putative, expressed
LOC_Os01g57030	0	0	0	1.34176	1.61678	2.37577	8.49644	-0.112394	6.22558e-09	2.04537e-07	expressed protein
LOC_Os01g19220	0	0	0	0.908935	1.61678	1.93581	8.23834	-0.353584	3.96717e-08	1.04831e-06	beta-D-xylosidase, putative, expressed
LOC_Os04g39150	0.0364454	0	0	5.2372	4.40123	5.49946	8.22635	1.34848	9.38783e-14	1.00087e-11	pathogenesis-related Bet v I family protein, putative, expressed
LOC_Os12g02300	0	0	0	1.13011	1.91409	1.14917	8.14868	-0.436409	4.24143e-08	1.10185e-06	LTPL26 - Protease inhibitor/seed storage/LTP family protein precursor, expressed
LOC_Os05g34390	0	0	0	1.51489	1.16767	1.45186	8.13121	-0.451378	2.31875e-08	6.50218e-07	protein kinase domain containing protein, expressed
LOC_Os02g53970	0	0	0	1.7313	0.94312	1.40786	8.1141	-0.466655	4.81217e-08	1.23082e-06	OsSub24 - Putative Subtilisin homologue, expressed
LOC_Os05g50390	0	0	0	1.29848	1.39223	1.31987	8.08635	-0.492885	2.54194e-08	7.04547e-07	expressed protein
LOC_Os01g47780	0	0	0	1.42833	1.34731	1.23188	8.08569	-0.493334	2.65302e-08	7.30631e-07	fasciclin domain containing protein, expressed
LOC_Os06g43410	0	0	0	1.55817	1.21258	1.0559	8.02004	-0.552951	5.20627e-08	1.31351e-06	cytochrome P450, putative, expressed
LOC_Os03g55290	0.0364454	0	0.0356416	7.31476	9.4312	5.58745	8.0148	1.90469	1.06543e-14	1.49968e-12	GASR3 - Gibberellin-regulated GASA/GAST/Snakin family protein precursor, expressed
LOC_Os06g48160	0.109336	0.0352744	0	12.8549	14.7306	12.9347	8.00274	2.76177	1.50289e-16	3.44322e-14	glycosyl hydrolases family 16, putative, expressed
LOC_Os08g29580	0	0	0	1.03878	1.34731	1.36387	7.98918	-0.581594	5.34209e-08	1.34088e-06	expressed protein
LOC_Os01g45110	0	0	0	1.47161	0.988031	1.27587	7.98592	-0.583763	6.24243e-08	1.53818e-06	anthocyanin 3-O-beta-glucosyltransferase, putative, expressed
LOC_Os06g10230	0	0	0	1.47161	0.359284	1.89181	7.98305	-0.585665	1.57465e-06	2.62474e-05	receptor-like protein kinase 5 precursor, putative, expressed
LOC_Os08g27740	0.0364454	0	0	3.89544	4.31141	4.57555	7.98223	1.10808	4.04187e-13	3.67281e-11	transposon protein, putative, unclassified, expressed
LOC_Os06g05550	0	0	0	1.86115	0.89821	0.879913	7.94981	-0.616002	2.43584e-07	5.12287e-06	GDSL-like lipase/acylhydrolase, putative, expressed
LOC_Os01g71840	0	0	0	1.38981	0.680843	1.39598	7.87959	-0.679459	2.42329e-07	5.10645e-06	retrotransposon protein, putative, unclassified, expressed
LOC_Os05g42360	0	0	0	0.735805	1.97606	0.747926	7.87005	-0.690169	8.66917e-07	1.55712e-05	expressed protein
LOC_Os04g34500	0	0	0	0.605957	1.88624	0.527948	7.67367	-0.86498	4.32352e-06	6.25749e-05	retrotransposon protein, putative, unclassified, expressed
LOC_Os04g46110	0	0	0	0.9955	0.89821	1.09989	7.66693	-0.869248	2.82751e-07	5.84387e-06	fibroin heavy chain precursor, putative, expressed
LOC_Os01g34560	0	0	0	0.865652	0.538926	1.53985	7.64436	-0.888761	1.47137e-06	2.47172e-05	3-ketoacyl-CoA synthase, putative, expressed
LOC_Os04g34170	0.328009	0	0.0356416	18.2653	27.5301	26.9693	7.60627	3.60742	6.36287e-14	7.06345e-12	retrotransposon protein, putative, unclassified, expressed
LOC_Os11g33270	0.510236	0.599665	0.498982	105.307	104.866	104.93	7.59984	5.72201	4.67587e-27	1.00699e-22	glycosyl hydrolases family 16, putative, expressed
LOC_Os01g68290	0	0	0	0.649239	1.7066	0.483952	7.58576	-0.941819	4.50252e-06	6.5078e-05	expressed protein
LOC_Os01g08500	0	0	0	0.563973	0.949857	1.24464	7.54743	-0.974293	1.21869e-06	2.08631e-05	transposon protein, putative, Pong sub-class, expressed
LOC_Os07g04150	0	0.0352744	0.0356416	4.84765	5.5689	5.71944	7.54713	1.44181	3.35408e-14	3.9868e-12	stress-induced protein, putative, expressed
LOC_Os08g37990	0	0	0	0.605957	0.988031	1.09989	7.51333	-1.00388	1.04593e-06	1.82538e-05	expressed protein
LOC_Os03g06940	0	0	0	0.779087	1.12276	0.791922	7.51328	-1.00391	7.94528e-07	1.44032e-05	beta-galactosidase, putative, expressed
LOC_Os08g31250	0	0	0	0.779087	0.988031	0.879913	7.48886	-1.02484	7.49793e-07	1.37076e-05	C1-like domain containing protein, expressed
LOC_Os11g18730	0	0	0	0.82237	1.12276	0.659935	7.46532	-1.04527	1.18321e-06	2.0304e-05	glycosyl hydrolase family 3 protein, putative, expressed
LOC_Os01g60590	0	0	0	0.735805	0.983989	0.816119	7.42704	-1.07805	1.08422e-06	1.88457e-05	transposon protein, putative, Pong sub-class, expressed
LOC_Os09g20540	0	0	0	0.735805	0.718568	1.0559	7.41403	-1.08882	1.34541e-06	2.27968e-05	expressed protein
LOC_Os01g70120	0	0	0	0.596867	0.801203	1.00178	7.34825	-1.14514	2.04489e-06	3.3087e-05	expressed protein
LOC_Os07g48910	0.0364454	0.0705488	0.142566	12.0326	17.9193	12.7147	7.3303	2.83918	5.93875e-17	1.54093e-14	retrotransposon protein, putative, unclassified, expressed
LOC_Os01g57150	0	0	0	0.389544	1.12276	0.835917	7.31378	-1.17504	5.751e-06	8.08448e-05	SR protein related family member, putative, expressed
LOC_Os02g51320	0	0	0	0.735805	0.89821	0.659935	7.28352	-1.19982	2.28554e-06	3.6299e-05	helix-loop-helix DNA-binding domain containing protein, expressed
LOC_Os10g31120	0	0	0	0.692522	1.03698	0.547746	7.27182	-1.20991	3.60127e-06	5.3859e-05	transposon protein, putative, Pong sub-class, expressed
LOC_Os11g02220	0	0	0	1.03878	0.538926	0.527948	7.16519	-1.29772	7.41092e-06	0.000100152	retrotransposon protein, putative, SINE subclass
LOC_Os07g49000	0	0	0	0.432826	0.853299	0.747926	7.10927	-1.34505	7.98284e-06	0.000106715	DNAJ heat shock N-terminal domain-containing protein, putative, expressed
LOC_Os06g41910	0	0	0	0.389544	0.628747	1.0119	7.1081	-1.34573	1.20011e-05	0.000151409	expressed protein
LOC_Os10g41350	0	0	0	0.649239	0.89821	0.439957	7.07699	-1.37131	9.47932e-06	0.000124026	transposon protein, putative, Pong sub-class, expressed
LOC_Os03g43650	0	0	0	0.476109	0.404194	1.09989	7.07479	-1.37258	1.8937e-05	0.000224081	uncharacterized protein At4g06744 precursor, putative, expressed
LOC_Os05g48850	0	0	0	0.82237	0.404194	0.747926	7.073	-1.37362	9.83781e-06	0.000128076	no apical meristem protein, putative, expressed
LOC_Os07g23640	0	0	0	0.519391	0.853299	0.527948	7.01236	-1.42401	1.09932e-05	0.000140595	retrotransposon protein, putative, Ty3-gypsy subclass, expressed
LOC_Os05g36050	0	0	0	0.605957	0.718568	0.571944	7.01105	-1.42476	8.34016e-06	0.00011101	serine/threonine-protein kinase, putative, expressed
LOC_Os10g32600	0	0	0	0.605957	0.988031	0.263974	6.97913	-1.45095	3.38263e-05	0.000367364	MYB family transcription factor, putative, expressed
LOC_Os02g52040	0	0	0.0356416	2.33726	1.7066	2.28777	6.97189	0.131199	4.28331e-10	1.85232e-08	phosphate-induced protein 1 conserved region domain containing protein, expressed
LOC_Os07g32710	0.0728908	0.105823	0.249491	15.4519	16.9313	19.0501	6.85645	3.11232	1.32552e-17	4.32521e-15	retrotransposon protein, putative, unclassified, expressed
LOC_Os03g06674	0	0	0	0.346261	0.89821	0.439957	6.83695	-1.56442	4.19581e-05	0.000440785	expressed protein
LOC_Os08g38760	0	0	0	0.259696	0.982642	0.439957	6.83348	-1.56739	6.9698e-05	0.000676134	expressed protein
LOC_Os06g04850	0	0	0	0.649239	0.314373	0.703931	6.83135	-1.56755	3.18846e-05	0.000349983	homeobox associated leucine zipper, putative, expressed
LOC_Os06g49190	0.109336	0.105823	0.142566	13.8504	15.0899	13.2427	6.82334	2.82692	3.79779e-19	2.0099e-16	LTPL154 - Protease inhibitor/seed storage/LTP family protein precursor, expressed
LOC_Os12g36210	0	0.0352744	0.0712832	4.28498	4.76051	4.31157	6.77474	1.17813	6.25065e-13	5.40618e-11	inhibitor I family protein, putative, expressed
LOC_Os08g39660	0.109336	0	0.0356416	5.02078	5.70363	6.46736	6.76625	1.53827	3.11488e-13	2.87906e-11	cytochrome P450, putative, expressed
LOC_Os08g06190	0	0	0	0.476109	0.583836	0.483952	6.71663	-1.65757	3.28261e-05	0.000358237	berberine and berberine like domain containing protein, expressed
LOC_Os04g45590	0	0	0	0.562674	0.359284	0.615939	6.71458	-1.65869	4.00017e-05	0.000423122	glyoxalase family protein, putative, expressed
LOC_Os01g17470	0.0364454	0	0	1.21191	2.11079	1.9798	6.71386	-0.111889	4e-09	1.3953e-07	plastocyanin-like domain containing protein, putative, expressed
LOC_Os12g13445	0	0	0	0.735805	0.314373	0.483952	6.71328	-1.65941	5.35108e-05	0.000543589	expressed protein
LOC_Os03g01320	1.02047	1.02296	0.748473	94.7024	105.495	92.1709	6.70306	5.62035	4.64455e-24	1.37695e-20	LTPL116 - Protease inhibitor/seed storage/LTP family protein precursor, expressed
LOC_Os03g01300	5.28458	3.52744	4.81161	423.044	484.405	432.125	6.61836	7.81718	2.00938e-23	4.34856e-20	LTPL114 - Protease inhibitor/seed storage/LTP family protein precursor, expressed
LOC_Os12g36430	0	0.0352744	0	2.20741	1.43714	1.27587	6.60986	-0.2083	7.39752e-09	2.37068e-07	expressed protein
LOC_Os08g17160	0	0	0	0.432826	0.449105	0.483952	6.5427	-1.78946	6.87962e-05	0.000668891	plastocyanin-like domain containing protein, putative, expressed
LOC_Os03g03570	0	0	0	0.432826	0.583836	0.30797	6.49691	-1.82371	0.000106752	0.000982901	leucine-rich repeat transmembrane protein kinase, putative, expressed
LOC_Os10g11100	0	0	0	0.432826	0.538926	0.30797	6.44826	-1.85948	0.000122894	0.00110323	retrotransposon protein, putative, unclassified, expressed
LOC_Os08g35760	0	0	0	0.519391	0.404194	0.351965	6.44673	-1.86029	0.000113428	0.0010342	Cupin domain containing protein, expressed
LOC_Os03g19070	0	0	0.0356416	0.605957	1.97606	1.80382	6.43982	-0.366372	1.37717e-07	3.07976e-06	long cell-linked locus protein, putative, expressed
LOC_Os09g33710	0.0364454	0	0	1.34176	2.20061	0.835917	6.43773	-0.367321	6.36866e-08	1.56214e-06	Os9bglu33 - beta-glucosidase homologue, similar to G. max hydroxyisourate hydrolase, expressed
LOC_Os04g58820	0	0	0	0.389544	0.538926	0.30797	6.39851	-1.89581	0.000151509	0.00130516	ATOFP18/OFP18, putative, expressed
LOC_Os04g34490	0.291563	0.282195	0.0712832	19.1309	19.4462	16.9383	6.39666	3.22719	5.6413e-17	1.4816e-14	nodulin, putative, expressed
LOC_Os08g16260	0	0	0	0.519391	0.269463	0.439957	6.3957	-1.89729	0.000161385	0.00137538	cytochrome P450 protein, putative, expressed
LOC_Os08g07100	0	0.0352744	0	1.991	0.628747	1.53985	6.37035	-0.427676	1.45818e-07	3.23769e-06	terpene synthase, putative, expressed
LOC_Os08g35110	0	0	0	0.259696	0.269463	0.659935	6.34549	-1.93382	0.000293852	0.00227395	OsSAUR33 - Auxin-responsive SAUR gene family member, expressed
LOC_Os11g46810	0	0	0.106925	3.93872	2.69463	3.25568	6.34222	0.758804	1.36606e-10	6.74756e-09	retrotransposon protein, putative, unclassified, expressed
LOC_Os09g38239	0.0364454	0	0	0.908935	1.61678	1.53985	6.33155	-0.463908	3.9788e-08	1.05009e-06	sulfotransferase domain containing protein, expressed
LOC_Os07g45060	0.0728908	0.0352744	0.0712832	5.32376	5.16471	4.79553	6.30307	1.37568	3.76232e-14	4.3562e-12	uncharacterized GPI-anchored protein At5g19240 precursor, putative, expressed
LOC_Os11g02350	0.0364454	0	0.0356416	2.46235	2.03804	2.28249	6.29852	0.232763	1.99279e-10	9.32972e-09	LTPL25 - Protease inhibitor/seed storage/LTP family protein precursor, expressed
LOC_Os02g14910	0	0	0	0.346261	0.449105	0.351965	6.29257	-1.97174	0.000204101	0.00166497	bZIP transcription factor family protein, putative, expressed
LOC_Os03g36160	0	0	0	0.432826	0.449105	0.263974	6.29202	-1.97202	0.000229724	0.00183574	DNAJ heat shock N-terminal domain-containing protein, putative, expressed
LOC_Os11g05010	0	0	0.0356416	1.08207	1.79642	1.0119	6.26847	-0.521682	6.18176e-08	1.525e-06	heavy-metal-associated domain-containing protein, putative, expressed
LOC_Os06g06250	0.218672	0.529116	0.178208	22.1607	25.9583	23.3177	6.24231	3.59252	3.51128e-17	1.02188e-14	GDSL-like lipase/acylhydrolase, putative, expressed
LOC_Os03g16500	0	0	0	0.432826	0.359284	0.30797	6.2355	-2.01173	0.00025921	0.00203736	aspartic proteinase nepenthesin precursor, putative, expressed
LOC_Os04g33450	0	0	0.0356416	1.47161	0.94312	1.31987	6.21337	-0.570045	5.51346e-08	1.37747e-06	expressed protein
LOC_Os03g17300	0.74786	0.159793	1.42317	54.4699	63.5483	55.6919	6.21235	4.87479	1.2614e-13	1.30603e-11	TKL_IRAK_CrRLK1L-1.7 - The CrRLK1L-1 subfamily has homology to the CrRLK1L homolog, expressed
LOC_Os01g42520	1.71293	1.76372	1.92465	118.768	137.785	135.859	6.17889	6.05095	9.75278e-26	7.00119e-22	expressed protein
LOC_Os09g29100	0	0	0	0.259696	0.359284	0.439957	6.17854	-2.05157	0.000347492	0.00262031	cyclin, putative, expressed
LOC_Os05g04500	0	0	0	0.432826	0.359284	0.263974	6.17742	-2.05215	0.000343418	0.00259813	peroxidase precursor, putative, expressed
LOC_Os01g63190	1.12981	0.670213	1.17617	63.6687	74.7311	69.4691	6.12028	5.13506	1.0318e-20	9.66128e-18	laccase precursor protein, putative, expressed
LOC_Os01g53640	0	0	0.0712832	1.29848	2.5599	1.89181	6.059	0.00584767	9.20578e-09	2.88582e-07	retrotransposon protein, putative, unclassified, expressed
LOC_Os07g02200	0	0.141098	0.0712832	5.45361	4.53596	4.0916	5.94235	1.26439	5.81241e-12	3.83975e-10	plastocyanin-like domain containing protein, putative, expressed		Os01g0851000
LOC_Os04g27060	0.0364454	0.0352744	0	1.64474	2.24552	1.40786	5.94168	-0.102591	3.77701e-09	1.32e-07	oxidoreductase, aldo/keto reductase family protein, putative, expressed		Os03g0824100
LOC_Os01g71090	0.0728908	0.0352744	0.0712832	3.67902	4.22159	3.73963	5.91034	0.99403	8.50745e-13	7.074e-11	xylanase inhibitor, putative, expressed		Os03g0602600
LOC_Os01g07240	0.0364454	0.0705488	0.106925	5.19391	4.89524	3.56365	5.89669	1.22098	7.03857e-13	6.01518e-11	expressed protein
LOC_Os07g29960	0	0.0705488	0	1.55817	2.02097	1.36387	5.84278	-0.194723	1.60903e-08	4.74686e-07	cytochrome P450, putative, expressed
LOC_Os11g46900	0.400899	0.31747	1.2831	38.8245	34.9404	41.6639	5.83852	4.2909	1.51252e-14	2.01071e-12	wall-associated receptor kinase 3 precursor, putative, expressed
LOC_Os04g51460	0.145782	0.529116	0.427699	21.4249	20.9283	20.766	5.8146	3.42068	1.49487e-16	3.44322e-14	glycosyl hydrolases family 16, putative, expressed
LOC_Os02g48570	0.0728908	0.141098	0.142566	6.31926	7.18568	7.21529	5.79884	1.81818	4.39482e-15	6.76048e-13	peptide transporter PTR2, putative, expressed
LOC_Os02g15350	0	0	0.0356416	1.12535	0.673657	0.967904	5.78324	-0.948115	7.23e-07	1.333e-05	dof zinc finger domain containing protein, putative, expressed
LOC_Os01g46350	0.109336	0.0352744	0.0712832	4.9524	3.66559	4.0036	5.78273	1.11224	1.16499e-12	9.46766e-11	proteins of unknown function domain containing protein, expressed
LOC_Os05g44070	0	0.0352744	0	0.562674	0.89821	1.18788	5.71724	-1.00573	1.50831e-06	2.52392e-05	ras-related protein, putative, expressed
LOC_Os01g58550	0.145782	0.105823	0.142566	6.79537	7.09586	7.21529	5.69223	1.8469	1.76516e-15	3.09061e-13	methyladenine glycosylase, putative, expressed
LOC_Os03g62760	0	0.123813	0.146131	3.82618	6.17564	4.52319	5.66303	1.31215	1.82107e-11	1.09244e-09	expressed protein
LOC_Os03g14654	3.17075	4.30348	3.74237	188.496	180.405	198.772	5.65911	6.59219	5.11497e-24	1.37695e-20	LTPL108 - Protease inhibitor/seed storage/LTP family protein precursor, expressed
LOC_Os04g56040	0.0364454	0	0	0.605957	0.988031	0.879913	5.61794	-1.08898	1.79413e-06	2.95853e-05	glycine rich protein family protein, putative, expressed
LOC_Os12g34524	0.0364454	0	0	0.908935	0.853299	0.703931	5.61575	-1.0903	1.43636e-06	2.42046e-05	peroxidase precursor, putative, expressed
LOC_Os02g16544	0.0364454	0.0352744	0.0356416	1.90444	2.1557	1.89181	5.60986	0.0632022	4.33651e-10	1.86782e-08	expressed protein
LOC_Os04g18780	0.0364454	0	0	0.606822	0.569465	1.27895	5.60966	-1.09537	3.976e-06	5.84081e-05	retrotransposon protein, putative, unclassified
LOC_Os05g18780	0.0364454	0	0	1.15738	0.616172	0.659935	5.59934	-1.10348	2.75206e-06	4.27006e-05	rpp14 family protein, expressed
LOC_Os04g35020	0.0364454	0	0	0.605957	1.25749	0.571944	5.59367	-1.10972	4.12117e-06	6.02945e-05	CSLH2 - cellulose synthase-like family H, expressed
LOC_Os12g14440	0.911135	1.12878	1.03361	51.9824	46.7518	50.0231	5.58946	4.6615	4.74592e-23	8.51734e-20	Jacalin-like lectin domain containing protein, putative, expressed
LOC_Os05g43860	0	0	0.142566	1.90444	3.27847	2.33177	5.57424	0.384304	6.15708e-09	2.03061e-07	expressed protein
LOC_Os09g32320	0	0.0705488	0	1.42833	1.21258	1.40786	5.55732	-0.45387	6.6861e-08	1.63256e-06	growth regulator related protein, putative, expressed
LOC_Os05g48270	0.145782	0.0705488	0.0356416	3.20291	4.2665	4.92751	5.54683	1.09017	5.4703e-12	3.67004e-10	auxin-responsive protein, putative, expressed
LOC_Os04g58920	0	0	0.0356416	0.82237	0.673657	0.835917	5.53673	-1.15685	2.1783e-06	3.48529e-05	U-box domain-containing protein, putative, expressed
LOC_Os09g27820	0.328373	0.512537	0.390275	20.6307	16.6995	19.1671	5.50116	3.26729	1.06429e-18	5.20919e-16	1-aminocyclopropane-1-carboxylate oxidase protein, putative, expressed
LOC_Os10g41838	0.437345	0.599665	0.605907	25.8112	23.0499	25.4933	5.48599	3.66349	3.29951e-20	2.45028e-17	F-box protein interaction domain containing protein, expressed
LOC_Os03g03600	0.182227	0.211646	0.285133	8.91622	10.015	11.8348	5.46998	2.39255	2.51643e-16	5.47413e-14	fasciclin-like arabinogalactan protein, putative, expressed
LOC_Os09g30438	0.591873	0.553808	0.173218	19.8728	19.3447	19.4874	5.46181	3.32334	7.42554e-16	1.45378e-13	expressed protein
LOC_Os08g39270	0.0364454	0.0705488	0.0356416	2.2507	2.42517	2.0678	5.41943	0.239371	2.16208e-10	1e-08	fasciclin domain containing protein, expressed
LOC_Os02g09930	0	0.0352744	0.178208	3.63574	2.73954	3.29967	5.4012	0.744414	4.29704e-10	1.85453e-08	CSLA1 - cellulose synthase-like family A; mannan synthase, expressed
LOC_Os07g33700	0	0	0.0826885	1.27684	1.66528	1.05722	5.35793	-0.46758	1.54126e-07	3.40785e-06	transposon protein, putative, unclassified, expressed
LOC_Os01g63180	0.0728908	0.0705488	0.0712832	3.37604	2.87427	3.0357	5.34114	0.687984	9.67214e-12	6.12645e-10	laccase-6 precursor, putative, expressed
LOC_Os01g52740	0	0.0352744	0	0.432826	1.16767	0.395961	5.30771	-1.34573	2.9944e-05	0.000331385	expressed protein
LOC_Os04g53800	0.0364454	0	0.0356416	0.952218	1.66169	0.703931	5.26699	-0.711077	5.8909e-07	1.11091e-05	leucoanthocyanidin reductase, putative, expressed
LOC_Os03g20450	0	0	0.0356416	0.389544	0.853299	0.659935	5.24071	-1.39866	1.80617e-05	0.000215142	expressed protein
LOC_Os06g48200	1.34848	1.02296	0.605907	36.0111	35.9284	41.004	5.24001	4.2723	9.59226e-18	3.33192e-15	glycosyl hydrolases family 16, putative, expressed
LOC_Os07g10850	0.145782	0.388018	0.570265	12.8684	16.3083	12.7579	5.22404	2.84406	1.18459e-14	1.63534e-12	retrotransposon protein, putative, unclassified, expressed
LOC_Os07g12240	0	0.0352744	0	0.519391	0.763478	0.571944	5.20604	-1.42618	1.46576e-05	0.000179559	EF hand family protein, putative, expressed
LOC_Os01g72140	0	0.0352744	0	0.649239	0.673657	0.527948	5.20477	-1.4269	1.33988e-05	0.000166219	glutathione S-transferase, putative, expressed
LOC_Os05g48900	1.09336	0.529116	0.463341	24.5412	24.4313	28.2012	5.20319	3.7241	1.99037e-16	4.51206e-14	fasciclin domain containing protein, expressed
LOC_Os02g16940	0.0728908	0.0705488	0.0712832	3.37604	2.29044	2.63974	5.18105	0.536767	6.20218e-11	3.28991e-09	OsSub13 - Putative Subtilisin homologue, expressed
LOC_Os03g32470	0.182227	0.31747	0.142566	8.61324	6.78148	8.40317	5.17676	2.03141	1.34691e-14	1.82435e-12	leucoanthocyanidin dioxygenase, putative, expressed
LOC_Os01g16450	0.0728908	0.211646	0.178208	5.49689	5.16471	6.64334	5.17478	1.5749	2.42372e-13	2.34068e-11	peroxidase precursor, putative, expressed
LOC_Os01g69290	0.0364454	0	0	0.649239	0.673657	0.483952	5.16954	-1.45381	1.72092e-05	0.000206243	antifreeze glycoprotein, putative, expressed
LOC_Os02g44710	0	0	0.142566	2.03428	2.29044	1.27587	5.15187	-0.00901985	6.92049e-08	1.68042e-06	expressed protein
LOC_Os03g25490	0	0	0.0356416	0.389544	0.628747	0.747926	5.13586	-1.48107	2.61828e-05	0.000295997	cytochrome P450 72A1, putative, expressed
LOC_Os07g13160	0	0.0352744	0	0.562674	0.718568	0.483952	5.13576	-1.48136	2.09337e-05	0.000243427	expressed protein
LOC_Os06g11490	0.0699752	0	0.0673626	1.71096	1.60645	1.94241	5.12477	-0.0924584	8.70944e-09	2.74622e-07	plastocyanin-like domain containing protein, putative, expressed
LOC_Os06g43370	0.182227	0.105823	0.142566	5.32376	5.38926	4.66354	5.11413	1.40798	1.61035e-13	1.61305e-11	cytochrome P450, putative, expressed
LOC_Os02g03294	0.0364454	0	0.0356416	0.649239	0.853299	1.45186	5.10244	-0.852891	1.25724e-06	2.14547e-05	cyclin, putative, expressed
LOC_Os01g19020	1.02047	1.19933	1.24746	38.6081	40.0152	38.2762	5.06881	4.32661	4.72419e-22	6.35876e-19	peroxidase precursor, putative, expressed
LOC_Os01g53790	0.218672	0.176372	0.106925	4.76109	6.4222	6.0714	5.06456	1.5734	1.67829e-13	1.66561e-11	stress-induced protein, putative, expressed
LOC_Os04g28990	0.0728908	0.0352744	0	0.952218	1.61678	1.49585	5.05955	-0.438572	1.08224e-07	2.48476e-06	dehydrogenase, putative, expressed
LOC_Os11g26190	0.0364454	0	0	0.952218	0.449105	0.263974	5.05771	-1.54026	8.90326e-05	0.000839862	RALFL23 - Rapid ALkalinization Factor RALF family protein precursor, expressed
LOC_Os04g39610	0.145782	0.176372	0.142566	4.9775	5.47908	5.36747	5.04454	1.45072	8.04141e-14	8.7025e-12	glycerophosphoryl diester phosphodiesterase family protein, putative, expressed
LOC_Os05g02820	0.0728908	0.0705488	0	2.07757	1.79642	1.31987	5.04377	-0.107017	1.7e-08	4.97923e-07	protein transport protein-related, putative, expressed
LOC_Os10g39300	0.103505	0.238808	0.0384929	3.62319	5.08297	4.2447	5.02877	1.16527	2.05154e-11	1.21593e-09	aspartic proteinase nepenthesin, putative, expressed
LOC_Os04g10690	0.109336	0	0	1.2552	1.3024	1.40786	5.02479	-0.468087	2.45665e-07	5.16159e-06	inorganic phosphate transporter, putative, expressed
LOC_Os01g72700	0.109336	0	0	0.779087	1.34731	1.75983	4.99446	-0.49542	7.91455e-07	1.43595e-05	expressed protein
LOC_Os04g42100	0.0728908	0	0	0.519391	1.25749	0.923909	4.9702	-0.965421	5.13578e-06	7.30061e-05	retrotransposon protein, putative, unclassified, expressed
LOC_Os02g04540	0.0728908	0.211646	0.106925	3.41933	5.61381	3.65164	4.95906	1.13748	1.78582e-11	1.07428e-09	retrotransposon protein, putative, unclassified, expressed
LOC_Os03g08624	0.0364454	0.0705488	0	0.9955	1.52696	1.18788	4.92921	-0.554786	1.8642e-07	4.0553e-06	dihydroflavonol-4-reductase, putative, expressed
LOC_Os04g21130	0.437345	0.0352744	0.106925	6.10285	6.73657	4.92751	4.91631	1.62049	8.17354e-11	4.24157e-09	F-box protein PP2-B1, putative, expressed
LOC_Os01g11620	0.218672	0.141098	0.142566	3.93872	7.00604	4.44356	4.89889	1.41454	3.05467e-12	2.20757e-10	GDSL-like lipase/acylhydrolase, putative, expressed
LOC_Os12g13890	0.109336	0.105823	0	1.7313	3.36829	1.67183	4.88394	0.258107	1.8e-08	5.24509e-07	retrotransposon protein, putative, unclassified, expressed
LOC_Os11g42550	0.0728908	0.0352744	0.0356416	2.03428	1.34731	1.23188	4.87406	-0.260072	2.23581e-08	6.31895e-07	dirigent, putative, expressed
LOC_Os03g02400	0.109336	0	0.106925	2.16413	2.64972	1.89181	4.8705	0.247064	4.60045e-09	1.57e-07	plastocyanin-like domain containing protein, putative, expressed
LOC_Os02g44720	0.0728908	0	0	0.908935	1.07785	0.527948	4.87027	-1.04853	6.57641e-06	9.0672e-05	expressed protein
LOC_Os08g16359	0.0364454	0	0	0.259696	0.404194	0.791922	4.85976	-1.69102	0.000163577	0.00139174	expressed protein
LOC_Os03g30950	0.109336	0.0705488	0.106925	1.81787	4.08685	2.68374	4.8348	0.590692	6.71486e-10	2.77033e-08	acyl-desaturase, chloroplast precursor, putative, expressed
LOC_Os05g24780	0.328009	0.282195	0.392057	9.52218	10.2845	9.19509	4.83471	2.32562	3.73956e-16	7.74376e-14	OsCML21 - Calmodulin-related calcium sensor protein, expressed
LOC_Os05g10370	0.0728908	0	0.0712832	2.03428	1.61678	0.835917	4.83323	-0.296668	1.92435e-07	4.1693e-06	acid phosphatase, putative, expressed
LOC_Os04g32080	0	0.0705488	0	0.908935	0.94312	0.571944	4.81983	-1.09195	6.58854e-06	9.07811e-05	11-beta-hydroxysteroid dehydrogenase, putative, expressed
LOC_Os03g56070	0	0.0352744	0.0356416	1.03878	0.988031	0.395961	4.81923	-1.09208	7.42147e-06	0.000100152	expressed protein
LOC_Os12g15400	0	0.0352744	0	0.302978	0.763478	0.351965	4.81892	-1.72259	0.00017255	0.00144875	CXE carboxylesterase, putative, expressed
LOC_Os10g40730	0.546681	0.388018	0.570265	14.4131	14.551	13.3747	4.80176	2.87121	1.91049e-17	5.99249e-15	expansin precursor, putative, expressed
LOC_Os12g31860	0.145782	0.282195	0.0712832	3.89544	5.70363	4.70754	4.79578	1.31458	9.66002e-12	6.12645e-10	ureide permease, putative, expressed
LOC_Os07g05370	0.109336	0.352744	0.21385	6.92522	5.88327	6.15939	4.77443	1.71898	4.35007e-13	3.89377e-11	TKL_IRAK_CrRLK1L-1.15 - The CrRLK1L-1 subfamily has homology to the CrRLK1L homolog, expressed
LOC_Os01g11210	0	0.0352744	0	0.259696	0.673657	0.439957	4.77326	-1.75603	0.000186077	0.00154129	expressed protein
LOC_Os10g40810	0.0728908	0	0.0356416	0.9955	1.3024	1.0119	4.76458	-0.696997	4.39913e-07	8.58927e-06	GATA zinc finger domain containing protein, expressed
LOC_Os07g40300	0.109336	0	0.0356416	1.47161	1.48205	1.31987	4.76185	-0.360094	9.35499e-08	2.20426e-06	ZOS7-10 - C2H2 zinc finger protein, expressed
LOC_Os03g55420	0.0364454	0.105823	0.0356416	2.20741	0.94312	1.9798	4.73412	-0.110905	4.79015e-08	1.2281e-06	peroxidase precursor, putative, expressed
LOC_Os04g12960	0	0.0705488	0.0356416	1.03878	1.66169	0.527948	4.7289	-0.729876	2.658e-06	4.13611e-05	UDP-glucoronosyl/UDP-glucosyl transferase, putative, expressed
LOC_Os03g17760	0	0.0352744	0	0.432826	0.359284	0.527948	4.72318	-1.79179	0.000154484	0.00132583	RNA recognition motif containing protein, putative, expressed
LOC_Os04g48380	0.109336	0.141098	0.0712832	3.33276	3.00182	2.50775	4.71711	0.63853	6.8486e-11	3.60615e-09	lysM domain containing protein, putative, expressed
LOC_Os04g56030	0	0	0.0712832	0.476109	1.07785	0.703931	4.71409	-1.17877	1.67804e-05	0.000202003	glycine-rich cell wall structural protein precursor, putative, expressed
LOC_Os06g49660	0.0364454	0	0.0356416	0.476109	0.853299	0.923909	4.71224	-1.17937	7.73015e-06	0.000103724	transferase family protein, putative, expressed
LOC_Os06g13600	0.109336	0.141098	0.0712832	3.07307	2.38026	3.34367	4.71003	0.632084	8.72933e-11	4.49749e-09	HEAT repeat family protein, putative, expressed
LOC_Os07g03750	0.0364454	0.0352744	0.0356416	1.21191	1.48205	0.483952	4.70678	-0.747663	1.46631e-06	2.46514e-05	SCP-like extracellular protein, expressed
LOC_Os02g14160	0	0.176372	0	1.2552	1.3024	2.46376	4.702	-0.141889	5.6249e-07	1.06355e-05	peroxidase precursor, putative, expressed
LOC_Os02g11020	0	0.141098	0.0356416	1.77459	1.7066	1.53985	4.70169	-0.141893	4.91867e-08	1.25359e-06	cytochrome P450 72A1, putative, expressed
LOC_Os07g30760	0.145782	0.0352744	0.0356416	1.68802	2.38026	1.89137	4.70012	0.0905626	6e-09	1.98822e-07	UDP-glucoronosyl and UDP-glucosyl transferase domain containing protein, expressed
LOC_Os03g29920	0.109336	0.0352744	0	1.60146	1.61678	0.835917	4.68619	-0.427475	3.72712e-07	7.41157e-06	proline-rich protein, putative, expressed
LOC_Os03g62330	0	0.105823	0	1.34176	0.583836	1.18788	4.68264	-0.768358	4.07607e-06	5.96752e-05	expressed protein
LOC_Os06g21820	0.87469	1.09351	0.962323	24.1084	24.2966	27.2333	4.68218	3.71168	7.61787e-20	4.97147e-17	jasmonate O-methyltransferase, putative, expressed
LOC_Os01g21120	0	0	0.0712832	0.735805	0.89821	0.527948	4.65447	-1.22654	1.57539e-05	0.000191142	AP2 domain containing protein, expressed
LOC_Os05g50910	0.0728908	0.0352744	0.142566	2.94322	1.52696	2.15579	4.64725	0.241802	5e-09	1.69845e-07	extra-large G-protein-related, putative, expressed
LOC_Os08g23870	0	0.0705488	0	0.735805	0.988031	0.395961	4.62598	-1.25014	2.83471e-05	0.00031664	late embryogenesis abundant group 1, putative, expressed
LOC_Os11g04020	0.0364454	0.0352744	0.0356416	1.08207	1.12276	0.791922	4.62351	-0.818491	4.69148e-07	9.07778e-06	major facilitator superfamily antiporter, putative, expressed
LOC_Os02g36140	0	0.0352744	0.178208	2.03428	2.02097	1.58384	4.62342	0.0188706	4.8e-08	1.2281e-06	terpene synthase, putative, expressed
LOC_Os04g37770	0.109336	0.0352744	0.106925	2.07757	2.5599	1.89181	4.6234	0.219437	1.57612e-09	6.06129e-08	transposon protein, putative, CACTA, En/Spm sub-class, expressed
LOC_Os04g41640	0.0364454	0	0.106925	1.47161	1.03294	1.36387	4.62098	-0.485299	2.74947e-07	5.71e-06	HEV2 - Hevein family protein precursor, expressed
LOC_Os04g33370	0.182227	0.176372	0.0356416	3.50589	2.60481	3.91561	4.62	0.819539	2.03915e-10	9.49768e-09	cytochrome P450, putative, expressed
LOC_Os11g47630	0.255118	0.0705488	0.0356416	2.64024	3.99703	2.46376	4.6097	0.681837	1.7196e-09	6.53146e-08	ZOS11-10 - C2H2 zinc finger protein, expressed
LOC_Os01g28840	0	0.0352744	0.142566	1.77459	1.03294	1.84782	4.59374	-0.237434	2.01329e-07	4.34017e-06	C4-dicarboxylate transporter/malic acid transport protein, expressed
LOC_Os01g18170	0.0364454	0.0352744	0	0.865652	0.314373	0.879913	4.59029	-1.27678	2.5836e-05	0.000292536	Cupin domain containing protein, expressed
LOC_Os11g05190	0.109336	0.105823	0.0712832	2.12085	2.69463	2.37577	4.58044	0.354688	3.68642e-10	1.62022e-08	phytosulfokines precursor, putative, expressed
LOC_Os12g41600	0.364454	0.246921	0.142566	4.9775	7.18568	5.93941	4.56185	1.65981	1.0509e-12	8.60538e-11	OsSAUR57 - Auxin-responsive SAUR gene family member, expressed
LOC_Os03g14030	0.109336	0.246921	0	2.81337	3.05391	2.90371	4.56015	0.632833	3.89817e-09	1.35624e-07	thaumatin, putative, expressed
LOC_Os09g07350	0.364454	0.529116	0.463341	8.74309	11.1378	12.1868	4.54583	2.48091	1.63898e-15	2.91711e-13	fasciclin-like arabinogalactan protein 8 precursor, putative, expressed
LOC_Os09g20090	0	0.176372	0.106925	2.03428	2.64972	2.28777	4.53758	0.313116	9.26256e-09	2.8994e-07	L-ascorbate oxidase precursor, putative, expressed
LOC_Os04g52770	0.291563	0.141098	0.320774	7.61774	5.5689	4.39957	4.52115	1.62146	3.41884e-12	2.42997e-10	helix-loop-helix DNA-binding domain containing protein, expressed
LOC_Os03g60570	0.0364454	0.0352744	0.106925	0.952218	2.33535	1.09989	4.50318	-0.31911	3.06512e-07	6.26881e-06	ZOS3-22 - C2H2 zinc finger protein, expressed
LOC_Os02g41840	0.656017	0.388018	0.21385	9.08935	9.92522	9.28308	4.4794	2.30433	1.25772e-13	1.30603e-11	DUF584 domain containing protein, putative, expressed
LOC_Os07g40130	0.728908	0.917134	0.712832	16.4907	16.572	19.5341	4.46942	3.19673	6.62299e-18	2.45919e-15	retrotransposon protein, putative, Ty3-gypsy subclass, expressed
LOC_Os03g04870	0.0728908	0	0	0.605957	0.718568	0.571944	4.46606	-1.37492	3.49064e-05	0.000377003	expressed protein
LOC_Os01g72470	0	0	0.0712832	0.779087	0.583836	0.527948	4.46531	-1.37631	3.79044e-05	0.000404877	expressed protein
LOC_Os06g46680	0.0364454	0	0	0.302978	0.494015	0.30797	4.46451	-1.97314	0.000534593	0.0037283	cytochrome P450, putative, expressed
LOC_Os11g43590	0	0.0352744	0	0.302978	0.269463	0.527948	4.46354	-1.97435	0.000585442	0.00402943	kelch repeat protein, putative, expressed
LOC_Os05g04740	1.02047	0.493841	0.392057	13.5907	13.1588	14.8265	4.44022	2.8596	2.95378e-14	3.59394e-12	helix-loop-helix DNA-binding domain containing protein, expressed
LOC_Os02g46780	0	0	0.0712832	0.779087	0.404194	0.659935	4.43048	-1.40322	5.504e-05	0.000555716	MYB family transcription factor, putative, expressed
LOC_Os08g33150	0.619572	0.599665	0.67719	13.4609	15.045	12.1868	4.41267	2.82963	3.74201e-17	1.07451e-14	MYB family transcription factor, putative, expressed
LOC_Os01g52680	0	0.105823	0.0712832	1.64474	1.34731	1.09989	4.4078	-0.402901	2.47821e-07	5.19171e-06	OsMADS32 - MADS-box family gene with MIKCc type-box, expressed
LOC_Os09g28300	0.109336	0.0352744	0.106925	1.77459	1.88624	1.93581	4.40203	0.0182877	5.65264e-09	1.88445e-07	remorin C-terminal domain containing protein, putative, expressed
LOC_Os06g51000	0	0	0.0712832	0.605957	0.808389	0.395961	4.39955	-1.42794	6.74763e-05	0.000659892	carrier, putative, expressed
LOC_Os04g58280	2.91563	3.42162	2.92261	61.418	69.252	64.0137	4.39158	5.08727	2.91702e-22	4.18807e-19	stem-specific protein TSJT1, putative, expressed
LOC_Os01g72910	0.583126	0.458567	0.285133	8.65652	10.2396	8.75514	4.36788	2.27604	1.84164e-14	2.3608e-12	abscisic stress-ripening, putative, expressed
LOC_Os09g35600	0	0	0.142566	0.9955	0.718568	1.49585	4.35337	-0.717224	6.52244e-06	9.01514e-05	MATE domain containing protein, expressed
LOC_Os12g24050	1.78582	1.34043	1.39002	30.6008	32.4254	28.7292	4.3409	4.00472	1.71513e-19	9.47103e-17	retrotransposon protein, putative, unclassified, expressed
LOC_Os01g16030	0.182227	0.105823	0.0356416	2.55367	2.24552	1.9798	4.33346	0.285537	3.24351e-09	1.15458e-07	ADP-ribosylation factor, putative, expressed
LOC_Os04g59200	0.87469	0.423293	0.67719	12.5087	13.7875	13.3747	4.32048	2.7975	2.16551e-15	3.64347e-13	peroxidase precursor, putative, expressed
LOC_Os02g49950	0.437345	0.246921	0.142566	5.62674	4.44614	6.55535	4.31067	1.55114	8.95772e-12	5.72444e-10	spotted leaf 11, putative, expressed
LOC_Os10g33370	0.656017	0.56439	0.605907	11.8162	12.0809	12.5828	4.30966	2.67735	6.45305e-17	1.61617e-14	3-ketoacyl-CoA synthase precursor, putative, expressed
LOC_Os09g06770	0.0364454	0.141098	0.0712832	1.7313	1.43714	2.0678	4.3086	-0.0671712	1.95532e-08	5.63e-07	RING finger protein, putative, expressed
LOC_Os03g10110	0	0.11958	0.117974	0.900279	2.13235	1.9886	4.30546	-0.127525	3.4821e-07	7.01488e-06	cupin domain containing protein, expressed
LOC_Os09g32000	0	0.0705488	0	0.562674	0.314373	0.791922	4.28835	-1.51296	0.000137601	0.00120905	expressed protein
LOC_Os11g45180	0.0860112	0.182369	0.106925	2.22473	3.29059	2.10255	4.28465	0.4476	1.21327e-09	4.74212e-08	NBS-LRR disease resistance protein, putative, expressed
LOC_Os02g40190	0	0.0352744	0	0.302978	0.404194	0.263974	4.28285	-2.09516	0.00105227	0.00644896	receptor kinase, putative, expressed
LOC_Os10g38540	0.255118	0.282195	0.178208	4.45811	4.94015	4.79553	4.28181	1.32611	1.42043e-12	1.11644e-10	glutathione S-transferase, putative, expressed
LOC_Os07g03990	0.0364454	0	0.106925	1.12535	0.94312	0.967904	4.27257	-0.785169	1.95021e-06	3.17698e-05	leucine-rich repeat family protein, putative, expressed
LOC_Os05g10740	0.689912	0.665981	0.726732	14.1318	13.5589	12.7376	4.26929	2.82727	2.5294e-17	7.67227e-15	pollen-specific protein SF21, putative, expressed
LOC_Os01g72900	0.218672	0.282195	0.285133	5.41033	5.38926	4.39957	4.24624	1.42553	8.61477e-13	7.11512e-11	abscisic stress-ripening, putative, expressed
LOC_Os05g27780	28.7919	26.9496	29.0835	509.523	569.779	526.056	4.24203	8.13802	4.5327e-26	4.88081e-22	expressed protein
LOC_Os06g43150	0	0.0352744	0.0712832	0.649239	0.808389	0.835917	4.23971	-1.13692	9.41163e-06	0.00012329	retrotransposon protein, putative, unclassified, expressed
LOC_Os06g09240	0	0.0705488	0.0356416	0.82237	0.538926	0.923909	4.23752	-1.13843	1.21306e-05	0.000152597	anthocyanidin 3-O-glucosyltransferase, putative, expressed
LOC_Os05g27590	0.145782	0.176372	0	1.77459	3.32338	1.18788	4.22326	0.183519	3.16341e-07	6.45144e-06	wound-induced protein WI12, putative, expressed
LOC_Os09g27680	0.0364454	0	0	0.302978	0.359284	0.263974	4.21567	-2.13776	0.00133354	0.00778084	expressed protein
LOC_Os04g37700	0.0728908	0.141098	0.142566	1.77459	3.54793	1.58384	4.214	0.313853	1.54872e-08	4.58779e-07	expressed protein
LOC_Os07g05840	0	0.141098	0.0356416	1.29848	0.988031	1.27587	4.2092	-0.575359	1.16247e-06	2.00601e-05	expressed protein
LOC_Os01g11810	0.437345	0.211646	0.106925	4.32826	5.02998	4.53155	4.17926	1.3008	5.31709e-11	2.86672e-09	powdery mildew resistant protein 5, putative, expressed
LOC_Os09g25100	0.109336	0.0705488	0.0356416	1.47161	1.25749	1.36387	4.16189	-0.390095	9.24329e-08	2.18032e-06	CAMK_KIN1/SNF1/Nim1_like.35 - CAMK includes calcium/calmodulin depedent protein kinases, expressed
LOC_Os09g25390	0	0	0.106925	0.562674	1.25749	0.351965	4.15752	-1.20307	0.000113104	0.00103344	phospholipase D, putative, expressed
LOC_Os02g41510	0	0.0352744	0.142566	0.9955	1.39223	1.0559	4.15742	-0.61949	1.726e-06	2.85719e-05	MYB family transcription factor, putative, expressed
LOC_Os10g23820	0.0364454	0.0352744	0.0356416	0.865652	0.583836	0.703931	4.15167	-1.20621	8.69787e-06	0.000115343	transferase family protein, putative, expressed
LOC_Os06g16040	0	0.176372	0.142566	1.94772	2.38026	1.62784	4.14891	0.11509	6.92112e-08	1.68042e-06	expressed protein
LOC_Os09g31430	0.109336	0.0705488	0.142566	2.81337	1.34731	1.67183	4.11945	0.0921103	2.83347e-08	7.7145e-07	Os9bglu30 - beta-glucosidase, similar to Os4bglu12 exoglucanase, expressed
LOC_Os01g28450	2.62407	3.35107	2.85133	49.5586	52.8147	50.375	4.11053	4.75148	5.2636e-21	5.66784e-18	SCP-like extracellular protein, expressed
LOC_Os06g15620	0.182227	0	0	1.16863	1.03294	1.09989	4.09604	-0.66799	6.71287e-06	9.20232e-05	GASR7 - Gibberellin-regulated GASA/GAST/Snakin family protein precursor, expressed
LOC_Os11g47730	0.364454	0.0705488	0.463341	4.76109	5.07489	5.71944	4.09598	1.46687	1.49106e-10	7.23233e-09	expressed protein
LOC_Os07g48710	0	0	0.0712832	0.346261	0.628747	0.483952	4.08974	-1.66066	0.000263512	0.00206664	VQ domain containing protein, putative, expressed
LOC_Os12g32620	0	0.0705488	0	0.476109	0.269463	0.703931	4.08692	-1.66263	0.000346582	0.00261527	OsWLIM1 - LIM domain protein, putative actin-binding protein and transcription factor, expressed
LOC_Os01g02930	0	0.0705488	0.0712832	0.735805	1.16767	0.703931	4.05193	-0.969958	8.08923e-06	0.00010807	glycosyltransferase protein, putative, expressed
LOC_Os09g25000	0	0.0705488	0.0356416	0.389544	0.988031	0.615939	4.03544	-1.29948	5.84111e-05	0.000583731	spotted leaf 11, putative, expressed
LOC_Os10g18150	0.328009	0.352744	0.21385	3.85215	4.94015	5.98341	4.02344	1.39736	8.45239e-12	5.41758e-10	crooked neck, putative, expressed
LOC_Os07g35070	0	0.0705488	0.0712832	0.476109	1.16767	0.879913	4.00374	-1.00943	1.69004e-05	0.00020322	OsFBX239 - F-box domain containing protein, expressed
LOC_Os11g20360	0.0364454	0	0.0356416	0.562674	0.404194	0.395961	3.99713	-1.72636	0.000232818	0.00185497	expressed protein
LOC_Os01g02010	0.0400899	0.1478	0	0.85916	1.44073	0.880353	3.96716	-0.712789	5.41522e-06	7.6574e-05	expressed protein
LOC_Os01g01650	0	0.0705488	0.106925	0.82237	1.43714	0.747926	3.96186	-0.7846	6.21387e-06	8.66161e-05	isoflavone reductase homolog IRL, putative, expressed
LOC_Os04g02510	0.911135	0.388018	0.819757	8.82966	13.2037	10.559	3.93615	2.53569	4.81576e-13	4.26799e-11	ZOS4-01 - C2H2 zinc finger protein, expressed
LOC_Os04g54210	0.0364454	0	0.0712832	0.389544	1.03294	0.439957	3.93612	-1.37506	0.000126779	0.0011301	expressed protein
LOC_Os01g62200	0.328009	0.141098	0.320774	3.67902	4.04194	4.48756	3.92848	1.13247	4.61938e-11	2.55085e-09	domain of unknown function DUF966 domain containing protein, expressed
LOC_Os12g02470	0.0364454	0.176372	0.0356416	1.29848	1.7066	1.0119	3.92591	-0.40369	6.7015e-07	1.24739e-05	WRKY65, expressed
LOC_Os06g17450	0.109336	0	0.0356416	0.908935	0.89821	0.571944	3.92076	-1.07327	1.98845e-05	0.000234007	expressed protein
LOC_Os01g40290	0	0.0705488	0.106925	0.82237	1.34731	0.747926	3.91861	-0.820334	6.914e-06	9.43604e-05	expressed protein
LOC_Os06g03670	0.0728908	0.0352744	0.0356416	1.21191	0.538926	0.615939	3.91797	-1.0756	1.57382e-05	0.000191142	dehydration-responsive element-binding protein, putative, expressed
LOC_Os08g36250	0.145782	0.105823	0.285133	3.28948	2.47008	2.55175	3.91676	0.592668	1.34341e-09	5.2e-08	expressed protein
LOC_Os08g37660	0.437345	0.141098	0.249491	4.71781	3.99703	3.87162	3.90874	1.17766	9.61181e-11	4.89027e-09	plastocyanin-like domain containing protein, putative, expressed
LOC_Os02g16030	0.218672	0	0	0.952218	1.57187	0.879913	3.89237	-0.619273	1.76467e-05	0.000210548	harpin-induced protein 1 domain containing protein, expressed
LOC_Os10g38080	1.09336	0.917134	0.962323	14.6728	15.4492	13.9906	3.88519	2.97466	4.68156e-17	1.26591e-14	OsSub61 - Putative Subtilisin homologue, expressed
LOC_Os03g14250	0.656017	0.88186	0.427699	8.69981	11.4522	8.97511	3.87814	2.37779	1.64072e-13	1.63586e-11	plant protein of unknown function DUF869 domain containing protein, expressed
LOC_Os09g02270	0	0.176372	0.178208	1.47161	2.47008	1.49585	3.87131	0.00613535	3.89839e-07	7.71652e-06	cyclase family protein, putative, expressed
LOC_Os05g39560	0.182227	0	0	0.735805	1.07785	1.0119	3.87056	-0.85631	2.63635e-05	0.000297414	metal cation transporter, putative, expressed
LOC_Os01g68890	0.145782	0.0705488	0.0712832	1.16863	1.43714	1.75983	3.86164	-0.287565	1.30223e-07	2.93663e-06	P21-Rho-binding domain containing protein, putative, expressed
LOC_Os10g40720	9.91315	9.13607	9.37374	133.96	138.639	139.95	3.85878	6.19973	2.36191e-24	8.47769e-21	expansin precursor, putative, expressed
LOC_Os01g28030	0.328009	0.423293	0.106925	3.76559	3.95212	4.92751	3.85748	1.1869	2.53392e-10	1.14885e-08	peroxidase precursor, putative, expressed
LOC_Os04g45750	0.583126	0.493841	0.392057	7.18492	7.81443	6.37937	3.85085	1.93625	1.44198e-13	1.47177e-11	expressed protein
LOC_Os07g25810	0	0.0705488	0.106925	1.16863	0.628747	0.967904	3.84657	-0.8784	9.72465e-06	0.000127004	retrotransposon protein, putative, unclassified, expressed
LOC_Os01g68140	0.583126	0.529116	0.392057	6.2327	7.23059	7.96321	3.81983	1.94148	1.98548e-13	1.96143e-11	expressed protein
LOC_Os11g07912	0	0.0352744	0.21385	1.16863	1.25749	1.27587	3.80905	-0.50261	3.50338e-06	5.26509e-05	MLO domain containing protein, putative, expressed
LOC_Os10g22590	0.838244	0.917134	0.784115	11.2968	11.5869	12.5828	3.79581	2.66669	4.6155e-16	9.20364e-14	POEI24 - Pollen Ole e I allergen and extensin family protein precursor, expressed
LOC_Os03g56060	0.182227	0.0352744	0.0356416	0.908935	1.48205	1.27587	3.79151	-0.515128	1.5562e-06	2.596e-05	CSLC9 - cellulose synthase-like family C, expressed
LOC_Os08g28570	0	0.0352744	0.0712832	0.649239	0.404194	0.615939	3.78825	-1.48634	0.000126748	0.0011301	resistance protein, putative, expressed
LOC_Os01g66200	0.328009	0.56439	0.21385	4.41483	5.34435	5.67544	3.78192	1.47511	3.09557e-11	1.76833e-09	expressed protein
LOC_Os12g23800	0	0.108292	0	0.505108	0.66737	0.527948	3.78182	-1.46854	0.000205488	0.00167565	transposon protein, putative, CACTA, En/Spm sub-class, expressed
LOC_Os04g49370	2.8063	3.59799	3.49288	43.5423	48.0093	44.3036	3.77653	4.60297	6.74078e-20	4.53655e-17	expressed protein
LOC_Os01g21960	0.145782	0	0.106925	1.03878	1.52696	1.0559	3.77409	-0.530076	2.56251e-06	4.00771e-05	serine/threonine-protein kinase, putative, expressed
LOC_Os09g25784	0.0728908	0.246921	0.285133	3.63574	2.64972	2.19978	3.77238	0.631221	5.43886e-09	1.82448e-07	auxin-induced protein 5NG4, putative, expressed
LOC_Os01g54210	0.0728908	0.105823	0.0356416	1.08207	1.43714	0.571944	3.75712	-0.734864	4.7973e-06	6.86932e-05	GATA zinc finger domain containing protein, expressed
LOC_Os11g37700	0	0	0.106925	0.779087	0.269463	0.571944	3.74824	-1.51539	0.000437346	0.00317326	pleiotropic drug resistance protein, putative, expressed
LOC_Os03g24260	0	0.324524	0	1.08077	1.66304	1.8421	3.74297	-0.215006	1.1273e-05	0.000143569	retrotransposon protein, putative, unclassified, expressed
LOC_Os02g28220	0	0.141098	0.0356416	1.03878	0.718568	0.791922	3.72945	-0.974014	2.06919e-05	0.000241398	transferase family protein, putative, expressed
LOC_Os03g52070	0.0364454	0.105823	0.106925	1.55817	1.34731	0.571944	3.71983	-0.577505	3.51265e-06	5.27415e-05	OsSCP20 - Putative Serine Carboxypeptidase homologue, expressed
LOC_Os12g40180	0.255118	0.141098	0.106925	1.81787	2.73954	2.19978	3.71267	0.316797	9.6202e-09	3.00698e-07	expressed protein
LOC_Os09g13440	2.58762	1.97537	1.85336	30.9904	22.9942	29.8731	3.70578	3.91251	6.75018e-17	1.67094e-14	expressed protein
LOC_Os03g19780	0	0.141098	0.0356416	1.03878	0.94312	0.527948	3.70577	-0.993247	3.28528e-05	0.000358237	expressed protein
LOC_Os04g48350	0.0728908	0.0705488	0.0356416	1.08207	0.89821	0.527948	3.70388	-0.993017	1.07228e-05	0.000137538	dehydration-responsive element-binding protein, putative, expressed
LOC_Os06g12280	0	0.282195	0.249491	2.55367	1.7066	2.85972	3.69698	0.392427	2.47e-07	5.1803e-06	glycosyl transferase 8 domain containing protein, putative, expressed
LOC_Os10g38800	0	0	0.106925	0.346261	0.763478	0.439957	3.67467	-1.57035	0.000514106	0.00361233	leucine-rich repeat transmembrane protein kinase, putative, expressed
LOC_Os02g26670	0.255118	0.211646	0.463341	3.07307	5.29944	3.51965	3.65434	1.11304	5.76667e-10	2.4e-08	F-box/Kelch-repeat protein, putative, expressed
LOC_Os01g56240	0	0.141098	0.0356416	0.865652	0.673657	0.879913	3.65385	-1.03445	2.95238e-05	0.000327403	OsSAUR2 - Auxin-responsive SAUR gene family member, expressed
LOC_Os12g12880	0.400899	0.634939	0.463341	5.79987	7.50005	5.76343	3.65318	1.78578	1.59946e-12	1.23906e-10	expressed protein
LOC_Os02g57350	0.0728908	0.0705488	0.0712832	0.952218	0.763478	1.14389	3.64766	-0.823736	2.76407e-06	4.27636e-05	expressed protein
LOC_Os03g06170	0.145782	0.0352744	0.0356416	1.21191	1.03294	0.615939	3.64676	-0.823161	8.82348e-06	0.000116865	hsp20/alpha crystallin family protein, putative, expressed
LOC_Os03g36130	0.911135	0.388018	0.427699	7.53118	7.23059	6.77533	3.63364	1.96274	7.19783e-12	4.66905e-10	retrotransposon protein, putative, unclassified, expressed
LOC_Os07g34520	0.0728908	0	0	0.389544	0.314373	0.351965	3.63236	-1.97587	0.00166867	0.00935358	isocitrate lyase, putative, expressed
LOC_Os10g05720	0	0.134748	0	0.623703	0.988031	0.245936	3.62548	-1.35668	0.000497167	0.00351209	LTPL37 - Protease inhibitor/seed storage/LTP family protein precursor, expressed
LOC_Os12g44050	0.182227	0.282195	0.249491	4.06857	2.20061	2.63974	3.61295	0.712284	2.45275e-09	9.07603e-08	purple acid phosphatase precursor, putative, expressed
LOC_Os10g33990	0.291563	0.599665	0.605907	5.2372	9.07192	4.22358	3.61285	1.74777	2.50544e-10	1.13834e-08	DUF584 domain containing protein, putative, expressed
LOC_Os08g34280	4.00899	4.1271	4.24135	48.3467	55.7339	46.7674	3.60566	4.76629	1.33021e-20	1.19364e-17	cinnamoyl-CoA reductase, putative, expressed
LOC_Os05g25540	0.0728908	0	0.106925	0.735805	0.718568	0.879913	3.59974	-1.07518	2.83938e-05	0.000316834	STRUBBELIG-RECEPTOR FAMILY 6 precursor, putative, expressed
LOC_Os01g67950	0.47379	0.141098	0.106925	3.89544	1.84133	2.9917	3.57975	0.687075	6.02328e-08	1.48929e-06	ubiquitin family protein, putative, expressed
LOC_Os01g32670	0.218672	0.282195	0.142566	2.68352	2.87427	2.28777	3.57669	0.535459	2.0745e-09	7.8e-08	expressed protein
LOC_Os01g64949	0.47379	0.493841	0.193177	4.84765	5.38701	3.72423	3.57168	1.34801	1.68578e-10	8.06779e-09	expressed protein
LOC_Os11g44750	0.596611	0.869866	0.605907	6.26386	8.65874	9.80003	3.56545	2.165	8.4811e-13	7.074e-11	retrotransposon protein, putative, unclassified, expressed
LOC_Os05g35690	0.109336	0	0.0356416	0.432826	0.988031	0.439957	3.56406	-1.3509	0.000221279	0.00177758	GASR6 - Gibberellin-regulated GASA/GAST/Snakin family protein precursor, expressed
LOC_Os03g38350	2.51473	2.39866	2.56619	26.2726	31.3924	30.401	3.55496	3.99422	5.67394e-19	2.90938e-16	expressed protein
LOC_Os02g57280	43.3019	47.0017	45.2174	555.031	518.972	516.239	3.5525	8.16811	2.18539e-25	1.17661e-21	CBS domain containing membrane protein, putative, expressed
LOC_Os01g36294	0.765354	0.634939	0.748473	9.13263	8.93719	7.25928	3.5508	2.20144	5.78483e-14	6.48865e-12	cytochrome P450, putative, expressed
LOC_Os05g47700	0.656017	0.846585	0.89104	9.00279	10.4192	8.75514	3.54795	2.35427	2.60613e-14	3.20718e-12	LTPL152 - Protease inhibitor/seed storage/LTP family protein precursor, expressed
LOC_Os05g02670	0.145782	0.211646	0.106925	2.03428	1.88624	1.62784	3.53557	0.0610831	3e-08	8.15741e-07	kinesin motor domain containing protein, putative, expressed
LOC_Os10g36848	0.947581	0.811311	0.570265	8.87294	8.30844	9.85503	3.52975	2.29684	1.14036e-13	1.19799e-11	cytochrome P450, putative, expressed
LOC_Os01g43720	0.0728908	0	0.0712832	0.605957	0.718568	0.483952	3.52743	-1.37839	0.000123766	0.00110829	cytochrome P450 72A1, putative, expressed
LOC_Os09g35630	0.692463	0.31747	0.392057	5.71331	6.06292	4.48756	3.5262	1.56965	3.83374e-11	2.1467e-09	BAG domain-containing protein, putative, expressed
LOC_Os10g39260	0.661849	0.396131	0.460489	6.3751	5.74046	5.39035	3.51702	1.67569	3.5911e-12	2.53567e-10	aspartic proteinase nepenthesin, putative, expressed
LOC_Os06g01195	0.0728908	0	0	0.259696	0.269463	0.439957	3.50917	-2.05543	0.00300474	0.0150418	expressed protein
LOC_Os02g26794	0.145782	0.141098	0.142566	1.12535	2.1557	1.75983	3.50682	-0.0695373	1.29836e-07	2.931e-06	expressed protein
LOC_Os09g28210	0.728908	0.670213	0.748473	7.74759	7.99407	8.75514	3.50299	2.15737	3.9835e-14	4.56323e-12	bHelix-loop-helix transcription factor, putative, expressed
LOC_Os03g57460	0.182227	0.246921	0.21385	1.90444	3.63775	1.89181	3.49782	0.464814	1.95303e-08	5.63e-07	fasciclin domain containing protein, expressed
LOC_Os02g55130	0.649822	0.524177	0.244145	5.73149	4.68776	5.72164	3.49729	1.56168	5.95228e-11	3.18085e-09	OsSCP10 - Putative Serine Carboxypeptidase homologue, expressed
LOC_Os02g46680	0.145782	0	0	0.476109	0.628747	0.659935	3.49125	-1.40421	0.000353079	0.00265592	multidrug resistance protein, putative, expressed
LOC_Os07g43990	0.510236	0.282195	0.356416	4.93422	3.81739	4.26758	3.48905	1.25684	6.04112e-11	3.22034e-09	expressed protein
LOC_Os05g28740	1.96805	2.8925	2.88697	29.3889	30.6739	26.5294	3.47922	3.97603	6.45386e-17	1.61617e-14	universal stress protein domain containing protein, putative, expressed
LOC_Os03g14010	0.255118	0.105823	0.498982	3.41933	2.69463	3.60764	3.47831	0.844915	8e-09	2.53e-07	glycosyl hydrolase family 10 protein, putative, expressed
LOC_Os03g60840	9.47581	10.6176	10.3004	103.532	128.489	105.986	3.47448	5.9404	6.50504e-21	6.67107e-18	BBTI13 - Bowman-Birk type bran trypsin inhibitor precursor, expressed
LOC_Os12g07180	0.145053	0.0783091	0.117261	1.51143	1.03159	1.37574	3.47325	-0.40003	5.03129e-07	9.63145e-06	transposon protein, putative, Pong sub-class, expressed
LOC_Os08g39550	0.328009	0.388018	0.285133	3.59246	3.68266	3.95961	3.46824	1.04897	7.03291e-11	3.68518e-09	polygalacturonase inhibitor 2 precursor, putative, expressed
LOC_Os08g28400	0.0364454	0.105823	0.142566	1.03878	1.48205	0.791922	3.4655	-0.623576	3.70568e-06	5.51524e-05	expressed protein
LOC_Os07g10440	0.109336	0	0.106925	0.735805	0.583836	1.18788	3.45833	-0.974374	4.46869e-05	0.000463573	expressed protein
LOC_Os02g13870	0.801799	0.282195	0.605907	5.79987	6.46711	6.33537	3.45281	1.7676	3.83767e-11	2.1467e-09	aquaporin protein, putative, expressed
LOC_Os06g11660	1.74938	1.90482	1.7108	16.534	21.8265	20.414	3.44967	3.42003	9.16983e-17	2.21889e-14	phosphate-induced protein 1 conserved region domain containing protein, expressed
LOC_Os04g52370	0.218672	0.670213	0.498982	5.973	4.94015	4.44356	3.44954	1.49437	2.10672e-10	9.75706e-09	UTP--glucose-1-phosphate uridylyltransferase, putative, expressed
LOC_Os12g36860	0.0728908	0.141098	0.142566	1.51489	1.12276	1.40786	3.44759	-0.356287	4.02491e-07	7.9305e-06	pathogenesis-related protein 10, putative, expressed
LOC_Os04g43820	0.255118	0.211646	0.142566	2.12085	1.7066	2.94771	3.44592	0.343841	1.91833e-08	5.56e-07	expressed protein
LOC_Os11g02290	0.0364454	0.0705488	0.106925	0.908935	0.89821	0.659935	3.43534	-0.994288	1.33632e-05	0.000165873	expressed protein
LOC_Os02g12170	0.145417	0.141098	0.0352852	0.518093	1.96843	1.14345	3.43402	-0.504592	1.41466e-05	0.000174291	expressed protein
LOC_Os01g56330	0.87469	0.740762	0.926681	9.00279	9.16174	9.37108	3.43001	2.33134	1.91988e-14	2.44654e-12	TKL_IRAK_CrRLK1L-1.5 - The CrRLK1L-1 subfamily has homology to the CrRLK1L homolog, expressed
LOC_Os01g09190	0.400899	0.634939	0.498982	5.19391	5.5689	5.93941	3.42923	1.61552	4.64494e-12	3.17566e-10	expressed protein
LOC_Os05g46610	0.145782	0.282195	0.320774	3.11635	2.11079	2.94771	3.42013	0.607299	4.92534e-09	1.67306e-07	myb-like DNA-binding domain containing protein, putative, expressed
LOC_Os02g09630	0.47379	0.846585	0.427699	6.49239	7.05095	5.32347	3.41854	1.79039	1.57731e-11	1e-09	GA20292-PA, putative, expressed
LOC_Os07g01600	0.0728908	0	0.0712832	0.519391	0.269463	0.879913	3.41628	-1.46	0.000441221	0.00319507	dirigent, putative, expressed
LOC_Os03g19990	0.0728908	0.211646	0.285133	2.77009	1.88624	1.58384	3.41536	0.233356	1.07614e-07	2.476e-06	WD40-like Beta Propeller Repeat family protein, expressed
LOC_Os07g06680	1.02047	1.34043	0.67719	9.69531	10.4641	12.4068	3.41512	2.5735	3.59488e-13	3.29444e-11	fasciclin domain containing protein, expressed
LOC_Os07g14820	0.145782	0.141098	0.0356416	1.08207	1.39223	1.09989	3.41219	-0.518916	1.69921e-06	2.81928e-05	expressed protein
LOC_Os02g50340	0.109336	0.211646	0.285133	2.9865	1.48205	2.11179	3.40676	0.308291	6.98838e-08	1.69484e-06	membrane attack complex component/perforin/complement C9, putative, expressed
LOC_Os06g05930	0.47379	0.705488	0.997965	7.79087	7.58987	7.74324	3.39823	2.08363	2.13197e-12	1.59424e-10	expressed protein
LOC_Os04g05050	0.255118	0.246921	0.106925	2.46711	1.52696	2.50775	3.38745	0.292913	4.39217e-08	1.1301e-06	pectate lyase precursor, putative, expressed
LOC_Os10g26145	0	0.402481	0.385642	1.77935	4.05003	2.6173	3.38635	0.652135	1.34209e-06	2.27585e-05	expressed protein
LOC_Os01g54670	0.47379	0.176372	0.21385	2.12085	2.64972	4.35557	3.38465	0.763584	2.58612e-08	7.14e-07	coiled-coil domain-containing protein 25, putative, expressed
LOC_Os05g19910	0.911135	0.670213	1.35438	9.78187	9.34138	11.6588	3.38412	2.49548	6.92317e-13	5.94013e-11	transferase family protein, putative, expressed
LOC_Os04g16834	0.364454	0.246921	0.196029	2.38054	4.08685	2.08979	3.38372	0.67177	1.28864e-08	3.89688e-07	translation initiation factor IF-1, chloroplast, putative, expressed
LOC_Os05g22716	0.364454	0.246921	0.196029	2.38054	4.08685	2.08979	3.38372	0.67177	1.28864e-08	3.89688e-07	translation initiation factor IF-1, chloroplast, putative, expressed
LOC_Os03g02460	0.0364454	0.388018	0.249491	2.68352	2.20061	2.33177	3.38324	0.436082	1.16806e-07	2.65351e-06	retinol dehydrogenase, putative, expressed
LOC_Os05g11010	1.09336	0.458567	0.392057	6.83865	5.92819	7.52326	3.37854	1.8988	1.40825e-10	6.91207e-09	harpin-induced protein 1 domain containing protein, expressed
LOC_Os04g32740	1.23914	0.917134	1.24746	10.3878	12.53	12.5388	3.37584	2.69916	1.11111e-14	1.55382e-12	hydrolase, NUDIX family, domain containing protein, expressed
LOC_Os09g31250	0	0	0.178208	0.432826	1.25749	0.30797	3.37133	-1.25319	0.000940208	0.00590847	transposon protein, putative, unclassified, expressed
LOC_Os08g01370	0	0.105823	0.0712832	0.476109	0.94312	0.571944	3.36982	-1.25468	0.000148679	0.00128438	expressed protein
LOC_Os06g50530	0.0728908	0	0.178208	1.16863	0.449105	1.09989	3.3678	-0.863042	6.94625e-05	0.000674153	expressed protein
LOC_Os04g17660	2.55118	1.79899	2.45927	26.4024	22.8594	21.0739	3.36643	3.68627	2.47579e-16	5.44067e-14	rhodanese-like domain containing protein, putative, expressed
LOC_Os01g42860	0.583126	0.776037	0.819757	7.53118	6.64675	8.44717	3.36633	2.05543	4.8408e-13	4.2726e-11	inhibitor I family protein, putative, expressed
LOC_Os04g01850	0.0827311	0.176372	0.249491	2.03428	1.46318	1.89577	3.36564	0.0379327	1.12868e-07	2.5722e-06	hypothetical protein
LOC_Os12g07310	0.692463	0.211646	0.249491	3.28948	4.98506	3.60764	3.35422	1.13778	6.07373e-09	2.00928e-07	citrate-binding protein precursor, putative, expressed
LOC_Os07g05940	0.255118	0.176372	0.178208	1.81787	2.5599	1.9798	3.35268	0.262402	1.82893e-08	5.30832e-07	9-cis-epoxycarotenoid dioxygenase 1, chloroplast precursor, putative, expressed
LOC_Os10g18490	0.0364454	0.0705488	0	0.432826	0.314373	0.483952	3.3526	-1.79562	0.000993568	0.00616287	cytokinin-O-glucosyltransferase 2, putative, expressed
LOC_Os11g07911	0.0728908	0.0352744	0	0.432826	0.314373	0.483952	3.35186	-1.79531	0.00100452	0.0062111	expressed protein
LOC_Os03g62200	2.04094	1.94009	1.42566	15.5385	20.5241	18.9621	3.34389	3.33439	1.91062e-15	3.31832e-13	ammonium transporter protein, putative, expressed
LOC_Os07g35500	0.145782	0.0352744	0.0712832	0.908935	1.03294	0.703931	3.32438	-0.89745	1.4306e-05	0.00017601	mucin-associated surface protein, putative, expressed
LOC_Os09g25490	0.145782	0.0352744	0.0712832	1.03878	0.359284	1.23188	3.32009	-0.9	5.62967e-05	0.000566016	CESA9 - cellulose synthase, expressed
LOC_Os06g36390	3.28519	2.99409	2.74191	29.2807	31.5905	29.0235	3.31489	4.0444	1.11997e-18	5.35992e-16	expressed protein
LOC_Os08g26350	0.0364454	0	0.106925	0.605957	0.538926	0.395961	3.30058	-1.54424	0.000467938	0.00335014	expressed protein
LOC_Os01g27260	0.0364454	0	0.0712832	0.346261	0.269463	0.571944	3.3005	-1.83012	0.00150138	0.00858051	glutathione S-transferase, putative, expressed
LOC_Os06g38660	2.69696	1.79899	2.70876	23.0264	22.8145	25.0335	3.29618	3.70361	4.3507e-16	8.83931e-14	expressed protein
LOC_Os10g39710	1.02047	1.02296	0.712832	7.92072	10.2845	8.88712	3.29022	2.3204	2.42196e-13	2.34068e-11	strictosidine synthase, putative, expressed
LOC_Os01g59150	0.692463	0.987683	0.605907	7.57446	6.82639	8.0952	3.2893	2.05435	1.20704e-12	9.77252e-11	tubulin/FtsZ domain containing protein, putative, expressed
LOC_Os07g33530	0.028063	0.0709015	0.112984	0.682567	0.971414	0.554345	3.28593	-1.1203	4.90533e-05	0.000502097	transposon protein, putative, unclassified
LOC_Os03g51740	0.0364454	0.246921	0.106925	1.38504	1.07785	1.49585	3.28513	-0.370911	2.35964e-06	3.73656e-05	aminotransferase, classes I and II, domain containing protein, expressed
LOC_Os07g42520	0.255118	0.352744	0.178208	2.64024	2.73954	2.41976	3.28493	0.553015	4.54923e-09	1.55759e-07	dirigent, putative, expressed
LOC_Os05g51160	0.510236	0.282195	0.142566	3.80887	2.42517	2.94771	3.28126	0.783333	1.59079e-08	4.69948e-07	Myb transcription factor, putative, expressed
LOC_Os02g47090	0.0728908	0.105823	0.0712832	0.562674	0.808389	1.18788	3.27752	-0.935931	2.08154e-05	0.000242475	peptide transporter PTR2, putative, expressed
LOC_Os02g45450	0.218672	0.105823	0.178208	1.38504	2.29044	1.31987	3.27745	-0.0610017	3.282e-07	6.66175e-06	dehydration-responsive element-binding protein, putative, expressed
LOC_Os04g59330	3.02497	2.7514	2.56619	25.8397	25.7786	29.3891	3.2774	3.8979	4.11788e-18	1.61241e-15	expressed protein
LOC_Os05g05080	0.0364454	0.31747	0	0.865652	2.24552	0.483952	3.27388	-0.503457	0.000213037	0.00172415	expressed protein
LOC_Os03g52370	0.0728908	0.105823	0.21385	1.16863	1.79642	0.967904	3.27176	-0.381247	2.1258e-06	3.41395e-05	PIII4 - Proteinase inhibitor II family protein precursor, expressed
LOC_Os06g20040	1.2027	1.19933	1.46131	12.2057	11.2725	13.9026	3.26936	2.7852	5.17118e-15	7.89833e-13	aspartic proteinase nepenthesin-2 precursor, putative, expressed
LOC_Os05g41370	0.109336	0.0352744	0.0356416	0.692522	0.89821	0.263974	3.26781	-1.32843	0.000276396	0.00215279	TKL_IRAK_DUF26-la.1 - DUF26 kinases have homology to DUF26 containing loci, expressed
LOC_Os08g23180	1.12981	1.6579	1.78208	14.3265	14.5061	14.8705	3.25234	3.01143	7.54579e-15	1.10548e-12	fasciclin-like arabinogalactan protein 8 precursor, putative, expressed
LOC_Os06g44320	0	0.105823	0.106925	0.908935	0.763478	0.483952	3.24393	-1.1429	0.000119482	0.0010798	expressed protein
LOC_Os08g14000	0.145782	0.388018	0.285133	2.73027	1.93205	3.16725	3.22973	0.564746	2.27805e-08	6.42148e-07	retrotransposon protein, putative, Ty1-copia subclass, expressed
LOC_Os06g19200	0	0.282195	0.0356416	1.03878	0.94312	1.14389	3.22378	-0.675045	5.15813e-05	0.000525973	expressed protein
LOC_Os06g38764	20.045	19.8595	21.0998	188.453	180.091	198.42	3.21596	6.70977	2.0192e-23	4.34856e-20	expressed protein
LOC_Os02g56930	0.0728908	0.0705488	0.0712832	0.562674	0.628747	0.923909	3.21413	-1.16431	4.91826e-05	0.000503181	expressed protein
LOC_Os08g14890	0.0728908	0.0705488	0	0.735805	0.269463	0.439957	3.21386	-1.60495	0.000915581	0.00578425	expressed protein
LOC_Os06g33120	0.182227	0.0705488	0.0356416	0.865652	0.673657	1.23188	3.2099	-0.826322	2.3232e-05	0.000266555	transposon protein, putative, unclassified, expressed
LOC_Os01g58280	0.510236	0.352744	0.320774	4.28498	3.45811	3.29967	3.20835	1.04956	4.36054e-10	1.87442e-08	OsSub8 - Putative Subtilisin homologue, expressed
LOC_Os01g54300	0.364454	0.0352744	0.0712832	1.08207	1.7066	1.62784	3.2022	-0.218636	6.64525e-06	9.13287e-05	OsMan02 - Endo-Beta-Mannanase, expressed
LOC_Os05g33160	0	0.0352744	0.142566	0.389544	0.89821	0.483952	3.20117	-1.37929	0.000521483	0.00365462	inactive receptor kinase At1g27190 precursor, putative, expressed
LOC_Os09g37200	0.109336	0.105823	0	0.432826	1.25749	0.395961	3.18826	-1.18436	0.000432153	0.00314421	transferase family protein, putative, expressed
LOC_Os12g43380	11.7722	11.4642	13.0092	105.307	111.54	113.326	3.18681	5.93269	5.77577e-22	7.31688e-19	thaumatin, putative, expressed
LOC_Os02g06290	7.39623	4.88727	6.26722	58.055	56.3398	54.5581	3.18638	4.96647	1.28517e-17	4.25806e-15	rhodanese-like domain containing protein, putative, expressed
LOC_Os05g04380	0.801799	0.952409	0.855398	7.48789	7.67969	8.71114	3.18596	2.14981	2.09845e-13	2.06357e-11	peroxidase precursor, putative, expressed
LOC_Os04g54300	0.911135	0.56439	0.67719	5.88644	8.26353	5.45546	3.17978	1.86773	2.05176e-11	1.21593e-09	wound induced protein, putative, expressed
LOC_Os11g04040	0.0728908	0.0119933	0.106925	0.618076	0.72755	0.495831	3.17106	-1.32726	0.000168787	0.0014266	retrotransposon protein, putative, unclassified, expressed
LOC_Os07g13850	0.109336	0.0352744	0.0356416	0.476109	0.62695	0.615939	3.15979	-1.4073	0.000198978	0.00162997	transposon protein, putative, CACTA, En/Spm sub-class, expressed
LOC_Os04g16160	0.255118	0.176372	0.178208	2.20741	1.12276	2.19978	3.15465	0.0939417	2.69619e-07	5.60474e-06	expressed protein
LOC_Os03g14050	2.66051	2.96305	3.06518	26.4024	26.8116	24.2416	3.15377	3.84537	5.30653e-18	2.00494e-15	thaumatin-like protein 1 precursor, putative, expressed
LOC_Os03g59770	0.0364454	0.0352744	0.178208	0.952218	0.583836	0.791922	3.14522	-1.03777	7.13503e-05	0.000689987	EF hand family protein, putative, expressed
LOC_Os01g45860	0.0364454	0.211646	0.0356416	0.952218	0.583836	1.09989	3.14177	-0.882695	5.65362e-05	0.000567364	GRAS family transcription factor domain containing protein, expressed
LOC_Os07g41060	0.0728908	0.141098	0.0712832	1.29848	0.808389	0.527948	3.14053	-0.882579	3.50227e-05	0.000377555	dihydroflavonol-4-reductase, putative, expressed
LOC_Os02g58690	0.0364454	0.0352744	0.0356416	0.259696	0.494015	0.30797	3.13538	-1.93861	0.00199075	0.0107883	retrotransposon protein, putative, unclassified
LOC_Os04g32380	0.0364454	0.0352744	0.0356416	0.389544	0.269463	0.395961	3.13279	-1.93992	0.00178479	0.00989121	expressed protein
LOC_Os01g04710	0.619572	0.811311	0.67719	6.36255	5.52399	6.68734	3.12947	1.79637	3.73304e-12	2.61872e-10	aspartic proteinase, putative, expressed
LOC_Os01g46120	0.510236	0.31747	0.106925	3.85215	2.20061	2.15579	3.12043	0.643208	1.83262e-07	3.99063e-06	GDSL-like lipase/acylhydrolase, putative, expressed
LOC_Os12g36830	4.70146	4.30348	5.66701	42.8498	40.5542	44.1716	3.11897	4.56825	2.20553e-18	9.13429e-16	pathogenesis-related Bet v I family protein, putative, expressed
LOC_Os06g09980	0.291563	0.56439	0.463341	3.93872	4.22159	3.34367	3.10684	1.11687	6.43944e-10	2.6618e-08	expressed protein
LOC_Os11g44430	0.47379	0.282195	0.320774	3.54918	2.78445	2.94771	3.09365	0.816972	2.42975e-09	9.00638e-08	protein kinase, putative, expressed
LOC_Os09g16449	0	0.176372	0.0356416	0.562674	0.89821	0.483952	3.09293	-1.25695	0.000410977	0.00301561	pleiotropic drug resistance protein 4, putative, expressed
LOC_Os08g08070	0.0364454	0.0352744	0.142566	0.302978	0.89821	0.747926	3.0929	-1.25567	0.000309101	0.00237334	transporter family protein, putative, expressed
LOC_Os05g44900	4.99302	4.72677	3.67108	38.2186	37.635	38.4962	3.09286	4.4132	7.46262e-18	2.72398e-15	expressed protein
LOC_Os11g05494	0.0364454	0.31747	0.249491	1.51489	1.61678	2.15579	3.09155	0.0365363	1.278e-06	2.17743e-05	expressed protein
LOC_Os10g32980	0.0364454	0.211646	0.142566	0.649239	2.02097	0.791922	3.08674	-0.534024	4.43498e-05	0.000460742	CESA7 - cellulose synthase, expressed
LOC_Os11g46000	0.0364454	0.211646	0.21385	1.38504	1.12276	1.53985	3.08387	-0.321299	3.00129e-06	4.59715e-05	von Willebrand factor type A domain containing protein, putative, expressed
LOC_Os02g52910	0.185872	0.0938299	0.0926681	1.57895	0.246559	1.41226	3.08087	-0.609077	0.000106016	0.000977799	zinc finger protein, putative, expressed
LOC_Os12g03950	0	0.141098	0.106925	0.702044	0.94312	0.571064	3.07194	-1.09533	0.000150242	0.00129684	major facilitator superfamily antiporter, putative, expressed
LOC_Os02g53240	0	0.211646	0.0712832	0.649239	0.808389	1.0559	3.07133	-0.93829	0.000119994	0.00108237	expressed protein
LOC_Os01g68650	2.58762	2.36338	2.3167	18.0489	23.7577	19.1821	3.06647	3.51007	4.01864e-16	8.24242e-14	plant-specific domain TIGR01615 family protein, expressed
LOC_Os07g43740	2.0045	1.69317	1.96029	14.8892	17.4253	14.7385	3.05286	3.13814	1.22729e-15	2.2399e-13	zinc finger, C3HC4 type domain containing protein, expressed
LOC_Os03g02750	2.51473	2.50448	2.03157	18.4817	19.1319	20.766	3.04704	3.44936	2.23449e-16	4.96103e-14	OsSub25 - Putative Subtilisin homologue, expressed
LOC_Os12g07710	0.0364454	0.0705488	0.0712832	0.779087	0.404194	0.395961	3.04485	-1.49017	0.000442285	0.00319955	expressed protein
LOC_Os01g18050	0.510236	0.846585	0.427699	4.37155	4.89524	5.58745	3.0447	1.48639	2.33677e-10	1.07074e-08	tubulin/FtsZ domain containing protein, putative, expressed
LOC_Os08g41430	0	0.105823	0.0356416	0.346261	0.449105	0.483952	3.03432	-1.7297	0.00155114	0.00882803	LRR receptor kinase, putative, expressed
LOC_Os01g02940	1.64004	1.76372	2.17414	13.5475	15.0001	17.0263	3.02674	3.09507	6.46451e-15	9.60136e-13	glycosyltransferase protein, putative, expressed
LOC_Os11g38160	0.109336	0.141098	0.21385	0.952218	1.48205	1.45186	3.0219	-0.370898	2.12146e-06	3.40953e-05	transporter family protein, putative, expressed
LOC_Os04g03920	0.364454	0.388018	0.463341	3.11635	3.50302	3.34367	3.01858	0.923747	7.88086e-10	3.19027e-08	expressed protein
LOC_Os12g33194	0.838244	1.12878	0.855398	7.61774	7.81443	7.53866	3.01722	2.11223	8.39673e-13	7.03626e-11	expressed protein
LOC_Os07g30240	0.255118	0.31747	0.320774	2.29398	3.72757	1.31987	3.01514	0.495132	2.7771e-07	5.75626e-06	mutS family domain IV containing protein, expressed
LOC_Os07g48170	0.218672	0.141098	0.320774	2.12085	1.93115	1.53985	3.01267	0.122522	1.86708e-07	4.05746e-06	nucleotidyltransferase, putative, expressed
LOC_Os02g44108	0.0728908	0.0352744	0.0712832	0.562674	0.628747	0.351965	3.00666	-1.51666	0.000445846	0.00321666	expansin precursor, putative, expressed
LOC_Os02g36190	0.276985	0.264558	0.316854	2.20049	1.78295	2.99082	3.00125	0.428316	3.72077e-08	9.90488e-07	cytochrome P450, putative, expressed
LOC_Os09g04660	0.218672	0.105823	0.0712832	0.863921	1.61678	0.780483	2.9998	-0.599755	1.82564e-05	0.000217221	retrotransposon protein, putative, unclassified, expressed
LOC_Os03g25440	0.218672	0.105823	0.0712832	1.38504	0.853299	1.0119	2.99975	-0.59874	9.90694e-06	0.000128605	expressed protein
LOC_Os08g44830	0.145782	0.105823	0.0356416	0.432826	1.03294	0.923909	2.99366	-0.995246	9.72924e-05	0.000908231	ZOS8-14 - C2H2 zinc finger protein, expressed
LOC_Os04g41680	1.45782	2.6103	1.67515	13.7639	15.3594	16.5864	2.98808	3.1036	2.62367e-13	2.50014e-11	CHIT3 - Chitinase family protein precursor, expressed
LOC_Os01g62980	1.51795	1.49105	1.62739	10.7601	12.5942	13.4961	2.9865	2.79398	1.23993e-14	1.70083e-12	LTPL101 - Protease inhibitor/seed storage/LTP family protein precursor, expressed
LOC_Os01g12270	3.79032	2.32811	2.81569	17.7459	35.0302	18.0382	2.98509	3.73403	1.49168e-11	9.12638e-10	expressed protein
LOC_Os05g07060	0	0	0.142566	0.389544	0.449105	0.395961	2.98334	-1.76282	0.00312293	0.0155038	fasciclin domain containing protein, expressed
LOC_Os06g19070	0.400899	0.0705488	0.21385	2.55367	1.07785	1.80382	2.97155	0.0915595	3.66939e-06	5.47258e-05	cytochrome P450, putative, expressed
LOC_Os01g70870	0	0.0705488	0.106925	0.562674	0.538926	0.395961	2.96584	-1.54628	0.000868576	0.00554078	ZOS1-23 - C2H2 zinc finger protein, expressed
LOC_Os03g18900	0.0728908	0.0352744	0.0712832	0.562674	0.628747	0.30797	2.96526	-1.54546	0.000612482	0.00417947	retrotransposon protein, putative, Ty3-gypsy subclass, expressed
LOC_Os11g44810	50.9142	54.3226	53.3911	405.169	415.557	416.991	2.96384	7.86257	1.58468e-24	6.82555e-21	auxin-repressed protein, putative, expressed
LOC_Os08g40910	8.96557	6.80796	8.055	55.3585	69.9705	60.538	2.96287	5.12782	8.80831e-18	3.10977e-15	expressed protein
LOC_Os06g43170	0.291563	0.176372	0.106925	0.9955	1.88624	1.67183	2.95642	-0.152064	2.08313e-06	3.35796e-05	transposon protein, putative, unclassified, expressed
LOC_Os07g09050	0	0.0705488	0.285133	1.12535	1.07785	0.659935	2.95054	-0.759286	0.000143996	0.00125297	exostosin family protein, putative, expressed
LOC_Os09g23590	0.679707	0.722067	0.442669	3.82142	7.47266	3.03834	2.947	1.44539	1.46655e-08	4.38052e-07	expressed protein
LOC_Os12g05760	0.0364454	0	0.0712832	0.259696	0.404194	0.263974	2.94474	-2.05707	0.00557337	0.0245506	DnaK family protein, putative, expressed
LOC_Os05g02810	0.0728908	0.0352744	0	0.259696	0.314373	0.351965	2.94375	-2.05731	0.00533398	0.0237389	protein binding protein, putative, expressed
LOC_Os01g61610	0.145782	0.211646	0.0356416	1.38504	1.12276	0.615939	2.9432	-0.645369	3.42513e-05	0.000371605	flavonol synthase/flavanone 3-hydroxylase, putative, expressed
LOC_Os12g36850	1.27559	1.41098	1.85336	9.43561	13.4731	12.0988	2.94219	2.72512	4.32118e-13	3.89376e-11	pathogenesis-related Bet v I family protein, putative, expressed
LOC_Os07g31070	0.0728908	0.246921	0.249491	1.55817	1.48205	1.45186	2.9418	-0.166713	1.29078e-06	2.19748e-05	expressed protein
LOC_Os09g19380	0.0728908	0.0705488	0.106925	0.779087	0.314373	0.923909	2.94119	-1.19039	0.000225404	0.00180497	receptor-like protein kinase precursor, putative, expressed
LOC_Os08g35710	0.437345	0.282195	0.106925	2.85665	1.43714	2.11179	2.93808	0.319887	7.62293e-07	1.38889e-05	expressed protein
LOC_Os04g32540	0.145782	0	0	0.346261	0.583836	0.263974	2.93084	-1.79536	0.00477383	0.0216714	OsSCP24 - Putative Serine Carboxypeptidase homologue, expressed
LOC_Os02g41630	30.9786	38.0963	34.1446	240.089	261.244	284.168	2.92768	7.21077	1.64591e-20	1.36332e-17	phenylalanine ammonia-lyase, putative, expressed
LOC_Os01g71710	0.145782	0.0705488	0.356416	2.03428	1.3024	1.09989	2.92347	-0.179244	6.29491e-06	8.75191e-05	amino acid permease family protein, putative, expressed
LOC_Os12g24580	0.0364454	0.105823	0.0356416	0.259696	0.359284	0.835917	2.92346	-1.57528	0.00145091	0.0083325	Lg106, putative, expressed
LOC_Os11g44630	0.145782	0.0352744	0.0356416	0.259696	0.673657	0.791922	2.91783	-1.38069	0.000747906	0.00489869	calmodulin binding protein, putative, expressed
LOC_Os12g24020	6.48728	8.36003	7.09268	52.5451	56.8118	56.0945	2.91375	4.96573	1.15614e-18	5.41277e-16	rhodanese-like domain containing protein, putative, expressed
LOC_Os04g46440	0.400899	0.458567	0.463341	2.9865	4.08685	2.9917	2.9124	0.949928	1.94478e-09	7.33498e-08	AP2 domain containing protein, expressed
LOC_Os05g05730	0.109336	0.0352744	0.106925	0.779087	0.763478	0.439957	2.91182	-1.21163	0.000182288	0.00151408	OsGrx_S1 - glutaredoxin subgroup III, expressed
LOC_Os12g02790	0.0728908	0.141098	0.0356416	0.908935	0.538926	0.527948	2.91088	-1.21322	0.000208342	0.00169523	expressed protein
LOC_Os06g30090	0.145782	0	0.106925	0.562674	0.538926	0.879913	2.91083	-1.21152	0.000381161	0.00283351	helix-loop-helix DNA-binding domain containing protein, expressed
LOC_Os06g45970	0.182227	0.211646	0.0356416	0.389544	1.3024	1.62784	2.90523	-0.566186	0.000102362	0.000950202	OsSAUR26 - Auxin-responsive SAUR gene family member, expressed
LOC_Os03g52380	0.364454	0.176372	0.249491	1.90444	2.82936	1.23188	2.89571	0.223019	7.56316e-07	1.37917e-05	PIII5 - Proteinase inhibitor II family protein precursor, expressed
LOC_Os11g37960	0.47379	0.282195	0.427699	3.07307	2.5599	3.21168	2.88864	0.772837	6.62453e-09	2.15833e-07	WIP4 - Wound-induced protein precursor, expressed
LOC_Os01g46140	0.400899	0.352744	0.320774	3.07307	3.50302	1.45186	2.8848	0.636555	1.34708e-07	3.0188e-06	expressed protein
LOC_Os08g15710	0.109336	0.493841	0.463341	3.2462	1.97606	2.77173	2.88373	0.632399	2.91284e-07	6.0087e-06	DC1 domain, putative, expressed
LOC_Os08g31850	0.0364454	0.0352744	0.21385	0.692522	0.853299	0.659935	2.88212	-1.07969	0.000184534	0.00153086	expressed protein
LOC_Os12g03050	0.0364454	0.141098	0.178208	1.03878	0.763478	0.923909	2.88143	-0.812427	3.49764e-05	0.00037738	no apical meristem protein, putative, expressed
LOC_Os07g44090	0	0.105823	0.0712832	0.389544	0.494015	0.527948	2.88023	-1.60533	0.00127909	0.00753874	myb-related protein Hv33, putative, expressed
LOC_Os12g23100	0	0	0.142566	0.302978	0.538926	0.30797	2.87903	-1.83104	0.00538707	0.0239159	retrotransposon protein, putative, unclassified, expressed
LOC_Os11g42500	1.6036	1.3757	1.42566	11.0804	11.9462	9.45907	2.87878	2.62559	7.80925e-14	8.49394e-12	dirigent, putative, expressed
LOC_Os03g52940	0.182227	0.282195	0.356416	1.60146	2.42517	2.11179	2.87668	0.264598	1.58858e-07	3.49812e-06	expressed protein
LOC_Os11g34624	0	0.0705488	0.0712832	0.432826	0.269463	0.439957	2.87662	-1.8327	0.00290435	0.0146551	TKL_IRAK_DUF26-lc.29 - DUF26 kinases have homology to DUF26 containing loci, expressed
LOC_Os01g72560	0.0728908	0	0.0356416	0.302978	0.269463	0.30797	2.87362	-2.09911	0.00683428	0.0290016	expressed protein
LOC_Os01g69840	0.0728908	0.176372	0.356416	1.03878	1.7066	1.80382	2.87279	-0.143223	4.91015e-06	7.01227e-05	expressed protein
LOC_Os10g42030	0.0728908	0.282195	0.178208	1.2552	1.79642	0.967904	2.87114	-0.308946	6.79162e-06	9.29253e-05	expressed protein
LOC_Os06g07790	0.656017	0.352744	0.21385	2.68352	3.09882	3.21168	2.86827	0.798102	3.79308e-08	1.006e-06	retrotransposon protein, putative, unclassified, expressed
LOC_Os03g63540	0	0.141098	0.106925	0.519391	0.538926	0.835917	2.84879	-1.25969	0.000502444	0.00353962	lysine-rich arabinogalactan protein 19 precursor, putative, expressed
LOC_Os05g39990	2.33251	2.7514	2.38799	15.4519	19.3115	19.0941	2.84679	3.35639	2.20215e-15	3.6764e-13	expansin precursor, putative, expressed
LOC_Os03g45340	0.328009	0	0.142566	1.42833	0.988031	1.0119	2.84118	-0.510866	7.92969e-05	0.000758995	hsp20/alpha crystallin family protein, putative, expressed
LOC_Os12g36750	3.9361	2.7514	3.88493	26.186	24.072	25.4581	2.83898	3.84815	1.12411e-15	2.06913e-13	expressed protein
LOC_Os06g39240	6.19572	5.22061	4.91854	34.7127	43.8326	38.4082	2.83893	4.47458	4.46281e-17	1.2482e-14	endothelial differentiation-related factor 1, putative, expressed
LOC_Os09g22000	0.109336	0.352744	0.142566	2.07757	0.853299	1.49585	2.8382	-0.170783	9.08721e-06	0.000119622	hydrolase, HAD superfamily, Cof family, putative, expressed
LOC_Os01g03390	1.12981	0.987683	0.997965	7.40133	6.46711	8.35917	2.82957	2.08784	2.66932e-12	1.95532e-10	BBTI7 - Bowman-Birk type bran trypsin inhibitor precursor, expressed
LOC_Os04g39320	4.00899	3.0336	2.63748	22.8965	23.9373	21.8658	2.82583	3.70965	3.637e-15	5.71726e-13	expressed protein
LOC_Os04g16450	6.01349	5.6439	4.8829	42.5901	37.4104	37.1763	2.82365	4.47933	7.98439e-18	2.86586e-15	aquaporin protein, putative, expressed
LOC_Os09g37330	2.66051	4.23293	2.3167	21.598	20.2995	23.4057	2.82327	3.63691	2.23702e-13	2.17993e-11	OsSAUR39 - Auxin-responsive SAUR gene family member, expressed
LOC_Os08g07690	0.182227	0.388018	0.498982	2.12085	2.42517	3.12369	2.82162	0.580883	9.78631e-08	2.28588e-06	expressed protein
LOC_Os02g01380	0.984026	1.16405	0.997965	7.40133	7.54496	7.39127	2.82154	2.0956	1.29757e-12	1.03116e-10	expressed protein
LOC_Os03g08940	0.437345	0.31747	0.320774	2.29398	2.73954	2.63974	2.8193	0.581955	1.63553e-08	4.81843e-07	expressed protein
LOC_Os01g47580	0.291563	0.246921	0	1.12535	0.988031	1.75983	2.81716	-0.348561	5.59312e-05	0.000563141	lipid phosphatase protein, putative, expressed
LOC_Os08g45170	0.728908	0.917134	0.605907	4.67452	6.37729	4.79553	2.80578	1.60674	1.70568e-10	8.14489e-09	carboxyl-terminal peptidase, putative, expressed
LOC_Os05g49620	0.0364454	0.141098	0.0356416	0.432826	0.449105	0.703931	2.80311	-1.46315	0.000779496	0.00506555	WRKY19, expressed
LOC_Os01g59819	0.109336	0.0352744	0.0712832	0.519391	0.673657	0.395961	2.80252	-1.46194	0.000601787	0.00411693	Os1bglu2 - beta-glucosidase homologue, similar to G. max isohydroxyurate hydrolase, expressed
LOC_Os02g33060	0.947581	1.34043	0.534624	6.66552	7.76952	5.27948	2.79661	1.9198	8.60408e-10	3.45704e-08	expressed protein
LOC_Os04g02880	1.38493	1.94009	1.49695	10.9505	11.7216	10.8669	2.79355	2.682	1.43707e-13	1.47177e-11	expressed protein
LOC_Os07g03810	0.0728908	0.0705488	0.0356416	0.476109	0.538926	0.30797	2.78677	-1.66671	0.00131238	0.00768516	lectin-like receptor kinase 7, putative, expressed
LOC_Os04g49170	0.109336	0.105823	0.142566	0.735805	0.583836	1.23188	2.78503	-0.884613	6.46694e-05	0.000636236	zinc finger, C3HC4 type domain containing protein, expressed
LOC_Os01g03130	0.291563	0.0705488	0.320774	1.34176	1.97606	1.45186	2.78119	-0.0672687	3.52036e-06	5.27955e-05	expressed protein
LOC_Os11g47690	0.255118	0.352744	0.320774	1.38504	3.8623	1.23188	2.77827	0.34898	4.63213e-06	6.65928e-05	zinc finger, C3HC4 type domain containing protein, expressed
LOC_Os11g31060	0.947581	0.388018	0.356416	2.94322	3.95212	4.75153	2.77691	1.17376	4.28099e-08	1.10945e-06	IQ calmodulin-binding and BAG domain containing protein, putative, expressed
LOC_Os03g08550	0.947581	0.983097	0.673982	6.62224	5.70363	5.60373	2.7765	1.78749	3.55632e-11	2e-09	STRUBBELIG-RECEPTOR FAMILY 6 precursor, putative, expressed
LOC_Os09g06190	0.0728908	0.352744	0.106925	1.34176	1.21258	1.18788	2.7707	-0.389017	1.43879e-05	0.000176759	retrotransposon, putative, centromere-specific
LOC_Os01g09540	32.2542	30.7593	35.1782	218.534	235.106	214.699	2.76672	6.99743	8.47122e-22	1.01353e-18	HAD superfamily phosphatase, putative, expressed
LOC_Os01g52610	0.364454	0.423293	0.392057	2.59696	3.14373	2.37577	2.76573	0.666932	1.29015e-08	3.89688e-07	membrane associated DUF588 domain containing protein, putative, expressed
LOC_Os10g35950	11.2616	12.9457	12.1538	79.0774	86.0036	82.1399	2.76476	5.56321	2.41695e-20	1.85898e-17	transferase family protein, putative, expressed
LOC_Os12g13640	0.0364454	0.282195	0.320774	1.47161	1.93115	1.0559	2.76459	-0.156469	1.31029e-05	0.000162924	glycosyltransferase, putative, expressed
LOC_Os06g04920	4.37345	4.4093	4.20571	30.2546	29.3715	28.6852	2.76397	4.07927	4.0147e-18	1.60112e-15	zinc finger family protein, putative, expressed
LOC_Os10g01340	0.0728908	0.0705488	0	0.346261	0.314373	0.395961	2.7626	-1.90399	0.00436626	0.0202132	expressed protein
LOC_Os04g58840	0.0728908	0.105823	0.106925	0.562674	0.583836	0.879913	2.76173	-1.16784	0.000162349	0.0013825	Eukaryotic aspartyl protease domain containing protein, expressed
LOC_Os01g52570	0.0728908	0.176372	0.0712832	0.735805	0.494015	1.0119	2.74659	-1.04081	0.00016384	0.00139299	lachrymatory factor synthase, putative, expressed
LOC_Os07g46852	25.1109	25.2917	23.7729	164.647	165.765	166.964	2.74508	6.57405	2.78938e-22	4.18807e-19	sex determination protein tasselseed-2, putative, expressed
LOC_Os01g60170	0.255118	0.352744	0.285133	2.42383	2.11079	1.53985	2.74446	0.269	1.99943e-07	4.3146e-06	DUF567 domain containing protein, putative, expressed
LOC_Os02g55610	6.45084	6.13774	4.84726	35.3186	42.4853	38.8922	2.74165	4.48377	1.05912e-16	2.50651e-14	serine-rich protein, putative, expressed
LOC_Os02g36070	0	0.141098	0.0356416	0.562674	0.449105	0.263974	2.73868	-1.69978	0.00350124	0.0169442	cytochrome P450, putative, expressed
LOC_Os08g19670	1.12981	1.3757	1.17617	7.53118	8.66773	8.44717	2.73735	2.24723	1.16177e-12	9.46766e-11	expressed protein
LOC_Os02g50050	0.0728908	0.105823	0	0.605957	0.314373	0.351965	2.73621	-1.69993	0.00296745	0.0148898	expressed protein
LOC_Os04g09654	0.619572	0.776037	0.819757	5.06407	4.22159	5.54345	2.73393	1.5226	1.73805e-10	8.26283e-09	O-methyltransferase, putative, expressed
LOC_Os02g49480	0.546681	0.246921	0.427699	3.2462	2.60481	2.33177	2.7334	0.684173	5.06531e-08	1.2864e-06	helix-loop-helix DNA-binding domain containing protein, expressed
LOC_Os02g32469	13.6306	14.145	12.0112	86.2623	86.5874	90.763	2.7276	5.66065	3.57869e-20	2.56902e-17	expressed protein
LOC_Os11g05360	0.0364454	0.246921	0.0356416	0.519391	0.94312	0.747926	2.72287	-1.05986	0.000398634	0.00293906	RCLEA9 - Root cap and Late embryogenesis related family protein precursor, putative, expressed
LOC_Os09g17560	0.218672	0.141098	0.0712832	0.692522	1.48205	0.747926	2.72085	-0.708425	6.82883e-05	0.000665154	O-methyltransferase, putative, expressed
LOC_Os01g59190	0.437345	0.211646	0.498982	2.46711	3.05391	2.0678	2.71094	0.580644	1.21941e-07	2.76142e-06	expressed protein
LOC_Os11g05740	0.0728908	0.246921	0.0712832	0.302978	1.52696	0.835917	2.70987	-0.827474	0.000468623	0.00335291	B3 DNA binding domain containing protein, expressed
LOC_Os03g61150	0.145782	0.0352744	0.178208	0.9955	1.03294	0.395961	2.70934	-0.940541	0.000240268	0.00190605	expressed protein
LOC_Os01g41160	0.255118	0.0705488	0.142566	1.12535	0.763478	1.23188	2.70753	-0.61645	3.08197e-05	0.000340064	FAD dependent oxidoreductase domain containing protein, expressed
LOC_Os04g14680	0.400899	0.176372	0.249491	1.68802	1.84133	1.93581	2.7075	0.128785	5.21891e-07	9.95892e-06	OsAPx3 - Peroxisomal Ascorbate Peroxidase encoding gene 5,8, expressed
LOC_Os07g41670	0.122457	0.12981	0.395622	1.08856	2.04477	1.1914	2.70687	-0.190803	1.29895e-05	0.000161928	transposon protein, putative, unclassified
LOC_Os07g03200	0.692463	0.282195	0.178208	1.7313	4.08685	1.75983	2.70513	0.577539	4.6389e-06	6.66023e-05	phytosulfokines precursor, putative, expressed
LOC_Os02g06490	0	0.358388	0.162169	0.550555	2.38385	0.584702	2.70412	-0.468859	0.000863792	0.00551679	vacuolar protein sorting-associated protein 4, putative, expressed
LOC_Os06g49000	0.182227	0.634939	0.249491	2.07757	2.5599	2.41976	2.70268	0.480419	5.61787e-07	1.06315e-05	expressed protein
LOC_Os04g49194	0.583126	0.634939	0.819757	3.50589	5.92819	3.91561	2.70144	1.37616	2.57327e-09	9.42481e-08	naringenin,2-oxoglutarate 3-dioxygenase, putative, expressed
LOC_Os09g34320	1.42137	1.34043	1.60387	7.53118	11.1827	9.76704	2.70135	2.45919	2.47557e-12	1.81959e-10	expressed protein
LOC_Os12g02370	9.70468	8.9597	8.39538	58.3272	59.347	58.3822	2.70121	5.08203	1.27565e-19	7.84927e-17	chalcone--flavonone isomerase, putative, expressed
LOC_Os07g15340	1.16953	0.071607	0.297251	3.97681	2.15256	3.87294	2.70062	0.971582	1.70288e-05	0.000204536	hAT dimerisation domain-containing protein, putative, expressed
LOC_Os01g14670	0.911135	0.529116	0.605907	3.54918	5.38926	4.39957	2.69754	1.37599	2.26132e-09	8.42557e-08	Cupin domain containing protein, expressed
LOC_Os03g38359	0.0728908	0.211646	0.142566	0.952218	0.628747	1.27587	2.69554	-0.729214	5.48429e-05	0.000554245	expressed protein
LOC_Os02g51510	0.291563	0.176372	0.106925	1.2552	1.57187	0.967904	2.6953	-0.361459	8.90986e-06	0.000117647	expressed protein
LOC_Os02g45960	0	0.0839531	0.208503	0.908502	0.518267	0.549946	2.69092	-1.18654	0.000823225	0.00529697	transposon protein, putative, unclassified, expressed
LOC_Os05g46840	0.400899	0.599665	0.285133	2.59696	3.009	2.77173	2.68806	0.721835	3.35924e-08	9.0544e-07	proline-rich protein, putative, expressed
LOC_Os09g15570	0.291563	0.141098	0.142566	0.9955	1.43714	1.31987	2.67868	-0.374355	7.51334e-06	0.000101193	OsFBX315 - F-box domain containing protein, expressed
LOC_Os06g36560	0.255118	0.176372	0.142566	1.47161	1.48205	0.791922	2.67771	-0.375543	1.03136e-05	0.000133162	inositol oxygenase, putative, expressed
LOC_Os04g38885	0.0364454	0.0705488	0.142566	0.302978	0.763478	0.615939	2.6738	-1.38288	0.000945831	0.00592651	expressed protein
LOC_Os05g12640	3.9361	4.76204	4.20571	26.7487	28.0241	27.6293	2.67327	3.99148	4.61099e-17	1.26591e-14	BURP domain containing protein, expressed
LOC_Os06g06790	0.364454	0.458567	0.427699	2.72681	2.82936	2.50775	2.67314	0.6709	1.5e-08	4.47408e-07	OsPDIL1-5 protein disulfide isomerase PDIL1-5, expressed
LOC_Os06g01490	0.109336	0.105823	0.0356416	0.302978	0.583836	0.791922	2.67187	-1.38324	0.000904008	0.00572378	monocopper oxidase, putative, expressed
LOC_Os03g61910	1.92541	2.23781	2.43183	13.1687	15.1559	13.7847	2.67154	3.02522	2.04249e-14	2.57235e-12	retrotransposon protein, putative, unclassified, expressed
LOC_Os05g45170	0.0364454	0.105823	0.106925	0.692522	0.538926	0.439957	2.67035	-1.38495	0.000594435	0.00407699	glucosyl transferase, putative, expressed
LOC_Os02g36110	0.437345	1.05823	0.784115	4.2417	5.02998	5.27948	2.66302	1.50457	3.10691e-09	1.11332e-07	cytochrome P450, putative, expressed
LOC_Os02g52490	0.145782	0.141098	0.0356416	0.692522	0.583836	0.835917	2.65935	-1.10337	0.00022129	0.00177758	expressed protein
LOC_Os05g39540	0.546681	0.282195	0.320774	2.20741	3.36829	1.71583	2.65205	0.532511	4.00823e-07	7.90487e-06	metal cation transporter, putative, expressed
LOC_Os05g09580	0.947581	0.529116	0.320774	3.28948	4.08685	3.95961	2.65024	1.15272	3.38362e-08	9.10871e-07	expressed protein
LOC_Os04g32850	23.2157	21.6938	20.7078	130.8	148.474	130.975	2.6441	6.3098	1.55394e-20	1.33863e-17	basic proline-rich protein, putative, expressed
LOC_Os04g54310	1.16625	0.771451	0.392057	4.15513	6.26187	4.20247	2.64392	1.5138	2.3e-08	6.47357e-07	expressed protein
LOC_Os06g05470	0.218672	0.246921	0.178208	1.2552	1.43714	1.40786	2.64254	-0.251004	2.30244e-06	3.65404e-05	expressed protein
LOC_Os08g37840	1.05692	0.705488	1.10489	5.36705	7.09586	5.49946	2.64167	1.80774	1.71274e-10	8.16052e-09	phosphate-induced protein 1 conserved region domain containing protein, expressed
LOC_Os08g44950	0.0728908	0.105823	0	0.302978	0.538926	0.351965	2.63793	-1.76395	0.0042549	0.0198169	zinc finger, C3HC4 type domain containing protein, expressed
LOC_Os03g47530	0.0728908	0.0352744	0.106925	0.346261	0.718568	0.351965	2.6362	-1.57562	0.00178353	0.00988678	glycosyl transferase 8 domain containing protein, putative, expressed
LOC_Os02g44990	1.27559	2.25756	2.3167	11.1236	12.7546	12.4948	2.63205	2.82014	5.6916e-12	3.79487e-10	OsFBDUF13 - F-box and DUF domain containing protein, expressed
LOC_Os05g49940	0.0728908	0.176372	0.0356416	0.605957	0.628747	0.615939	2.63204	-1.26103	0.000458359	0.0032948	expressed protein
LOC_Os10g38340	0.218672	0.0352744	0	0.302978	0.583836	0.747926	2.6319	-1.40879	0.00280633	0.0142675	glutathione S-transferase GSTU6, putative, expressed
LOC_Os04g10010	0.109336	0	0.142566	0.562674	0.538926	0.527948	2.63134	-1.41021	0.00128945	0.00758937	sex determination protein tasselseed-2, putative, expressed
LOC_Os10g39770	1.2027	0.599665	1.31874	5.36705	7.05095	6.95131	2.62918	1.91734	8.82393e-10	3.51261e-08	zinc finger, C3HC4 type, domain containing protein, expressed
LOC_Os03g14420	0.145782	0.246921	0.21385	0.952218	1.3024	1.58384	2.62861	-0.337449	6.85412e-06	9.36614e-05	cytochrome P450, putative, expressed
LOC_Os08g28790	2.29606	2.53976	1.85336	12.6818	15.3145	13.4187	2.62738	3.00744	9.03589e-14	9.68144e-12	dirigent, putative, expressed
LOC_Os10g39640	0.801799	0.670213	0.67719	3.50589	6.10783	3.73963	2.62693	1.387	3.93765e-09	1.36556e-07	expansin precursor, putative, expressed
LOC_Os01g44110	1.31203	1.19933	0.784115	6.18942	6.19765	8.00721	2.62484	1.992	1.03687e-10	5.20514e-09	serine/threonine-protein kinase, putative, expressed
LOC_Os07g46280	0.656017	0.634939	0.605907	4.19841	3.8623	3.56365	2.60641	1.1949	1e-09	4.11482e-08	Os7bglu26 - beta-mannosidase/glucosidase/exoglucanase, expressed
LOC_Os12g11860	0.437345	0.352744	0.249491	2.51039	1.93115	1.93581	2.60237	0.356447	2.2712e-07	4.82848e-06	verticillium wilt disease resistance protein precursor, putative, expressed
LOC_Os07g41280	3.31653	3.1747	3.45723	19.8234	19.5361	20.8539	2.59579	3.55057	3.30254e-16	6.97288e-14	6-phosphogluconolactonase, putative, expressed
LOC_Os04g59340	1.09336	0.776037	0.962323	5.41033	6.78148	4.88352	2.58669	1.74346	2.00991e-10	9.38947e-09	RNA-binding region RNP-1, putative, expressed
LOC_Os03g56820	0.437345	0.352744	0.21385	1.55817	2.33535	2.19978	2.58495	0.294093	5.57218e-07	1.05729e-05	fatty acid hydroxylase, putative, expressed
LOC_Os06g38890	0.291199	0.0705488	0.106925	0.908935	1.21258	0.747926	2.58473	-0.710972	9.14845e-05	0.000859979	transposon protein, putative, unclassified, expressed
LOC_Os03g28170	3.24364	2.04591	2.78004	14.1534	17.2905	16.8943	2.58102	3.23648	2.96046e-13	2.77202e-11	expressed protein
LOC_Os11g10280	0.255118	0.352744	0.21385	0.692522	2.02097	2.28777	2.58025	0.0230197	1.58208e-05	0.00019163	receptor-like protein kinase, putative, expressed
LOC_Os04g58090	0.364454	0.176372	0.320774	1.08207	2.33535	1.80382	2.58003	0.0820778	3.63347e-06	5.42302e-05	harpin-induced protein 1 domain containing protein, expressed
LOC_Os10g17110	0.248193	0.147094	0.0559573	1.50277	0.627849	0.622099	2.5796	-0.757847	0.000229205	0.00183296	retrotransposon protein, putative, unclassified
LOC_Os01g03740	0.546681	0.246921	0.320774	2.42383	2.73954	1.53985	2.57667	0.427796	7.07708e-07	1.30716e-05	nuclease PA3, putative, expressed
LOC_Os05g46760	0.255118	0.458567	0.249491	1.38504	2.33535	2.11179	2.57556	0.234567	1.04e-06	1.81846e-05	STE_MEKK_ste11_MAP3K.19 - STE kinases include homologs to sterile 7, sterile 11 and sterile 20 from yeast, expressed
LOC_Os03g12250	2.91563	2.68085	2.53055	15.1489	15.4043	17.9502	2.57528	3.24231	8.08916e-15	1.17708e-12	atypical receptor-like kinase MARK, putative, expressed
LOC_Os01g73110	0.619572	0.458567	0.320774	2.77009	3.009	2.59574	2.57106	0.73854	4.27812e-08	1.10945e-06	expressed protein
LOC_Os06g46740	0.0364454	0.105823	0.178208	0.692522	0.359284	0.923909	2.5667	-1.17082	0.000671457	0.00447555	early nodulin 20 precursor, putative, expressed
LOC_Os01g34690	0.154529	0.246921	0.285133	1.33224	1.04821	1.75983	2.56456	-0.22552	5.99357e-06	8.39256e-05	expressed protein
LOC_Os11g17480	0.838244	0.811311	0.89104	5.49689	4.35632	5.23548	2.56361	1.57148	1.966e-10	9.24292e-09	retrotransposon protein, putative, Ty1-copia subclass, expressed
LOC_Os08g09420	0.328009	0.458567	0.356416	2.55367	1.93115	2.33177	2.55988	0.454539	1.21346e-07	2.75084e-06	OsFBX266 - F-box domain containing protein, expressed
LOC_Os01g02910	0.0364454	0.105823	0.106925	0.346261	0.404194	0.791922	2.55387	-1.46472	0.00156837	0.00891053	glycosyltransferase, putative, expressed
LOC_Os05g43930	0.136306	0.141098	0.106925	1.12535	0.314373	0.879913	2.55324	-0.969314	0.000371646	0.00277139	O-methyltransferase, putative, expressed
LOC_Os01g65240	0.583126	0.987683	0.748473	4.15513	5.74854	3.78363	2.55102	1.43345	3.70553e-09	1.30373e-07	transposon protein, putative, Pong sub-class, expressed
LOC_Os06g07030	9.91315	9.13607	8.87476	50.2078	59.5064	53.9827	2.55085	4.9981	2.01621e-18	8.51393e-16	AP2 domain containing protein, expressed
LOC_Os12g25660	0.619572	0.705488	0.249491	3.11635	2.87427	3.29967	2.54987	0.887407	9.61734e-08	2.25374e-06	cytochrome P450, putative, expressed
LOC_Os06g37560	2.36895	2.71613	2.45927	14.7594	14.3714	15.0905	2.54871	3.11324	8.49891e-15	1.22841e-12	beta-galactosidase precursor, putative, expressed
LOC_Os05g15770	19.4618	20.0006	20.9929	115.045	119.237	118.656	2.54517	6.10685	1.32906e-19	7.9507e-17	glycosyl hydrolase, putative, expressed
LOC_Os06g50230	170.309	162.015	160.957	899.456	1024.45	951.098	2.54305	9.13289	8.12969e-20	5.14944e-17	expressed protein
LOC_Os04g31550	1.12981	0.952409	0.748473	5.19391	5.83836	5.45546	2.53668	1.70118	1.85522e-10	8.80043e-09	RALFL22 - Rapid ALkalinization Factor RALF family protein precursor, expressed
LOC_Os04g18770	0.145782	0.105823	0.0712832	0.605957	0.359284	0.967904	2.53359	-1.19277	0.000630952	0.00427436	retrotransposon protein, putative, unclassified, expressed
LOC_Os10g40270	0.0364454	0.0705488	0.0712832	0.259696	0.359284	0.483952	2.52754	-1.83347	0.00439922	0.0203163	ATROPGEF7/ROPGEF7, putative, expressed
LOC_Os01g03290	0.984026	1.3757	1.7108	8.39683	9.29647	5.85142	2.52662	2.21154	2.75227e-10	1.23485e-08	seven in absentia protein family domain containing protein, expressed
LOC_Os04g44870	2.36895	2.04591	2.78004	14.1534	14.0121	13.3307	2.52562	3.02524	7.14757e-14	7.85358e-12	C2 domain containing protein, putative, expressed
LOC_Os01g11350	0.109336	0.176372	0	0.519391	0.359284	0.835917	2.52428	-1.33532	0.00209663	0.0112545	bZIP transcription factor domain containing protein, expressed
LOC_Os02g22580	0.0728908	0	0.106925	0.562674	0.269463	0.263974	2.52396	-1.83439	0.0077059	0.0319993	expressed protein
LOC_Os02g37320	0.0728908	0.0352744	0.178208	0.692522	0.359284	0.659935	2.52292	-1.33568	0.00112785	0.00681712	heavy metal associated domain containing protein, expressed
LOC_Os06g03970	0.328009	0.0705488	0.249491	1.77459	0.673657	1.31987	2.52261	-0.341399	6.78223e-05	0.000661513	receptor-like protein kinase 5 precursor, putative, expressed
LOC_Os01g22352	0.109336	0.282195	0.178208	0.908935	1.48205	0.967904	2.52156	-0.499201	3.13022e-05	0.000344644	peroxidase precursor, putative, expressed
LOC_Os05g45180	0.291563	0.0705488	0.0356416	0.82237	0.494015	1.0119	2.52018	-0.962308	0.000570286	0.00394022	anthocyanidin 5,3-O-glucosyltransferase, putative, expressed
LOC_Os10g02880	1.12981	0.705488	0.784115	4.37155	5.02998	5.63144	2.51579	1.5729	9.32564e-10	3.7e-08	O-methyltransferase, putative, expressed
LOC_Os02g46473	1.05692	0.740762	0.89104	4.71781	5.16471	5.54345	2.51496	1.60977	3.01545e-10	1.34453e-08	expressed protein
LOC_Os02g36530	0.400899	0.282195	0.0356416	1.08207	2.29044	0.791922	2.51173	-0.2141	0.00015273	0.00131305	expressed protein
LOC_Os01g70240	0.255118	0.388018	0.356416	1.47161	1.48205	2.81572	2.50946	0.231499	2.10009e-06	3.38024e-05	expressed protein
LOC_Os12g43440	3.97218	3.70381	3.88493	20.6891	22.9942	22.0858	2.50668	3.69067	3.05965e-16	6.58926e-14	thaumatin, putative, expressed
LOC_Os01g19850	0.0364454	0	0.285133	0.735805	0.583836	0.571944	2.50216	-1.21574	0.0021703	0.0115835	amino acid permease family protein, putative, expressed
LOC_Os04g52890	0.47379	0.423293	0.356416	2.46711	2.91918	1.75983	2.49756	0.528054	2.04377e-07	4.40146e-06	ATBAG1, putative, expressed
LOC_Os07g03040	0.911135	0.176372	0.784115	4.41483	2.33535	3.82762	2.4949	1.08	1.83722e-06	3.01343e-05	expressed protein
LOC_Os03g60560	1.74938	1.76372	1.96029	10.561	10.2845	10.075	2.49479	2.60734	2.72875e-13	2.56622e-11	ZOS3-21 - C2H2 zinc finger protein, expressed
LOC_Os11g17540	0.255118	0.0705488	0.249491	1.38158	0.987133	0.924349	2.49367	-0.516592	4.59789e-05	0.000474007	retrotransposon protein, putative, Ty1-copia subclass, expressed
LOC_Os08g10500	0.364454	0.529116	0.463341	2.46711	2.82936	2.41976	2.49258	0.635636	5.7327e-08	1.424e-06	expressed protein
LOC_Os03g22620	1.46839	2.04203	1.60672	9.7044	9.88749	9.26769	2.49147	2.50878	1.97055e-12	1.47867e-10	terpene synthase family, metal binding domain containing protein, expressed
LOC_Os04g52950	0.218672	0.352744	0.21385	2.07757	1.61678	0.791922	2.49039	-0.106713	1.57492e-05	0.000191142	nitrate-induced NOI protein, expressed
LOC_Os04g54240	1.05692	0.498427	0.356416	3.2462	3.8879	3.62876	2.4879	1.10365	1.27079e-07	2.87173e-06	wound induced protein, putative, expressed
LOC_Os03g49430	1.27559	1.30515	1.7108	7.27148	8.53299	8.27118	2.48355	2.25011	1.05834e-11	6.62571e-10	pre-mRNA-splicing factor, putative, expressed
LOC_Os08g31090	0.218672	0.105823	0.106925	0.908935	0.673657	0.879913	2.47979	-0.88735	0.000125481	0.00111992	expressed protein
LOC_Os05g11650	0.255118	0.388018	0.356416	2.03428	2.29044	1.31987	2.47737	0.205713	1.2963e-06	2.20339e-05	GIL1, putative, expressed
LOC_Os05g02070	10.6421	11.4642	10.835	61.2449	60.7639	61.4179	2.47667	5.17329	1.62867e-18	7.30729e-16	expressed protein
LOC_Os05g04700	0.218672	0.141098	0.106925	0.562674	1.79642	0.30797	2.47499	-0.793899	0.00106115	0.00648591	OsRCI2-6 - Hydrophobic protein LTI6B, expressed
LOC_Os01g53730	12.5051	13.3168	11.9004	73.2108	66.9539	68.9434	2.47029	5.36322	1.70648e-18	7.50015e-16	expressed protein
LOC_Os05g50580	0.0364454	0.141098	0.21385	1.03878	0.808389	0.395961	2.46941	-1.00299	0.000599541	0.00410417	OsSCP30 - Putative Serine Carboxypeptidase homologue, expressed
LOC_Os07g24830	4.81079	5.85555	3.77801	27.8364	24.0271	27.8053	2.4622	3.97368	3.16841e-14	3.79083e-12	thionin-like peptide, putative, expressed
LOC_Os12g32610	2.15028	1.72845	1.67515	11.2102	9.8354	9.59105	2.46121	2.59947	1.27019e-12	1.0207e-10	expressed protein
LOC_Os01g25700	0	0.320997	0.0509675	0.730178	0.315272	1.08625	2.46048	-1.06306	0.00293474	0.0147635	transposon protein, putative, CACTA, En/Spm sub-class, expressed
LOC_Os07g48050	0.291563	0.634939	0.392057	3.15963	1.93115	2.24378	2.46015	0.571903	5.36848e-07	1.02134e-05	peroxidase precursor, putative, expressed
LOC_Os03g19270	0.182227	0.388018	0.21385	1.90444	0.808389	1.67183	2.45974	-0.130878	1.92753e-05	0.000227584	universal stress protein domain containing protein, putative, expressed
LOC_Os06g38670	0.255118	0.246921	0.0712832	1.38504	1.12276	0.703931	2.45822	-0.544588	7.93767e-05	0.000759421	receptor-like protein kinase precursor, putative, expressed
LOC_Os02g23960	0.182227	0.211646	0.0356416	0.952218	0.94312	0.527948	2.45636	-0.905766	0.00033116	0.00251831	expressed protein
LOC_Os10g28240	0.182227	0.105823	0.142566	0.649239	0.718568	1.0559	2.45588	-0.90545	0.000148596	0.00128417	calcium-transporting ATPase, plasma membrane-type, putative, expressed
LOC_Os07g33860	0	0.186954	0.223473	0.819773	0.68219	0.830198	2.4553	-0.953019	0.000639125	0.00432157	60S ribosomal protein L44, putative, expressed
LOC_Os03g18740	7.32553	7.58399	7.1996	36.4873	44.5063	40.08	2.45232	4.57813	1.91996e-17	5.99249e-15	oxidoreductase, short chain dehydrogenase/reductase family, putative, expressed
LOC_Os07g48450	2.04094	1.76372	1.46131	9.60874	9.79049	9.37108	2.44698	2.51137	2.26768e-12	1.67824e-10	no apical meristem protein, putative, expressed
LOC_Os01g69870	1.42137	0.776037	1.06925	5.973	5.9731	5.89542	2.44588	1.82801	4.70167e-10	2.01303e-08	expressed protein
LOC_Os01g49750	1.27559	2.15174	1.35438	8.13713	9.02701	8.97511	2.4457	2.37382	4.91635e-11	2.68047e-09	expressed protein
LOC_Os11g37970	1.89516	1.34043	1.74644	8.91622	9.61085	8.66714	2.44568	2.43074	4.83236e-12	3.29335e-10	WIP5 - Wound-induced protein precursor, expressed
LOC_Os03g62770	0.0364454	0.176372	0	0.476109	0.404194	0.351965	2.44413	-1.70142	0.00655985	0.0281028	expressed protein
LOC_Os04g22080	0.328009	0.0352744	0.106925	0.82237	1.03294	0.747926	2.44361	-0.813979	0.000340526	0.00257861	retrotransposon protein, putative, unclassified, expressed
LOC_Os02g42450	0.182227	0.176372	0.21385	1.2552	1.43714	0.483952	2.44097	-0.558386	0.000104382	0.000965622	RIPER1 - Ripening-related family protein precursor, expressed
LOC_Os05g37310	0.328373	0.0352744	0.142923	0.69382	1.62441	0.484392	2.44051	-0.723072	0.000761804	0.00497008	expressed protein
LOC_Os01g67820	0.0364454	0.176372	0.463341	0.9955	1.57187	1.18788	2.44039	-0.339657	0.000125286	0.0011191	exo70 exocyst complex subunit domain containing protein, expressed
LOC_Os03g59330	0.274798	0	0.0474033	0.516795	1.00914	0.271453	2.44027	-1.2727	0.0049243	0.0222327	polygalacturonase, putative, expressed
LOC_Os08g27170	0.364454	0.282195	0.285133	2.03428	1.34731	1.71583	2.43595	0.0753894	1.66725e-06	2.76838e-05	calmodulin binding protein, putative, expressed
LOC_Os11g02530	0.364454	0.282195	0.0356416	1.42833	1.12276	1.18788	2.43366	-0.340875	6.94626e-05	0.000674153	WRKY40, expressed
LOC_Os06g22330	0.255118	0.0705488	0.285133	0.9955	1.21258	1.14389	2.43182	-0.486252	4.61952e-05	0.000476009	expressed protein
LOC_Os06g40818	1.85872	1.97537	2.06721	8.78637	12.1258	10.9989	2.43164	2.6621	1.69997e-12	1.30287e-10	aspartic proteinase, putative, expressed
LOC_Os01g55190	0.465043	0.56439	0.249491	1.95724	2.67936	2.33177	2.43119	0.503175	4.88842e-07	9.39136e-06	expressed protein
LOC_Os03g41060	0.218672	0.246921	0.142566	1.38504	0.94312	1.0119	2.43034	-0.488459	2.54573e-05	0.000288856	GASR2 - Gibberellin-regulated GASA/GAST/Snakin family protein precursor, putative, expressed
LOC_Os04g35534	0.0728908	0.0705488	0.106925	0.519391	0.628747	0.263974	2.42581	-1.549	0.00237536	0.0124527	expressed protein
LOC_Os04g36750	0.109336	0.105823	0.249491	0.649239	1.52696	0.395961	2.42569	-0.830943	0.000664923	0.00444469	hsp20/alpha crystallin family protein, putative, expressed
LOC_Os08g41100	2.07739	1.5168	1.63951	9.26248	8.44317	10.427	2.42388	2.48306	5.71235e-12	3.79695e-10	CHIT12 - Chitinase family protein precursor, expressed
LOC_Os07g31500	0.182227	0.246921	0.0356416	0.605957	0.89821	1.0559	2.42233	-0.832821	0.000295537	0.0022837	leucine-rich repeat receptor protein kinase EXS precursor, putative, expressed
LOC_Os03g28080	1.02047	1.69317	1.49695	6.83865	8.1288	7.65524	2.42007	2.17086	8.44264e-11	4.36021e-09	ring-H2 zinc finger protein, putative, expressed
LOC_Os12g33280	0.109336	0	0.0377801	0.217279	0.359284	0.264854	2.41469	-2.09613	0.0178647	0.0618443	retrotransposon protein, putative, unclassified, expressed
LOC_Os08g40060	0.291563	0.352744	0.463341	2.03428	1.93115	1.9798	2.40749	0.288844	5.13784e-07	9.8267e-06	expressed protein
LOC_Os10g22450	0.145782	0	0.0356416	0.346261	0.314373	0.351965	2.40611	-1.90528	0.0113203	0.0433181	inositol-3-phosphate synthase, putative, expressed
LOC_Os06g35960	0.218672	0.176372	0.0356416	0.779087	0.988031	0.571944	2.40372	-0.943181	0.000410379	0.00301327	HSF-type DNA-binding domain containing protein, expressed
LOC_Os03g02920	5.10236	4.16238	3.63544	21.4249	24.4313	22.4378	2.40329	3.76101	1.38301e-14	1.86153e-12	peroxidase precursor, putative, expressed
LOC_Os08g04310	3.86321	4.1271	3.1721	18.0921	19.8953	21.0299	2.40089	3.55122	1.31638e-14	1.79428e-12	plastocyanin-like domain containing protein, putative, expressed
LOC_Os03g44440	0.364454	0.0705488	0.319705	0.346261	2.51499	1.1848	2.40016	-0.23799	0.000701811	0.00465339	cyclic nucleotide-gated ion channel, putative, expressed
LOC_Os10g40490	1.27559	1.19933	0.855398	5.58346	5.1198	6.90732	2.39811	1.81715	5.14405e-10	2.17647e-08	U-box domain containing protein, expressed
LOC_Os11g45990	0.0364454	0.31747	0.249491	1.21191	1.25749	0.791922	2.39674	-0.516786	0.000138927	0.0012192	von Willebrand factor type A domain containing protein, putative, expressed
LOC_Os11g27110	0.0728908	0.141098	0.142566	0.649239	0.763478	0.527948	2.39148	-1.17084	0.000488128	0.00346484	expressed protein
LOC_Os08g38120	0.182227	0.0352744	0	0.346261	0.269463	0.571944	2.38927	-1.73289	0.0096266	0.0381802	expressed protein
LOC_Os11g01480	2.0045	2.32811	1.78208	10.6908	9.79049	11.5709	2.38708	2.67599	1.29134e-12	1.03116e-10	MYB family transcription factor, putative, expressed
LOC_Os09g31040	0.109336	0.141098	0.142566	0.692522	1.07785	0.351965	2.38504	-1.06251	0.000668993	0.00446603	EF hand family protein, putative, expressed
LOC_Os05g41520	8.53369	2.51718	7.57562	31.9785	36.4898	28.8233	2.38472	4.27378	1.15793e-08	3.56245e-07	zinc finger, C3HC4 type domain containing protein, expressed
LOC_Os11g02520	2.08176	2.14715	2.64318	12.352	11.2083	12.1573	2.37521	2.8334	4.15508e-13	3.75982e-11	WRKY104, expressed
LOC_Os03g53860	26.2407	24.0219	27.3371	126.126	142.276	134.231	2.37513	6.32304	1.59508e-17	5.12711e-15	periplasmic beta-glucosidase precursor, putative, expressed
LOC_Os09g19390	0.109336	0.0705488	0.106925	0.346261	0.763478	0.439957	2.37272	-1.43744	0.00185848	0.0102024	senescence-induced receptor-like serine/threonine-protein kinase precursor, putative, expressed
LOC_Os03g16040	0.619572	0.529116	0.748473	3.07307	4.08685	2.72773	2.37243	1.00198	3.6e-08	9.64358e-07	hsp20/alpha crystallin family protein, putative, expressed
LOC_Os04g05010	2.58762	3.10415	3.56416	16.4907	17.6947	13.8146	2.37235	3.2585	2.68143e-13	2.54394e-11	CBS domain containing membrane protein, putative, expressed
LOC_Os01g65370	1.23914	2.01064	1.21181	7.40133	7.18568	8.57915	2.37142	2.21305	1.95138e-10	9.19583e-09	MYB family transcription factor, putative, expressed
LOC_Os04g53760	0.218672	0.211646	0.178208	1.42833	0.718568	1.0559	2.37101	-0.53259	5.08974e-05	0.000519491	kinesin motor domain containing protein, putative, expressed
LOC_Os06g46340	0.546317	0.705488	0.605551	3.212	2.8855	3.57157	2.37006	0.971935	1.78671e-08	5.21593e-07	glycosyl hydrolase, family 31, putative, expressed
LOC_Os03g14610	0.218672	0.0352744	0.21385	0.735805	0.718568	1.0119	2.36876	-0.869561	0.000342705	0.0025942	HVA22, putative, expressed
LOC_Os06g15330	15.1977	13.5101	15.1837	72.7148	77.3808	76.5964	2.36836	5.49573	2.73281e-17	8.17414e-15	CCT/B-box zinc finger protein, putative, expressed
LOC_Os01g11500	0.0364454	0.176372	0.106925	0.389544	0.94312	0.395961	2.36785	-1.30994	0.00214163	0.0114618	zinc finger, C3HC4 type domain containing protein, expressed
LOC_Os10g39100	1.09336	0.952409	1.24746	6.10285	6.37729	4.57555	2.36761	1.7762	5.29508e-10	2.23598e-08	uncharacterized Cys-rich domain containing protein, putative, expressed
LOC_Os02g15120	0.838244	0.88186	1.10489	4.54468	5.25453	4.83952	2.36682	1.55858	7.6289e-10	3.10995e-08	RING-H2 finger protein, putative, expressed
LOC_Os12g36440	0.0728908	0.141098	0.106925	0.562674	0.763478	0.395961	2.36503	-1.31081	0.0010795	0.00657281	expressed protein
LOC_Os05g46480	0.109336	0.0705488	0.142566	0.346261	0.718568	0.659935	2.36502	-1.30998	0.00119302	0.00713119	late embryogenesis abundant protein, group 3, putative, expressed
LOC_Os06g42540	0.182227	0.352744	0.178208	1.21191	1.16767	1.36387	2.36466	-0.329473	1.71693e-05	0.000206109	expressed protein
LOC_Os09g04160	1.16625	0.458567	0.356416	3.54918	2.96409	3.69564	2.36206	1.05039	6.97326e-07	1.29128e-05	expressed protein
LOC_Os03g05640	0.583126	0.493841	0.534624	2.2507	3.23356	2.85972	2.36161	0.765545	7.31947e-08	1.76322e-06	inorganic phosphate transporter, putative, expressed
LOC_Os11g26790	0.328009	0.211646	0.21385	1.2552	1.34731	1.31987	2.36009	-0.26679	9.21913e-06	0.000121285	dehydrin, putative, expressed
LOC_Os02g37160	0.0364454	0.423293	0.178208	0.908935	1.21258	1.23188	2.35606	-0.474726	0.000192512	0.00158545	heavy metal transport/detoxification protein, putative, expressed
LOC_Os07g27810	1.78582	1.58735	1.56823	8.2237	7.58987	9.50306	2.35402	2.34324	8.17045e-12	5.2525e-10	fiber protein Fb34, putative, expressed
LOC_Os06g04220	0.0364454	0.211646	0.178208	0.519391	1.03294	0.703931	2.35259	-0.982516	0.000619019	0.00421473	expressed protein
LOC_Os02g37970	0.33712	0.0705488	0.288697	1.55904	0.924258	1.10341	2.34842	-0.380803	7.78012e-05	0.000746669	DUF581 domain containing protein, expressed
LOC_Os08g37690	0.255118	0.493841	0.427699	1.08207	3.009	1.9798	2.34692	0.3241	9.75578e-06	0.000127256	expressed protein
LOC_Os12g03110	0.546681	0.705488	0.819757	3.61626	3.54793	3.43166	2.34505	1.10474	1.13814e-08	3.51159e-07	ZF-HD protein dimerisation region containing protein, expressed
LOC_Os03g51760	0.291563	0.282195	0.249491	1.08207	1.7066	1.45186	2.34303	-0.161374	7.61472e-06	0.000102366	OsFBX109 - F-box domain containing protein, expressed
LOC_Os02g57840	0.328009	0.282195	0.21385	1.34176	1.34731	1.53985	2.34022	-0.162763	6.02467e-06	8.43062e-05	remorin C-terminal domain containing protein, putative, expressed
LOC_Os11g01610	0.255118	0.352744	0.249491	1.47161	1.48205	1.45186	2.33984	-0.108014	4.30735e-06	6.24247e-05	prenylated rab acceptor, putative, expressed
LOC_Os05g40190	0.821844	0.180252	0.37495	3.60241	0.937731	2.44044	2.33912	0.52584	6.84939e-05	0.000666855	thioredoxin, putative, expressed
LOC_Os02g54820	20.2636	21.0235	22.7037	106.259	107.067	110.429	2.33868	6.01454	4.90087e-17	1.30303e-14	trehalose-6-phosphate synthase, putative, expressed
LOC_Os12g12090	13.011	11.3231	10.6925	56.5704	61.3477	58.9102	2.33541	5.14297	8.36622e-17	2.04744e-14	expressed protein
LOC_Os05g06780	2.8063	3.70381	1.96029	12.0326	16.572	14.2106	2.33511	3.10011	4.34748e-11	2.41308e-09	LTPL104 - Protease inhibitor/seed storage/LTP family protein precursor, expressed
LOC_Os03g41330	63.9617	58.8377	61.9451	294.755	328.61	308.498	2.3345	7.54012	3.85147e-17	1.09138e-14	DUF260 domain containing protein, putative, expressed
LOC_Os06g33880	0.0364454	0.211646	0.0356416	0.476109	0.718568	0.30797	2.3321	-1.466	0.00416104	0.0194687	expressed protein
LOC_Os07g01810	0.765354	0.88186	1.06925	4.9775	4.13177	4.61954	2.33071	1.4741	1.88705e-09	7.14227e-08	potassium channel protein, putative, expressed
LOC_Os09g19970	0.0364454	0.105823	0.178208	0.346261	0.94312	0.395961	2.33056	-1.33463	0.00277148	0.0141236	expressed protein
LOC_Os01g31370	0	0	0.285133	0.649239	0.583836	0.263974	2.3293	-1.46667	0.0113388	0.0433579	glycosyltransferase, putative, expressed
LOC_Os01g14550	0.145782	0.0705488	0.142566	0.562674	0.673657	0.615939	2.32348	-1.21621	0.000683596	0.00454802	pathogen-related protein, putative, expressed
LOC_Os11g07680	0.0364454	0.176372	0.142566	1.03878	0.538926	0.263974	2.32208	-1.21886	0.00254307	0.0131907	dirigent, putative, expressed
LOC_Os03g08200	0.109336	0.141098	0.142566	0.82237	0.718568	0.483952	2.32126	-1.1067	0.000482835	0.00343519	DUF567 domain containing protein, putative, expressed
LOC_Os05g42190	0.619572	0.388018	0.498982	3.15963	2.38026	2.0238	2.3193	0.637631	3.45111e-07	6.9591e-06	NADPH-dependent FMN reductase domain containing protein, expressed
LOC_Os03g45920	2.91563	3.42162	2.88697	15.322	16.4822	14.2986	2.31925	3.20934	5.2922e-14	5.99857e-12	tubulin/FtsZ domain containing protein, putative, expressed
LOC_Os04g24430	0.291563	0.176372	0.149338	1.00286	1.11513	1.0119	2.3182	-0.557089	4.77781e-05	0.000491146	sucrose synthase, putative, expressed
LOC_Os01g02870	5.46681	4.76204	4.98982	24.8442	23.578	27.4533	2.31683	3.92688	9.01659e-16	1.71043e-13	auxin-induced protein 5NG4, putative, expressed
LOC_Os08g42750	0.0546681	0.216232	0.217057	0.613748	1.38369	0.51035	2.31573	-0.845341	0.000718076	0.00473185	CAMK_CAMK_like.37 - CAMK includes calcium/calmodulin depedent protein kinases, expressed
LOC_Os07g34580	0.109336	0.493841	0.0356416	1.2552	0.763478	1.23188	2.31376	-0.505274	0.000518513	0.00363736	glycosyl hydrolases family 16, putative, expressed
LOC_Os06g35165	7.39842	5.96137	6.95011	35.0589	31.0332	34.5806	2.30876	4.33559	3.72606e-16	7.74376e-14	expressed protein
LOC_Os09g33460	1.02047	0.776037	0.819757	4.63124	4.7156	3.60764	2.30238	1.3963	4.28351e-09	1.47836e-07	double-stranded RNA binding motif containing protein, expressed
LOC_Os05g39770	4.09573	3.41562	3.02811	16.9646	18.3217	16.7465	2.30229	3.38631	6.34611e-14	7.06345e-12	aminotransferase, putative, expressed
LOC_Os03g44450	0.364454	0.529116	0.463341	1.64474	2.42517	2.68374	2.30027	0.481452	7.45091e-07	1.36332e-05	expressed protein
LOC_Os01g67800	0	0.0497369	0.387424	0.643613	1.58399	0	2.29826	-0.992856	0.0210819	0.0704453	retrotransposon protein, putative, unclassified, expressed
LOC_Os03g51459	0.182227	0.141098	0.285133	0.519391	1.34731	1.18788	2.29712	-0.588396	0.000185804	0.00154009	expressed protein
LOC_Os03g38120	0.328009	0.141098	0.106925	0.562674	1.61678	0.703931	2.29637	-0.664001	0.000499255	0.00352376	expressed protein
LOC_Os01g63380	0.218672	0.176372	0.748473	2.12085	1.48205	2.0678	2.29502	0.243811	2.50321e-05	0.000284631	transposon protein, putative, unclassified, expressed
LOC_Os07g14850	3.5352	3.45689	4.38392	18.7847	17.7846	19.2701	2.29377	3.48939	2.27326e-14	2.82989e-12	CESA6 - cellulose synthase, expressed
LOC_Os01g12920	8.27311	6.94906	6.84319	35.6649	40.1949	32.2928	2.29256	4.44152	9.05411e-16	1.71043e-13	thioesterase family protein, putative, expressed
LOC_Os06g04250	1.02047	1.02296	0.819757	4.89094	3.99703	5.19149	2.29242	1.51658	2e-09	7.47617e-08	phosphate-induced protein 1 conserved region domain containing protein, expressed
LOC_Os01g32120	0.255118	0.141098	0.178208	1.08207	0.89821	0.879913	2.29116	-0.667832	8.18096e-05	0.000780963	OsCML11 - Calmodulin-related calcium sensor protein, expressed
LOC_Os09g02770	3.86321	5.25588	4.81161	20.5592	22.9044	24.6376	2.28783	3.77602	2.83593e-14	3.47015e-12	translation initiation factor IF-2, putative, expressed
LOC_Os02g58480	0.0386321	0.334754	0.385286	0.847474	1.80405	1.13685	2.28731	-0.304316	0.000215059	0.00173595	sucrose synthase, putative, expressed
LOC_Os01g49650	0.145782	0.105823	0.0356416	0.302978	0.359284	0.791922	2.28591	-1.4937	0.00424526	0.0197806	LTPL150 - Protease inhibitor/seed storage/LTP family protein precursor, expressed
LOC_Os05g38230	0.406366	0.219407	0.579889	1.83129	1.4816	2.59486	2.28088	0.302195	5.73151e-06	8.0623e-05	oxidoreductase, aldo/keto reductase family protein, putative, expressed
LOC_Os04g05650	0.765354	1.02296	0.997965	4.2417	5.47908	3.87162	2.27886	1.46788	5e-09	1.70707e-07	expressed protein
LOC_Os10g34150	0.47379	0.0705488	0.392057	1.55817	1.34731	1.67183	2.27826	-0.0448447	4.49376e-05	0.000465725	nodulin, putative, expressed
LOC_Os08g30080	1.05692	0.740762	0.997965	4.67452	4.31141	4.61954	2.27806	1.47032	2.491e-09	9.15463e-08	1-aminocyclopropane-1-carboxylate oxidase homolog 4, putative, expressed
LOC_Os03g05750	1.34848	0.917134	0.819757	4.50139	6.46711	4.0036	2.27431	1.60607	1.42974e-08	4.28247e-07	heavy-metal-associated domain-containing protein, putative, expressed
LOC_Os12g22145	0.656017	0.811311	0.427699	2.81337	3.18864	3.21168	2.27189	0.920405	9.7e-08	2.26972e-06	expressed protein
LOC_Os09g35010	0.255118	0.31747	0.21385	1.42833	1.52696	0.879913	2.26318	-0.280748	2.58094e-05	0.000292388	dehydration-responsive element-binding protein, putative, expressed
LOC_Os03g09170	3.09786	2.71613	2.7444	13.1146	14.4612	13.5507	2.26286	3.05484	1.07529e-13	1.13517e-11	ethylene-responsive transcription factor, putative, expressed
LOC_Os09g36700	47.9986	45.6451	44.8371	218.231	214.403	231.065	2.26073	7.06309	3.19301e-16	6.80839e-14	ribonuclease T2 family domain containing protein, expressed
LOC_Os01g37470	1.85872	1.62262	2.24542	9.34905	9.47611	8.66714	2.2604	2.47722	1.05521e-11	6.62538e-10	asp/Glu racemase, putative, expressed
LOC_Os01g72530	1.49426	1.02296	1.39002	5.88644	6.46711	6.33537	2.25448	1.92606	3.07934e-10	1.37018e-08	OsCML31 - Calmodulin-related calcium sensor protein, expressed
LOC_Os07g34290	0.546681	0.282195	0.285133	1.51489	2.47008	1.36387	2.25081	0.16879	9.79657e-06	0.000127711	expressed protein
LOC_Os07g07870	0.0728908	0.0705488	0.178208	0.432826	0.628747	0.527948	2.25005	-1.38703	0.00197986	0.0107401	LTPL77 - Protease inhibitor/seed storage/LTP family protein precursor, putative, expressed
LOC_Os10g22310	1.67649	1.94009	1.78208	8.48339	9.07192	8.18319	2.24975	2.38452	7.11245e-12	4.62761e-10	glutathione S-transferase GST 26, putative, expressed
LOC_Os03g49440	2.36895	1.94009	2.56619	10.9505	11.1827	10.559	2.24726	2.72801	1.92681e-12	1.4509e-10	phosphatase, putative, expressed
LOC_Os10g35650	0	0.141098	0.142566	0.302978	0.583836	0.527948	2.24568	-1.52204	0.00609101	0.0264255	expressed protein
LOC_Os08g01220	5.90416	5.18534	6.23728	29.2591	28.0691	24.8575	2.245	4.05425	2.49373e-15	4.06855e-13	harpin-induced protein 1 domain containing protein, expressed
LOC_Os11g39450	0.291563	0.423293	0.285133	1.81787	1.48205	1.49585	2.24386	0.0238569	4.57789e-06	6.60345e-05	cysteine-rich receptor-like protein kinase 7 precursor, putative, expressed
LOC_Os08g41670	0.255118	0.141098	0.356416	1.08207	1.39223	1.14389	2.24376	-0.355043	3.94264e-05	0.000418269	uncharacterized protein family UPF0016 domain containing protein, expressed
LOC_Os08g43110	0.107514	0.437755	0.350713	1.19244	1.10929	2.01236	2.24285	-0.119431	5.93621e-05	0.000592136	retrotransposon protein, putative, unclassified, expressed
LOC_Os11g33250	0.765354	0.246921	0.249491	1.64474	2.24552	2.11179	2.24268	0.329398	1.22667e-05	0.000154039	expressed protein
LOC_Os03g56930	211.128	204.591	211.176	916.986	1036.98	1011.37	2.24187	9.22576	4.42087e-16	8.89793e-14	app1, putative, expressed
LOC_Os04g39864	0.145782	0.0352744	0.106925	0.562674	0.404194	0.441276	2.24167	-1.52159	0.00332639	0.0162972	Os4bglu11 - beta-glucosidase homologue, similar to Os4Bglu12 exoglucanase/beta-glucosidase, expressed
LOC_Os01g32380	0.0364454	0.0705488	0.178208	0.692522	0.449105	0.263974	2.24151	-1.52335	0.00515424	0.0230773	expressed protein
LOC_Os03g22230	0.145782	0.246921	0.106925	1.16863	0.94312	0.30797	2.24061	-0.872297	0.000976915	0.00607532	POEI47 - Pollen Ole e I allergen and extensin family protein precursor, expressed
LOC_Os06g38960	0.255118	0.105823	0.106925	0.779087	0.94312	0.527948	2.23583	-0.964073	0.000569869	0.00393861	expressed protein
LOC_Os01g65440	0	0	0.249491	0.692522	0.269463	0.263974	2.23217	-1.67229	0.0215377	0.0715244	universal stress protein domain containing protein, putative, expressed
LOC_Os03g07920	0.0728908	0.352744	0.142566	0.519391	1.34731	0.879913	2.23158	-0.715275	0.000654151	0.00439419	expressed protein
LOC_Os07g48770	4.22767	3.80963	3.81365	17.8757	20.7486	17.0703	2.2312	3.49643	2.32995e-14	2.88378e-12	serine hydrolase domain containing protein, expressed
LOC_Os03g42600	0.182227	0.31747	0.106925	0.908935	0.988031	1.0119	2.23084	-0.637351	0.000134044	0.00118262	expressed protein
LOC_Os01g57730	0.291563	0.423293	0.67719	3.02978	2.20061	1.36387	2.2307	0.462696	7.11122e-06	9.66838e-05	peroxidase precursor, putative, expressed
LOC_Os08g13430	7.32553	7.12543	6.3442	32.8515	31.7068	33.0847	2.23051	4.30504	2.72945e-15	4.38667e-13	expressed protein
LOC_Os02g26330	0.218672	0.176372	0.0356416	0.82237	0.718568	0.527948	2.22984	-1.06525	0.00102277	0.00629863	expressed protein
LOC_Os02g41680	5.61259	5.82027	5.45316	26.2293	25.5541	27.4533	2.22933	4.00437	3.95266e-15	6.16844e-13	phenylalanine ammonia-lyase, putative, expressed
LOC_Os01g47400	0.437345	1.02296	0.570265	2.42383	3.50302	3.65164	2.22583	0.982408	5.24338e-07	9.99305e-06	OsMan01 - Endo-Beta-Mannanase, expressed
LOC_Os01g19260	0.182227	0.246921	0.285133	0.519391	1.34731	1.53985	2.22578	-0.433356	0.0001693	0.0014288	ATPase, putative, expressed
LOC_Os08g43320	0.437345	0.493841	0.356416	2.46711	1.97606	1.62784	2.22452	0.349538	1.44818e-06	2.43657e-05	OsRhmbd14 - Putative Rhomboid homologue, expressed
LOC_Os02g13710	0.0364454	0.0705488	0.106925	0.389544	0.359284	0.30797	2.22417	-1.83578	0.00840191	0.0342113	ethylene-responsive transcription factor TINY, putative, expressed
LOC_Os06g45990	0.0823666	0.310767	0.415581	1.63608	0.834437	1.36519	2.22166	-0.27057	0.000123061	0.00110426	patellin-5, putative, expressed
LOC_Os01g08810	0.145782	0.141098	0.0712832	0.259696	0.89821	0.571944	2.2211	-1.28618	0.00270016	0.0138454	cytochrome P450, putative, expressed
LOC_Os01g43740	1.49426	1.69317	1.78208	7.61774	7.63478	7.91922	2.21747	2.23995	2.13486e-11	1.25276e-09	cytochrome P450 72A1, putative, expressed
LOC_Os07g39810	0.255118	0.105823	0	0.519391	0.628747	0.571944	2.2163	-1.28725	0.00393756	0.0186294	lipase class 3 family protein, putative, expressed
LOC_Os10g30850	0.255118	0.141098	0.106925	0.735805	0.718568	0.923909	2.21317	-0.889708	0.000338831	0.00256925	zinc finger, RING-type, putative, expressed
LOC_Os11g33110	0.0728908	0.0352744	0.21385	0.519391	0.538926	0.483952	2.20848	-1.41384	0.00318512	0.0157328	Cupin domain containing protein, expressed
LOC_Os12g01490	2.15028	2.29284	2.56619	12.4221	8.53299	11.4829	2.20802	2.72414	1.468e-11	9.00707e-10	MYB family transcription factor, putative, expressed
LOC_Os01g57004	1.27559	1.30515	1.21181	6.18942	6.06292	5.27948	2.20432	1.84394	2.74736e-10	1.23485e-08	adhesive/proline-rich protein, putative, expressed
LOC_Os01g39770	2.47829	2.11646	2.60184	11.2535	11.7665	10.163	2.20292	2.75728	1.87998e-12	1.43064e-10	calcineurin B, putative, expressed
LOC_Os01g50840	6.77885	5.53808	5.09675	21.6413	33.1889	25.1655	2.19884	4.02337	8.62298e-13	7.11512e-11	expressed protein
LOC_Os04g58100	0	0.0352744	0.249491	0.476109	0.494015	0.395961	2.19806	-1.55146	0.00991157	0.0391231	expressed protein
LOC_Os01g54590	0.145782	0.141098	0.285133	1.2552	0.224552	1.18788	2.19686	-0.736644	0.00142369	0.00820238	ras-related protein, putative, expressed
LOC_Os12g38400	0.765354	0.423293	0.392057	2.16413	2.87427	2.24378	2.19589	0.605092	1.09471e-06	1.90126e-05	MYB family transcription factor, putative, expressed
LOC_Os03g40040	0	0.141098	0.249491	0.389544	0.808389	0.659935	2.19529	-1.1947	0.00382844	0.0181887	expressed protein
LOC_Os11g46950	0.437345	0.56439	0.392057	1.94772	2.5599	1.93581	2.1951	0.435259	9.95795e-07	1.75451e-05	wall-associated receptor kinase-like 18 precursor, putative, expressed
LOC_Os05g30160	0.145782	0.0352744	0.106925	0.562674	0.359284	0.439957	2.19469	-1.55144	0.0043251	0.0200787	expressed protein
LOC_Os04g43200	0.364454	0.282195	0.427699	2.03428	1.21258	1.71583	2.19457	0.0803827	7.39922e-06	0.000100152	caleosin related protein, putative, expressed
LOC_Os01g53570	0.109336	0.0705488	0.21385	0.476109	0.94312	0.439957	2.19393	-1.19377	0.00188207	0.0102922	aluminum-activated malate transporter, putative, expressed
LOC_Os01g48940	1.05692	0.634939	0.712832	3.15963	4.58087	3.29967	2.19332	1.18876	7.88868e-08	1.89093e-06	expressed protein
LOC_Os03g60509	13.011	15.3091	16.9654	67.9537	73.6981	65.5095	2.19319	5.39579	3.25919e-15	5.16102e-13	expressed protein
LOC_Os02g18410	0.255118	0.56439	0.178208	1.60146	1.21258	1.80382	2.19077	-0.017649	3.16244e-05	0.000347836	salt stress root protein RS1, putative, expressed
LOC_Os06g18670	27.5892	25.962	24.8778	111.366	123.504	123.188	2.19053	6.18535	2.58908e-15	4.19237e-13	anthocyanidin 3-O-glucosyltransferase, putative, expressed
LOC_Os06g08032	10.4945	4.31335	2.84491	25.9925	27.059	27.4542	2.1893	4.0345	1.32873e-07	2.98077e-06	flavonol synthase/flavanone 3-hydroxylase, putative, expressed
LOC_Os05g43880	0.984026	0.917134	1.10489	4.84765	4.89524	4.0036	2.18765	1.50088	3.08783e-09	1.10833e-07	gibberellin 2-beta-dioxygenase, putative, expressed
LOC_Os11g04290	0.296666	0.189071	0.142566	0.735372	1.79642	0.372643	2.18126	-0.63506	0.00112359	0.00679711	cytochrome P450, putative, expressed
LOC_Os02g52280	0.656017	0.776037	0.356416	2.12085	2.96409	3.0797	2.18051	0.767123	8.36381e-07	1.50731e-05	expressed protein
LOC_Os04g57090	0.182227	0.0352744	0.0356416	0.605957	0.314373	0.263974	2.17905	-1.70282	0.0109298	0.0421308	jasmonate O-methyltransferase, putative, expressed
LOC_Os05g38680	2.51473	2.39866	3.24338	11.7729	13.5181	11.7028	2.17904	2.9176	2.80831e-12	2.04037e-10	plant-specific domain TIGR01589 family protein, expressed
LOC_Os03g14300	0.692463	1.3757	1.31874	6.01628	4.53596	4.83952	2.17756	1.66373	2.12775e-08	6.04529e-07	THION29 - Plant thionin family protein precursor, expressed
LOC_Os11g12010	0.218672	0.423293	0.106925	0.82237	1.79642	0.835917	2.17683	-0.407036	0.000299472	0.00230666	expressed protein
LOC_Os08g40510	21.4663	23.0695	22.3116	97.7322	101.408	103.126	2.1766	5.94359	4.03727e-15	6.25515e-13	KID-containing protein, putative, expressed
LOC_Os03g08610	0.328009	0.105823	0.0356416	0.735805	0.583836	0.835917	2.17573	-1.00462	0.00152474	0.0087008	leucine-rich repeat family protein, putative, expressed
LOC_Os06g05440	52.8458	53.1585	50.8605	235.025	239.373	233.881	2.17469	7.1721	3.21306e-15	5.12566e-13	expressed protein
LOC_Os09g35030	0.400899	0.529116	0.249491	1.64474	2.06588	1.67183	2.17438	0.191937	5.15289e-06	7.32009e-05	dehydration-responsive element-binding protein, putative, expressed
LOC_Os03g43820	0.0364454	0.0352744	0.249491	0.562674	0.314373	0.615939	2.16573	-1.44177	0.0063348	0.0273126	plant invertase/pectin methylesterase inhibitor domain containing protein, expressed
LOC_Os03g21450	0.291563	0	0.142566	0.649239	0.583836	0.747926	2.16571	-1.10708	0.00310731	0.0154441	bromodomain domain containing protein, expressed
LOC_Os06g12660	24.8193	21.5527	21.4206	91.6726	112.186	99.6502	2.16232	5.95209	5.87046e-15	8.7796e-13	NHL repeat-containing protein, putative, expressed
LOC_Os04g49360	0.0728908	0.176372	0.142566	0.649239	0.628747	0.527948	2.15759	-1.2189	0.00125643	0.00743977	OsFBX149 - F-box domain containing protein, expressed
LOC_Os10g37570	0.182227	0.211646	0.285133	0.952218	0.673657	1.45186	2.15617	-0.549226	0.000167841	0.00141973	OsFBDUF49 - F-box and DUF domain containing protein, expressed
LOC_Os05g28730	0.364454	0.176372	0.427699	1.47161	1.3024	1.58384	2.15565	-0.0894262	2.01216e-05	0.000235895	zinc finger, C3HC4 type domain containing protein, expressed
LOC_Os02g26810	0.364454	0.159793	0.249491	0.9955	1.34731	1.14389	2.1541	-0.387846	6.27384e-05	0.000619502	cytochrome P450, putative, expressed
LOC_Os03g56600	0.109336	0.141098	0.21385	0.605957	0.628747	0.879913	2.14994	-1.02552	0.00067115	0.00447555	expressed protein
LOC_Os01g02130	0.619572	1.09351	0.997965	3.85215	4.40123	3.82762	2.14757	1.32485	3.16974e-08	8.5866e-07	expressed protein
LOC_Os03g16020	2.47829	1.97537	2.01696	10.2221	8.11892	10.3016	2.14431	2.55732	2.41017e-11	1.40665e-09	hsp20/alpha crystallin family protein, putative, expressed
LOC_Os12g02540	1.39404	2.10412	1.06925	6.73521	6.1972	7.30372	2.14307	2.06003	3.57344e-09	1.26e-07	BTBN23 - Bric-a-Brac, Tramtrack, Broad Complex BTB domain with non-phototropic hypocotyl 3 NPH3 and coiled-coil domains, expressed
LOC_Os06g51060	4.66501	3.70381	3.74237	15.0191	19.5361	18.9181	2.14132	3.45418	5.20662e-13	4.55812e-11	CHIT8 - Chitinase family protein precursor, expressed
LOC_Os10g14011	10.8972	9.27716	10.5499	40.0797	49.8506	45.5795	2.14045	4.79353	1.82324e-14	2.35122e-12	expressed protein
LOC_Os02g03430	0.583126	0.88186	0.285133	1.7313	3.05391	2.9917	2.13984	0.70615	6.29464e-06	8.75191e-05	expressed protein
LOC_Os04g35030	0.619572	0.352744	0.641549	2.12085	3.18864	1.84782	2.13946	0.590935	2.42438e-06	3.82221e-05	CSLH3 - cellulose synthase-like family H, expressed
LOC_Os04g37490	2.36895	2.22229	2.3167	8.91622	11.0031	10.471	2.13487	2.64353	5.0628e-12	3.42869e-10	oxidoreductase, aldo/keto reductase family protein, putative, expressed
LOC_Os11g10300	0.765354	0.917134	0.997965	3.33276	4.2665	4.22358	2.13378	1.29682	1.79192e-08	5.22202e-07	OsFBX415 - F-box domain containing protein, expressed
LOC_Os03g04020	47.8164	47.3735	49.5775	202.26	220.555	212.323	2.13322	7.02249	9.86682e-15	1.40723e-12	expansin precursor, putative, expressed
LOC_Os02g09490	6.15927	6.0672	6.20164	27.6576	25.8684	27.3213	2.13243	4.05099	4.27565e-14	4.87198e-12	dehydrogenase, putative, expressed
LOC_Os06g39370	6.7424	7.37235	6.73626	27.4845	34.626	29.2571	2.13066	4.22738	3.7237e-14	4.3562e-12	OsFBK16 - F-box domain and kelch repeat containing protein, expressed
LOC_Os11g48050	1.12981	1.30515	1.14053	3.37604	7.2755	5.0595	2.12962	1.70027	5.4e-08	1.352e-06	expressed protein
LOC_Os02g37590	2.11383	2.08119	2.70876	9.13263	8.9821	12.1428	2.12938	2.63851	4.78638e-11	2.61623e-09	glycerophosphoryl diester phosphodiesterase family protein, putative, expressed
LOC_Os10g35070	46.4679	41.2005	47.0825	185.12	221.409	182.978	2.12909	6.91571	1.11874e-14	1.55439e-12	alpha-galactosidase precursor, putative, expressed
LOC_Os04g07890	0.400899	0.282195	0.356416	1.21191	1.88624	1.49585	2.12838	-0.0153685	1.23089e-05	0.000154478	AGAP002737-PA, putative, expressed
LOC_Os12g24084	0.109336	0.105823	0.106925	0.519391	0.404194	0.527948	2.12349	-1.46838	0.00290728	0.0146654	expressed protein
LOC_Os07g48370	0.255118	0.31747	0.285133	1.34176	1.34731	1.09989	2.1229	-0.271205	2.53127e-05	0.000287463	glycosyl transferase, family 8, putative, expressed
LOC_Os01g72300	0.47379	0.493841	0.285133	1.991	1.52696	1.9798	2.12174	0.232633	4.62853e-06	6.65866e-05	Cupin domain containing protein, expressed
LOC_Os02g42660	0.145782	0.105823	0.142566	0.605957	0.628747	0.527948	2.12119	-1.2417	0.00130042	0.00764145	sphingolipid delta desaturase, putative, expressed
LOC_Os12g44190	0.218672	0.0705488	0.106925	0.519391	0.628747	0.615939	2.12055	-1.241	0.00180252	0.00997405	ATPase 3, putative, expressed
LOC_Os03g57900	0.801799	1.12878	0.67719	4.19841	3.23356	3.95961	2.12018	1.24792	5.5508e-08	1.38359e-06	zinc finger A20 and AN1 domain-containing stress-associated protein, putative, expressed
LOC_Os03g18890	2.51473	2.64558	2.60184	10.4311	10.9582	12.3628	2.11822	2.79736	1.65569e-12	1.27802e-10	glycosyl transferase 8 domain containing protein, putative, expressed
LOC_Os08g04340	0.400899	0.388018	0.498982	1.90444	2.06588	1.67183	2.11809	0.267568	2.37578e-06	3.75936e-05	plastocyanin-like domain containing protein, putative, expressed
LOC_Os01g43851	0.546681	0.634939	0.67719	2.77009	2.51499	2.81572	2.11436	0.769677	1.82653e-07	3.98139e-06	cytochrome P450 72A1, putative, expressed
LOC_Os11g02540	0.728908	0.670213	0.712832	2.68352	3.27847	3.21168	2.1111	0.943774	8.09451e-08	1.93478e-06	WRKY50, expressed
LOC_Os06g21750	0.291563	0.246921	0.106925	0.432826	1.57187	0.835917	2.10979	-0.651037	0.000941703	0.00591269	expressed protein
LOC_Os09g39050	1.45782	1.69317	1.7108	5.45361	9.07192	6.51136	2.10907	2.12112	1.64127e-09	6.28938e-08	OsFBX342 - F-box domain containing protein, expressed
LOC_Os06g48240	0.182227	0.211646	0.249491	0.908935	1.43714	0.483952	2.10803	-0.653038	0.000465342	0.00333387	AAA ATPase, putative, expressed
LOC_Os01g67090	0.145782	0.211646	0.0712832	0.389544	0.94312	0.571944	2.10732	-1.15016	0.00212038	0.0113565	IQ calmodulin-binding motif domain containing protein, expressed
LOC_Os08g38710	0.0728908	0.105823	0.249491	0.865652	0.718568	0.30797	2.10364	-1.1524	0.00277636	0.0141418	uncharacterized glycosyltransferase, putative, expressed
LOC_Os03g40770	0.510236	0.458567	0.570265	2.33726	2.73954	1.58384	2.10272	0.49885	2.01281e-06	3.26717e-05	expressed protein
LOC_Os07g01904	18.2956	21.4468	21.9909	85.7862	92.4258	86.8034	2.10164	5.76782	3.02994e-14	3.66589e-12	expressed protein
LOC_Os03g15190	0.218672	0	0	0.129848	0.583836	0.263974	2.10114	-1.905	0.0439893	0.123145	expressed protein
LOC_Os01g62630	2.58762	3.0336	2.45927	9.78187	12.2606	12.6707	2.1006	2.84085	7.3528e-12	4.75525e-10	aspartic proteinase nepenthesin precursor, putative, expressed
LOC_Os04g53050	0.0728908	0.141098	0	0.302978	0.269463	0.395961	2.10031	-1.90804	0.0209001	0.0699596	disease resistance RPP13-like protein 1, putative, expressed
LOC_Os05g32170	0.400899	0.493841	0.534624	1.81787	1.84133	2.50775	2.0967	0.394244	2.06342e-06	3.33118e-05	TKL_IRAK_CR4L.5 - The CR4L subfamily has homology with Crinkly4, expressed
LOC_Os11g39190	11.371	11.2173	12.1181	51.4198	47.0662	49.6711	2.0934	4.93105	5.51144e-14	6.21436e-12	NB-ARC domain containing protein, putative, expressed
LOC_Os02g07700	0.364454	0.105823	0.21385	0.865652	0.988031	1.09989	2.09271	-0.59232	0.000251849	0.00198602	expressed protein
LOC_Os04g47170	1.19176	0.77392	1.62633	5.3177	5.76516	4.2601	2.09066	1.67524	4.13145e-08	1.08111e-06	ATROPGEF7/ROPGEF7, putative, expressed
LOC_Os03g14630	0	0.31747	0.142566	0.692522	0.583836	0.747926	2.09062	-1.0683	0.00371301	0.0177657	LTPL106 - Protease inhibitor/seed storage/LTP family protein precursor, expressed
LOC_Os06g10170	0.109336	0.246921	0.178208	0.908935	0.583836	0.835917	2.09038	-0.893026	0.000570768	0.00394103	flavin-containing monooxygenase family protein, putative, expressed
LOC_Os05g08910	0.0364454	0.141098	0.21385	0.649239	0.538926	0.527948	2.08571	-1.26661	0.0026903	0.0138146	expressed protein
LOC_Os04g39570	0.328009	0.56439	0.0712832	1.29848	1.48205	1.36387	2.08481	-0.144841	0.000180064	0.00149897	WRKY35, expressed
LOC_Os03g24950	5.97705	5.53808	6.166	24.4547	26.9463	23.6257	2.08429	3.95245	1.55669e-13	1.57394e-11	expressed protein
LOC_Os05g38500	0.692463	0.246921	0.605907	2.2507	2.33535	1.9798	2.08008	0.484193	5.65382e-06	7.96343e-05	fasciclin-like arabinogalactan protein, putative, expressed
LOC_Os11g10470	0.947581	1.12878	1.31874	5.06407	4.58087	4.75153	2.07886	1.58727	4.51995e-09	1.55e-07	expressed protein
LOC_Os08g30540	0.145782	0.176372	0	0.649239	0.404194	0.351965	2.07876	-1.49655	0.00944293	0.0376381	expressed protein
LOC_Os05g41490	0.437345	0.31747	0.249491	0.908935	1.66169	1.71583	2.07811	-0.0993948	4.50736e-05	0.000466685	circadian clock coupling factor ZGT, putative, expressed
LOC_Os02g16909	0.218672	0.105823	0.106925	0.389544	0.673657	0.791922	2.07044	-1.1729	0.00200166	0.0108298	dynein light chain type 1 domain containing protein, expressed
LOC_Os09g32470	0.437345	0.529116	1.14053	2.64024	2.78445	3.47566	2.06951	0.909699	2.33451e-06	3.70221e-05	membrane protein, putative, expressed
LOC_Os03g58790	2.84274	3.31579	3.20774	13.2445	13.3384	12.7587	2.06853	3.02695	8.69124e-13	7.14407e-11	ATPase, putative, expressed
LOC_Os12g03180	0.400899	0.288897	0.392057	1.68802	1.57187	1.31987	2.06843	-0.00621598	1.18458e-05	0.000149801	Mad3/BUB1 homology region 1 domain containing protein, expressed
LOC_Os12g43570	0.911135	0.705488	0.570265	3.02978	3.23356	2.94771	2.06832	0.958206	1.64433e-07	3.61349e-06	expressed protein
LOC_Os03g21710	0.692463	0.388018	0.570265	2.59696	1.79642	2.55175	2.06631	0.565815	2.08149e-06	3.35783e-05	WRKY79, expressed
LOC_Os05g32474	7.83904	8.21505	9.37837	31.2267	38.0886	37.2467	2.06622	4.46129	1.50375e-13	1.52758e-11	expressed protein
LOC_Os07g33310	0.218672	0.493841	0.106925	0.865652	1.57187	1.0559	2.06549	-0.370512	0.00033014	0.00251144	MATE efflux family protein, putative, expressed
LOC_Os06g09350	0.47379	0.776037	0.356416	2.42383	2.06588	2.28777	2.06541	0.531174	2.7552e-06	4.27012e-05	expressed protein
LOC_Os06g48500	14.5417	16.5437	15.7179	66.6552	67.0065	61.9459	2.06288	5.33739	9.64789e-14	1.02353e-11	expressed protein
LOC_Os01g09880	0.218672	0.529116	0.605907	2.20741	1.12276	2.37577	2.06144	0.296017	3.57399e-05	0.000384126	harpin-induced protein 1 domain containing protein, expressed
LOC_Os01g19800	0.182227	0.388018	0.249491	1.55817	1.12276	0.791922	2.0605	-0.373336	0.000146976	0.00127426	zinc finger, C3HC4 type, putative, expressed
LOC_Os11g38010	0.218672	0.0705488	0.0712832	0.519391	0.134731	0.879913	2.05851	-1.39004	0.0104252	0.0407176	targeting protein for Xklp2, putative, expressed
LOC_Os07g01560	12.3838	12.5372	14.3871	48.1528	57.5604	58.0637	2.05838	5.0822	1.22293e-13	1.2785e-11	transporter family protein, putative, expressed
LOC_Os01g70410	0.147968	0.236338	0.0948066	0.511601	0.675903	0.858355	2.0572	-1.05054	0.00123232	0.00731913	protein kinase, putative, expressed
LOC_Os11g31590	0.145782	0.0352744	0.285133	0.692522	0.763478	0.527948	2.0569	-1.08752	0.00232919	0.0122644	armadillo, putative, expressed
LOC_Os11g43520	0.47379	0.952409	0.427699	1.991	2.82936	2.94771	2.05482	0.721447	3.425e-06	5.15813e-05	OsGrx_C17 - glutaredoxin subgroup III, expressed
LOC_Os05g32110	7.83576	8.14838	7.94807	33.2411	30.8535	35.2845	2.0533	4.36335	2.23628e-13	2.17993e-11	COBRA, putative, expressed
LOC_Os02g06540	0.145782	0.31747	0.356416	0.562674	2.29044	0.615939	2.05172	-0.380951	0.00141525	0.00816674	transporter family protein, putative, expressed
LOC_Os09g39950	0.182227	0.31747	0.178208	1.29848	1.16767	0.395961	2.05147	-0.624926	0.000773044	0.00503273	POEI23 - Pollen Ole e I allergen and extensin family protein precursor, expressed
LOC_Os05g46950	0.0728908	0.141098	0.0712832	0.562674	0.314373	0.351965	2.05078	-1.64228	0.00796421	0.0328137	expressed protein
LOC_Os01g51870	7.62001	8.11311	7.69787	31.553	35.0302	30.533	2.05054	4.33064	2.45993e-13	2.35453e-11	methyltransferase, putative, expressed
LOC_Os06g49810	0.47379	0.846585	0.748473	3.28948	2.5599	2.77173	2.04949	0.869657	4.97e-07	9.53143e-06	glycosyl transferase family 8, putative, expressed
LOC_Os05g40000	0.255118	0.282195	0.178208	0.779087	1.43714	0.791922	2.0464	-0.562669	0.000258404	0.0020325	expressed protein
LOC_Os03g04830	0.182227	0.246921	0.285133	0.865652	1.03294	1.09989	2.04456	-0.564315	0.000140714	0.00123138	expressed protein
LOC_Os11g03420	0.984026	0.987683	0.855398	2.9627	6.01801	2.72773	2.0432	1.29951	9.18616e-07	1.63634e-05	ZF-HD protein dimerisation region containing protein, expressed
LOC_Os01g66610	6.66951	5.32643	5.88086	25.7099	24.6559	23.3177	2.04255	3.93463	4.35735e-13	3.89377e-11	serine/threonine-protein kinase receptor precursor, putative, expressed
LOC_Os03g08540	0.255118	0.352744	0	0.779087	0.359284	1.40786	2.04203	-0.770458	0.00514056	0.0230354	expressed protein
LOC_Os06g36050	0.984026	1.3757	1.21181	3.2462	6.24256	5.27948	2.04156	1.62955	7.89353e-08	1.89093e-06	expressed protein
LOC_Os02g49510	0.182227	0.246921	0.320774	0.9955	1.66169	0.483952	2.04018	-0.505332	0.000576244	0.00397374	amino acid transporter, putative, expressed
LOC_Os08g43270	0.400899	0.176372	0.605907	1.12535	2.29044	1.49585	2.03956	0.0914673	8.3225e-05	0.000793419	BAG domain-containing protein, putative, expressed
LOC_Os03g44630	0.0725264	0.384138	0.133656	0	2.04657	0.460635	2.03916	-0.804006	0.0261074	0.0831576	plastocyanin-like domain containing protein, putative, expressed
LOC_Os09g27890	0.47379	0.388018	0.285133	1.51489	1.3024	1.93581	2.03916	0.0501889	1.61939e-05	0.000195599	lysM domain-containing GPI-anchored protein precursor, putative, expressed
LOC_Os03g15960	3.71743	5.50281	3.77801	18.1354	16.2127	19.0941	2.03806	3.4733	4.63891e-12	3.17566e-10	hsp20/alpha crystallin family protein, putative, expressed
LOC_Os03g52410	0.109336	0.176372	0.0356416	0.259696	0.628747	0.483952	2.03785	-1.52302	0.00808444	0.0331897	expressed protein
LOC_Os11g04560	0.838244	0.352744	0.498982	2.2507	2.60481	2.11179	2.03761	0.574495	3.79258e-06	5.60969e-05	calmodulin-like protein 1, putative, expressed
LOC_Os05g08554	8.20022	8.25421	8.51834	39.3006	31.1679	32.0288	2.03655	4.41119	3.24186e-13	2.98362e-11	expressed protein
LOC_Os07g07990	2.33251	2.36338	2.85133	9.52218	10.7785	10.6909	2.03553	2.6909	1.02065e-11	6.42709e-10	uncharacterized protein At4g06744 precursor, putative, expressed
LOC_Os11g42170	0.255118	0	0.0712832	0.432826	0.673657	0.263974	2.03421	-1.52215	0.0156378	0.0557687	expressed protein
LOC_Os08g38800	1.56715	1.69317	1.06925	5.06407	6.46711	6.24738	2.03387	1.89601	4.75639e-09	1.62078e-07	retrotransposon protein, putative, unclassified, expressed
LOC_Os05g10920	0.145782	0.105823	0.0712832	0.605957	0.449105	0.30797	2.03359	-1.52437	0.00588292	0.0257144	plant protein of unknown function domain containing protein, expressed
LOC_Os04g32030	0.510236	0.705488	0.463341	2.77009	2.51499	1.62784	2.031	0.565237	3.11141e-06	4.72549e-05	heavy metal-associated domain containing protein, expressed
LOC_Os05g07890	0.619572	0.56439	0.819757	3.15963	2.47008	2.59574	2.02991	0.808057	4.52942e-07	8.81968e-06	embryo-specific 3, putative, expressed
LOC_Os10g32940	0.437345	0.599665	0.285133	1.08207	3.45811	0.923909	2.02985	0.236461	0.00032586	0.00248327	expressed protein
LOC_Os02g24636	1.51248	1.14642	1.2831	4.84765	5.3668	5.89542	2.02755	1.75716	2.86118e-09	1.0391e-07	expressed protein
LOC_Os10g41692	1.51248	1.14642	1.2831	4.84765	5.3668	5.89542	2.02755	1.75716	2.86118e-09	1.0391e-07	expressed protein
LOC_Os02g43050	2.8227	2.02087	2.68738	11.9633	10.7776	7.98873	2.02716	2.68066	2.41961e-10	1.10634e-08	kinesin motor domain containing protein, expressed
LOC_Os05g35160	0.437345	0.423293	0.748473	2.2507	2.02097	2.33177	2.02673	0.502825	2.66167e-06	4.13875e-05	clathrin assembly protein, putative, expressed
LOC_Os01g09220	2.76985	3.52744	3.31467	11.4266	14.057	13.6826	2.02457	3.02903	3.96482e-12	2.77229e-10	transposon protein, putative, CACTA, En/Spm sub-class, expressed
LOC_Os01g54080	0.364454	0.105823	0.21385	1.38504	0.89821	0.527948	2.02426	-0.640479	0.000872704	0.00555887	kinesin motor protein-related, putative, expressed
LOC_Os12g35330	0.145782	0.105823	0.106925	0.302978	0.808389	0.395961	2.02417	-1.41375	0.00551855	0.024384	OsGrx_C12 - glutaredoxin subgroup III, expressed
LOC_Os05g37970	0	0.141098	0.356416	0.346261	1.12276	0.615939	2.02178	-1.02525	0.00776841	0.0322228	universal stress protein domain containing protein, putative, expressed
LOC_Os06g46500	0.400899	0.388018	0.285133	2.03428	1.07785	1.27587	2.01829	-0.0519072	4.22244e-05	0.000442719	monocopper oxidase, putative, expressed
LOC_Os11g02620	3.19808	3.22232	2.67312	11.3136	14.8205	10.7345	2.01759	2.94355	1.77072e-11	1.06818e-09	BTBN21 - Bric-a-Brac, Tramtrack, Broad Complex BTB domain with non-phototropic hypocotyl 3 NPH3 and coiled-coil domains, expressed
LOC_Os05g39320	0.218672	0.176372	0.356416	0.476109	0.853299	1.75983	2.01716	-0.520659	0.000928485	0.00584845	thiamine pyrophosphate enzyme, C-terminal TPP binding domain containing protein, expressed
LOC_Os12g26940	0.400899	0.352744	0.106925	1.12535	0.988031	1.40786	2.01686	-0.346992	0.000199662	0.00163495	CHASE domain containing protein, expressed
LOC_Os04g15840	0.0728908	0.141098	0.0356416	0.302978	0.449105	0.30797	2.01645	-1.80218	0.0143034	0.0519545	expansin precursor, putative, expressed
LOC_Os03g55120	1.16625	0.987683	0.784115	3.2462	4.67069	4.0036	2.01532	1.33157	6.8e-08	1.65738e-06	plastocyanin-like domain containing protein, putative, expressed
LOC_Os01g38650	1.05692	0.352744	0.712832	2.64024	3.32338	2.63974	2.01496	0.872939	3.461e-06	5.20501e-05	expressed protein
LOC_Os03g19370	0	0.31888	0.315072	0.737103	1.43714	0.457115	2.01449	-0.730223	0.00439006	0.0202972	CPuORF4 - conserved peptide uORF-containing transcript, expressed
LOC_Os07g37920	0.255118	0.56439	0.427699	1.38504	2.60481	1.09989	2.01008	0.145323	7.23595e-05	0.000697554	no apical meristem protein, putative, expressed
LOC_Os09g36350	4.99302	4.4093	5.13239	18.4384	18.9522	21.1179	2.00813	3.60953	1.43442e-12	1.12333e-10	endoglucanase, putative, expressed
LOC_Os02g37094	0.364454	0.458567	0.392057	1.7313	1.61678	1.58384	2.00707	0.10619	7.96422e-06	0.000106533	expressed protein
LOC_Os05g16430	0.218672	0.458567	0.142566	1.38504	1.07785	0.879913	2.00533	-0.413114	0.000265531	0.00207718	SHR5-receptor-like kinase, putative, expressed
LOC_Os08g04530	0	0.176372	0.106925	0.302978	0.449105	0.439957	2.00274	-1.67269	0.0157859	0.0561556	expressed protein
LOC_Os01g05064	0.218672	0.811311	0.712832	2.38054	2.24552	2.41976	2.00161	0.597266	1.30714e-05	0.000162626	expressed protein
LOC_Os10g36060	0.619572	0.811311	0.784115	2.55367	3.81739	2.55175	2.001	0.925935	5.22085e-07	9.95892e-06	protein transport protein-related, putative, expressed
LOC_Os05g35010	0.437345	0.634939	0.819757	2.42383	2.69463	2.50775	2.00059	0.70732	1.16887e-06	2.01149e-05	cytochrome P450, putative, expressed
LOC_Os01g47570	0.87469	1.41098	1.03361	3.59246	5.70363	4.0476	2.00028	1.49397	1e-07	2.32772e-06	expressed protein
LOC_Os11g46870	0.218672	0.176372	0.178208	0.735805	0.763478	0.835917	1.99998	-0.874281	0.000499357	0.00352376	protein kinase, putative, expressed
LOC_Os02g49290	0.249287	0.256798	0.240224	1.69841	0.84297	0.478233	1.99837	-0.541978	0.000768461	0.00500471	transposon protein, putative, CACTA, En/Spm sub-class, expressed
LOC_Os04g53210	0.218672	0.31747	0.0712832	0.692522	1.16767	0.615939	1.99691	-0.802573	0.00124078	0.00735777	hydroxyacid oxidase 1, putative, expressed
LOC_Os03g23960	0.619572	0.599665	0.784115	2.12085	3.50302	2.41976	1.99617	0.781551	1.22763e-06	2.09994e-05	IQ calmodulin-binding motif family protein, putative, expressed
LOC_Os08g08430	0.218672	0.105823	0.142566	0.389544	0.988031	0.527948	1.99442	-1.12895	0.00280918	0.0142786	expressed protein
LOC_Os01g18584	11.1158	10.6529	10.3361	41.3782	43.1141	43.4237	1.99386	4.73881	7.31813e-13	6.20486e-11	WRKY9, expressed
LOC_Os03g51240	0.0728908	0.31747	0.21385	0.9955	0.538926	0.923909	1.99357	-0.806004	0.00114564	0.00690529	glycosyl hydrolases family 17, putative, expressed
LOC_Os06g03830	2.95208	3.28052	2.49491	11.4699	11.3624	11.9668	1.99349	2.86573	6.33803e-12	4.16146e-10	retinol dehydrogenase, putative, expressed
LOC_Os12g05020	0.328009	0.0705488	0.249491	0.605957	1.57187	0.439957	1.99123	-0.732756	0.00274566	0.0140253	jasmonate-induced protein, putative, expressed
LOC_Os05g25920	0.510236	0.529116	0.21385	1.03878	1.3024	2.68374	1.99116	0.13441	0.000139387	0.00122275	expressed protein
LOC_Os05g10310	30.0675	27.0907	29.4043	108.942	125.435	109.637	1.99048	6.16575	4.52389e-13	4.02588e-11	acid phosphatase, putative, expressed
LOC_Os04g39010	0.145782	0.282195	0.0356416	0.735805	0.314373	0.835917	1.99018	-1.133	0.00481328	0.0218137	heavy metal associated domain containing protein, expressed
LOC_Os03g22410	0	0.176372	0.142566	0.389544	0.404194	0.527948	1.99007	-1.55368	0.0121744	0.0458708	DUF567 domain containing protein, putative, expressed
LOC_Os08g01100	0.838244	0.388018	0.641549	2.29398	2.51499	2.63974	1.98989	0.677194	2.20528e-06	3.52425e-05	HMG1/2, putative, expressed
LOC_Os10g41130	0.364454	0.211646	0.356416	1.29848	0.808389	1.62784	1.98869	-0.262237	0.000124137	0.00111114	AP2 domain containing protein, expressed
LOC_Os02g06980	0.583126	0.31747	0.21385	1.34176	1.48205	1.62784	1.98791	-0.0288161	5.16713e-05	0.000526546	expressed protein
LOC_Os06g07887	0.510236	0.388018	0.463341	1.03878	2.33535	2.0678	1.98635	0.242173	2.65552e-05	0.000298951	exostosin family protein, putative, expressed
LOC_Os03g28160	22.1588	23.4927	20.9929	80.0296	96.1983	87.5074	1.98427	5.78379	5.84793e-13	5.07826e-11	jacalin-like lectin domain containing protein, expressed
LOC_Os05g18446	0.218672	0.311826	0.356416	1.47161	0.808389	1.27103	1.98351	-0.327725	0.000123519	0.00110699	retrotransposon protein, putative, Ty3-gypsy subclass, expressed
LOC_Os02g58350	0.510236	0.917134	0.534624	2.59696	3.23356	1.9798	1.98208	0.743869	2.97547e-06	4.57278e-05	OsRR3 type-A response regulator, expressed
LOC_Os08g43654	0.218672	0.105823	0.0356416	0.259696	0.673657	0.527948	1.97998	-1.44052	0.00888664	0.0357925	MATE efflux family protein, putative, expressed
LOC_Os02g09050	1.38493	1.02296	1.14053	4.11185	5.5689	4.35557	1.97992	1.57054	1.93636e-08	5.59e-07	expressed protein
LOC_Os03g38800	0.145782	0	0.21385	0.216413	0.538926	0.703931	1.97955	-1.44099	0.0146691	0.0530145	AAA family ATPase, putative, expressed
LOC_Os12g23760	0.364454	0.211646	0.142566	1.2552	1.07785	0.527948	1.97622	-0.610002	0.000702329	0.00465539	growth regulator related protein, putative, expressed
LOC_Os10g29180	0.546681	0.388018	0.712832	2.51039	2.42517	1.58384	1.97561	0.495316	6.334e-06	8.79703e-05	MBTB47 - Bric-a-Brac, Tramtrack, Broad Complex BTB domain with Meprin and TRAF Homology MATH domain, expressed
LOC_Os06g16640	0.218672	0.211646	0.106925	0.865652	0.404194	0.879913	1.97557	-0.969611	0.0016004	0.00904151	carboxyl-terminal peptidase, putative, expressed
LOC_Os03g38170	0.364454	0.246921	0.320774	1.03878	1.3024	1.36387	1.9751	-0.272638	6.19316e-05	0.000612659	expressed protein
LOC_Os06g03640	2.84274	2.82195	2.60184	9.955	11.0031	11.5709	1.97443	2.77273	1.15004e-11	7.17891e-10	BAG domain containing protein, expressed
LOC_Os06g27590	0.145782	0.141098	0.106925	0.389544	0.763478	0.439957	1.97296	-1.33835	0.00399777	0.0188311	expressed protein
LOC_Os08g35590	0.109336	0.211646	0.0712832	0.389544	0.628747	0.571944	1.9729	-1.33919	0.0043054	0.0200045	expressed protein
LOC_Os08g38790	0.0364454	0	0.178208	0.346261	0.274852	0.263974	1.97282	-1.97918	0.0365495	0.107401	expressed protein
LOC_Os09g23350	4.84724	4.76204	4.70469	19.0011	19.042	18.1702	1.9724	3.55919	3.49642e-12	2.47694e-10	trehalose synthase, putative, expressed
LOC_Os03g22210	2.25962	1.34043	0.962323	6.49239	5.88327	5.54345	1.97212	1.92049	7.97673e-08	1.90874e-06	POEI46 - Pollen Ole e I allergen and extensin family protein precursor, expressed
LOC_Os08g39870	0.692463	0.599665	0.819757	2.64024	2.73954	2.94771	1.97205	0.836394	3.8e-07	7.53617e-06	Os8bglu28 - beta-glucosidase homologue, similar to Os4bglu12 exoglucanase, expressed
LOC_Os12g28015	26.678	24.0924	25.3412	93.88	106.662	98.0663	1.97187	5.9654	7.54945e-13	6.37588e-11	expressed protein
LOC_Os01g68510	0.145782	0.182369	0.356416	0.779087	0.853299	1.09989	1.97141	-0.669549	0.000473368	0.00337789	peptide transporter PTR2, putative, expressed
LOC_Os11g25040	0.437345	0.458567	0.498982	1.94772	1.75151	1.80382	1.96868	0.263719	4.61219e-06	6.64402e-05	plant-specific domain TIGR01615 family protein, expressed
LOC_Os01g70500	0.182227	0.0352744	0.178208	0.649239	0.404194	0.527948	1.96795	-1.33996	0.00521372	0.0233097	expressed protein
LOC_Os04g49980	0.182227	0.0705488	0.178208	0.259696	0.988031	0.483952	1.96755	-1.24084	0.00633381	0.0273126	late embryogenesis abundant group 1, putative, expressed
LOC_Os03g39960	0.145782	0.246921	0.0356416	0.519391	0.89821	0.30797	1.967	-1.24252	0.0066548	0.0284191	expressed protein
LOC_Os02g01590	172.46	180.605	165.092	622.274	695.484	706.086	1.96561	8.72689	6.34887e-13	5.46917e-11	glycosyl hydrolases, putative, expressed
LOC_Os08g39480	0.182227	0.211646	0.249491	0.692522	0.988031	0.879913	1.9655	-0.752639	0.000419854	0.00306716	expressed protein
LOC_Os09g29660	0.947581	1.41098	0.89104	3.7565	4.44614	4.52847	1.96378	1.43555	5.77719e-08	1.43338e-06	white-brown complex homolog protein 11, putative, expressed
LOC_Os04g53300	1.01756	0.879743	1.47984	2.98001	5.02593	5.20777	1.96283	1.48803	3.0571e-07	6.25834e-06	polyphenol oxidase, putative, expressed
LOC_Os05g40010	18.2956	16.5437	15.7536	58.5614	76.5724	61.5939	1.95889	5.36632	1.26069e-12	1.01686e-10	LTPL17 - Protease inhibitor/seed storage/LTP family protein precursor, expressed
LOC_Os01g03300	0.255118	0.388018	0.285133	1.16863	1.12276	1.36387	1.9584	-0.286443	6.89617e-05	0.000670198	seven in absentia protein family protein, expressed
LOC_Os12g02040	0.546681	0.352744	0.285133	0.735805	1.7066	2.19978	1.95822	0.0319916	0.000170778	0.00143835	hypoxia-responsive family protein, putative, expressed
LOC_Os04g59380	0.328009	0.141098	0.21385	0.865652	0.583836	1.23188	1.95657	-0.688441	0.000723794	0.0047654	ZOS4-14 - C2H2 zinc finger protein, expressed
LOC_Os11g39990	1.16625	1.09351	1.60387	4.63124	5.38926	5.0155	1.956	1.67347	1.1929e-08	3.64918e-07	patatin, putative, expressed
LOC_Os07g02330	4.04544	4.47985	4.20571	14.543	20.2546	14.6066	1.95477	3.37688	6.62668e-12	4.32461e-10	protein phosphatase 2C, putative, expressed
LOC_Os03g29540	4.48278	4.48232	4.41956	15.625	19.678	16.5864	1.95358	3.4478	6.1986e-12	4.08235e-10	ATP-dependent protease, putative, expressed
LOC_Os06g20200	3.09786	3.66854	4.24135	13.7639	13.563	15.3545	1.95339	3.16716	9.22826e-12	5.87988e-10	gibberellin receptor GID1L2, putative, expressed
LOC_Os12g36910	2.66051	1.97537	2.3167	9.60874	8.71264	8.62315	1.95272	2.50744	8.21736e-11	4.25407e-09	calmodulin binding protein, putative, expressed
LOC_Os08g02030	0.0728908	0.211646	0.21385	0.735805	0.404194	0.835917	1.95264	-1.07004	0.00248828	0.0129473	transferase family protein, putative, expressed
LOC_Os02g33070	3.31653	3.24524	2.78004	11.4699	13.069	11.6588	1.95244	2.93061	1.39018e-11	8.60312e-10	expressed protein
LOC_Os04g25790	0.291563	0.246921	0.0712832	0.432826	1.43714	0.527948	1.94641	-0.836171	0.00356122	0.0171655	expressed protein
LOC_Os12g32814	0.182227	0.0352744	0.0712832	0.346261	0.538926	0.263974	1.9462	-1.70299	0.015998	0.0567411	pleiotropic drug resistance protein 3, putative, expressed
LOC_Os04g06520	2.76985	2.6103	2.35234	10.9072	8.89228	10.031	1.94605	2.65471	2.68048e-11	1.55598e-09	expressed protein
LOC_Os03g57349	14.4688	14.8505	15.6823	56.9167	54.9255	61.4619	1.9449	5.1865	1.90516e-12	1.44471e-10	expressed protein
LOC_Os10g02920	1.02047	0.740762	1.06925	3.02978	4.53596	3.34367	1.94098	1.22154	2.34547e-07	4.9619e-06	cytochrome b561, putative, expressed
LOC_Os01g54620	0.255118	0.493841	0.178208	1.08207	0.853299	1.67183	1.94059	-0.299655	0.000299233	0.00230565	CESA4 - cellulose synthase, expressed
LOC_Os01g50000	0	0.211646	0.142566	0.302978	0.808389	0.30797	1.94016	-1.46885	0.0174593	0.0608126	expressed protein
LOC_Os09g25070	2.91563	2.18701	2.35234	9.56546	11.048	8.00721	1.93908	2.59648	2.12278e-10	9.81033e-09	WRKY62, expressed
LOC_Os03g52390	0.583126	1.02296	0.534624	3.63574	2.1557	2.46376	1.93894	0.832412	4.249e-06	6.18701e-05	PIII1 - Proteinase inhibitor II family protein precursor, expressed
LOC_Os03g37960	0.255118	0.105823	0	0.129848	0.808389	0.483952	1.93736	-1.46671	0.024732	0.0798183	acyl CoA binding protein, putative, expressed
LOC_Os08g08690	0.0364454	0.246921	0.106925	0.346261	0.988031	0.219978	1.93652	-1.36368	0.0147049	0.053117	expressed protein
LOC_Os04g09430	0.710321	0.584849	0.535693	2.4788	2.78176	1.7827	1.93579	0.610266	2.6805e-06	4.16502e-05	cytochrome P450, putative, expressed
LOC_Os06g37020	0.218672	0.176372	0.285133	0.82237	0.763478	1.0559	1.93544	-0.704688	0.000428352	0.00312065	expressed protein
LOC_Os02g52150	44.755	43.3875	44.053	166.768	178.744	160.056	1.93511	6.73233	1.59856e-12	1.23906e-10	heat shock 22 kDa protein, mitochondrial precursor, putative, expressed
LOC_Os05g06340	0.328009	0.811311	0.463341	1.60146	3.009	1.58384	1.93498	0.430502	4.21726e-05	0.000442391	GATA zinc finger domain containing protein, expressed
LOC_Os01g49360	0.182227	0.352744	0.178208	1.16863	0.763478	0.835917	1.93282	-0.643015	0.000488947	0.00346837	FAD-binding and arabino-lactone oxidase domains containing protein, putative, expressed
LOC_Os04g37760	0.255118	0.246921	0.178208	1.2552	0.628747	0.747926	1.93271	-0.706201	0.000656794	0.00440371	expressed protein
LOC_Os06g46160	0.765354	0.599665	0.498982	1.60146	2.47008	3.0797	1.93198	0.631733	6.1545e-06	8.58998e-05	expressed protein
LOC_Os03g09910	0	0.176372	0.21385	0.562674	0.404194	0.571944	1.93127	-1.36643	0.0100919	0.0396631	aminotransferase, classes I and II, domain containing protein, expressed
LOC_Os03g06600	0.109336	0.0352744	0.285133	0.346261	1.07785	0.263974	1.93126	-1.26489	0.0134712	0.049687	expressed protein
LOC_Os02g43870	0.47379	0.599665	0.570265	1.86115	2.38026	2.0678	1.92921	0.458779	3.09123e-06	4.71202e-05	inactive receptor kinase At2g26730 precursor, putative, expressed
LOC_Os10g31330	117.828	114.042	106.925	420.144	469.674	398.601	1.92707	8.08339	1.70611e-12	1.30294e-10	retrotransposon protein, putative, unclassified, expressed
LOC_Os12g39400	0.291563	0.211646	0.320774	0.952218	0.89821	1.31987	1.92655	-0.466986	0.000197073	0.00161682	ZOS12-09 - C2H2 zinc finger protein, expressed
LOC_Os05g47650	0.765354	0.670213	0.712832	3.20291	2.60481	2.37577	1.92312	0.822945	6.41112e-07	1.20061e-05	B3 DNA binding domain containing protein, expressed
LOC_Os11g25780	113.272	109.668	116.833	413.089	452.383	422.446	1.92235	8.08381	1.91637e-12	1.4481e-10	PB1 domain containing protein, expressed
LOC_Os02g35329	4.40989	5.07951	3.88493	16.7937	15.8983	17.9502	1.91961	3.42008	1.38088e-11	8.5702e-10	RING-H2 finger protein ATL3F, putative, expressed
LOC_Os03g60580	8.41889	9.66518	8.51834	32.0724	35.2996	33.3047	1.91942	4.40909	5.37813e-12	3.61948e-10	actin-depolymerizing factor, putative, expressed
LOC_Os06g38120	1.16625	0.987683	1.03361	3.63574	4.80542	3.65164	1.91879	1.37206	5.52516e-08	1.37879e-06	low-affinity cation transporter, putative, expressed
LOC_Os10g39170	0.145782	0.0705488	0.320774	0.82237	0.808389	0.439957	1.91861	-1.00803	0.00299972	0.0150202	peroxidase precursor, putative, expressed
LOC_Os11g41870	0.291563	0.282195	0	0.519391	0.628747	1.0559	1.91652	-0.930471	0.00608077	0.026397	transporter family protein, putative, expressed
LOC_Os06g04240	0.291563	0.88186	0.784115	2.07757	2.33535	3.0357	1.91578	0.692115	1.44879e-05	0.000177683	expressed protein
LOC_Os12g41490	0.372472	0	0.0392057	0.418976	0.526351	0.627378	1.91413	-1.33883	0.0183862	0.0632835	cysteine-rich receptor-like protein kinase 8 precursor, putative, expressed
LOC_Os05g08370	12.9746	13.3337	14.3992	52.9779	50.5243	49.9351	1.91389	5.01747	4.32651e-12	2.98985e-10	CESA1 - cellulose synthase, expressed
LOC_Os03g46420	0.328009	0.388018	0.641549	1.7313	1.75151	1.67183	1.91194	0.185749	1.9097e-05	0.000225726	expressed protein
LOC_Os08g41500	0.364454	0.211646	0.320774	0.952218	1.43714	1.0119	1.90666	-0.372633	0.000175971	0.00147059	ubiquitin-associated protein, putative, expressed
LOC_Os04g12430	0.87469	0.917134	0.427699	3.28948	2.42517	2.63974	1.90626	0.85569	3.08163e-06	4.70681e-05	expressed protein
LOC_Os11g42800	0.218672	0.423293	0.21385	1.60146	0.988031	0.659935	1.90525	-0.428737	0.000543479	0.00377804	kinesin motor domain containing protein, putative, expressed
LOC_Os12g41660	4.22767	3.88018	4.20571	14.2833	16.8414	15.0025	1.90411	3.28899	2.32071e-11	1.35812e-09	expressed protein
LOC_Os04g16764	1.20197	0.874805	0.583809	2.74152	3.44643	3.78363	1.90157	1.10384	1.04028e-06	1.81846e-05	chloroplast 30S ribosomal protein S4, putative, expressed
LOC_Os11g02080	1.53071	1.26988	1.7108	5.2372	5.61381	6.02741	1.90032	1.84997	4.27026e-09	1.47615e-07	expressed protein
LOC_Os01g70190	2.0486	2.46921	1.85764	6.53568	8.53299	8.77845	1.90026	2.34321	8.55028e-10	3.44185e-08	exostosin family domain containing protein, expressed
LOC_Os11g05490	0.656017	0.493841	0.178208	1.55817	1.97606	1.45186	1.89884	0.142678	8.78242e-05	0.000829554	expressed protein
LOC_Os08g34550	0.583126	0.246921	0.249491	1.21191	1.07785	1.75983	1.89882	-0.136631	0.000175465	0.00146796	RING-H2 finger protein, putative, expressed
LOC_Os11g32650	38.7415	39.6131	38.9563	138.937	149.642	148.925	1.89882	6.53139	3.99776e-12	2.78627e-10	chalcone synthase, putative, expressed
LOC_Os05g39350	1.05692	0.987683	1.63951	4.76109	4.22159	4.79553	1.89874	1.56203	6.31845e-08	1.55336e-06	PMR5, putative, expressed
LOC_Os12g03230	1.6969	1.86919	1.75071	6.32576	6.59915	6.939	1.89833	2.08265	5.40123e-10	2.26746e-08	MATE efflux family protein, putative, expressed
LOC_Os10g39390	2.36895	1.44625	2.49491	7.09835	8.35335	8.0952	1.89792	2.32579	3.72665e-09	1.30712e-07	Eukaryotic aspartyl protease domain containing protein, expressed
LOC_Os05g12630	43.6733	42.6482	43.8392	158.901	164.687	161.246	1.89708	6.67991	4.07325e-12	2.82972e-10	expressed protein
LOC_Os03g57780	0.543765	0.818366	0.552801	2.09531	3.44329	1.6362	1.89451	0.64328	1.27666e-05	0.000159757	protein kinase, putative, expressed
LOC_Os02g36000	0.109336	0.458567	0.106925	0.519391	1.12276	0.923909	1.89295	-0.737136	0.0025657	0.013292	zinc finger protein, putative, expressed
LOC_Os07g28614	3.64454	4.09183	4.56212	14.8892	15.6289	15.1785	1.89214	3.27811	3.06112e-11	1.75331e-09	expressed protein
LOC_Os05g35340	0.109336	0.105823	0.106925	0.432826	0.314373	0.483952	1.88896	-1.61279	0.00962638	0.0381802	expressed protein
LOC_Os09g36880	0.145782	0.282195	0.21385	0.952218	0.89821	0.571944	1.88847	-0.805845	0.000954922	0.00596266	GDSL-like lipase/acylhydrolase, putative, expressed
LOC_Os03g48780	7.61709	6.92648	6.75693	26.5755	22.7696	29.5211	1.88792	4.06425	1.45339e-11	8.94293e-10	Cupin domain containing protein, expressed
LOC_Os01g16120	0.546681	0.670213	0.178208	1.21191	1.7066	2.28777	1.88782	0.2038	0.000136913	0.00120398	zinc finger, C3HC4 type domain containing protein, expressed
LOC_Os04g41620	5.24814	4.33875	4.81161	16.1444	16.3474	20.8099	1.88738	3.50054	2.57833e-11	1.50073e-09	CHIT2 - Chitinase family protein precursor, expressed
LOC_Os09g10340	10.7514	9.52409	11.0845	40.8588	35.9733	39.2001	1.8871	4.62052	1.00216e-11	6.32921e-10	cytochrome P450, putative, expressed
LOC_Os02g43300	0.109336	0.0705488	0.320774	0.865652	0.224552	0.791922	1.88447	-1.11319	0.00804603	0.0330737	expressed protein
LOC_Os02g47990	1.45745	1.02296	0.570265	3.02978	4.0397	4.17959	1.87898	1.27861	1.82147e-06	2.99444e-05	retrotransposon protein, putative, unclassified, expressed
LOC_Os02g33000	0.798883	0.883976	0.692516	3.29943	2.70586	2.76557	1.87821	0.929513	4.86556e-07	9.36415e-06	glycosyl hydrolases family 17, putative, expressed
LOC_Os01g40260	1.64004	1.05823	1.85336	5.2372	6.24256	5.27948	1.87762	1.84463	2.8103e-08	7.67701e-07	WRKY77, expressed
LOC_Os06g46900	4.15478	4.33875	4.49084	15.4952	15.1348	17.1143	1.87731	3.34438	3.8925e-11	2.17173e-09	phosphosulfolactate synthase-related protein, putative, expressed
LOC_Os07g38590	1.02047	0.846585	1.06925	4.19841	3.23356	3.38767	1.87722	1.22505	1.45828e-07	3.23769e-06	carboxyl-terminal peptidase, putative, expressed
LOC_Os04g01140	2.84274	2.57503	3.49288	10.3878	11.3624	10.9989	1.87609	2.80315	8.93286e-11	4.56955e-09	cytochrome P450 93A2, putative, expressed
LOC_Os02g27830	0.192067	0.281842	0.356416	0.779087	1.48205	0.835917	1.8753	-0.490361	0.000478033	0.00340764	expressed protein
LOC_Os01g65460	0.546681	0.352744	0.285133	1.60146	1.39223	1.36387	1.86955	-0.0320574	5.39924e-05	0.000546934	beta-galactosidase precursor, putative, expressed
LOC_Os01g27340	0.328009	0.141098	0.356416	0.562674	1.3024	1.18788	1.86844	-0.507279	0.000825434	0.0053096	glutathione S-transferase, putative, expressed
LOC_Os01g08600	0.0364454	0.246921	0.356416	0.346261	1.16767	0.879913	1.86765	-0.821518	0.00506259	0.0227758	expressed protein
LOC_Os12g44060	1.38493	1.2346	1.10489	4.19841	4.80542	4.61954	1.86711	1.55246	2e-08	5.75682e-07	nodulin, putative, expressed
LOC_Os04g31340	2.36895	1.97537	1.889	7.74759	8.62281	6.37937	1.86562	2.28352	1e-09	4.1e-08	CBS domain containing membrane protein, putative, expressed
LOC_Os04g52420	0.145782	0.31747	0.142566	0.346261	0.988031	0.923909	1.86447	-0.893248	0.00296442	0.014878	expressed protein
LOC_Os06g04870	0.838244	0.846585	0.712832	2.59696	2.73954	3.43166	1.86425	0.931594	6.00475e-07	1.12942e-05	homeobox associated leucine zipper, putative, expressed
LOC_Os11g05390	0.656017	0.88186	0.819757	3.15963	2.73954	2.72773	1.86411	0.909195	5.936e-07	1.11746e-05	transporter, major facilitator family, putative, expressed
LOC_Os12g03370	0.400899	0.634939	0.320774	1.64474	1.97606	1.36387	1.86348	0.14973	3.87674e-05	0.00041209	harpin-induced protein 1 domain containing protein, expressed
LOC_Os04g51130	0.47379	0.634939	0.392057	1.991	1.66169	1.84782	1.86297	0.285765	1.24025e-05	0.000155563	expressed protein
LOC_Os12g41180	0.145782	0.211646	0.285133	0.692522	0.628747	1.0559	1.86147	-0.823592	0.00117478	0.00704346	LSTK-1-like kinase, putative, expressed
LOC_Os01g55510	1.56715	1.79899	2.20978	7.66102	6.69166	5.93941	1.86057	2.12151	3e-09	1.1e-07	dynein light chain type 1 domain containing protein, expressed
LOC_Os04g38220	6.70595	7.3018	7.12832	21.9443	30.4942	24.3296	1.8599	4.03125	2.82819e-11	1.63292e-09	transporter family protein, putative, expressed
LOC_Os08g05780	0.47379	0.811311	0.427699	2.20741	2.47008	1.58384	1.85854	0.463724	1.63244e-05	0.000196954	expressed protein
LOC_Os11g04150	3.79032	2.99832	2.56619	14.1872	10.6438	9.10798	1.85816	2.85864	1.07129e-09	4.2e-08	major facilitator superfamily antiporter, putative, expressed
LOC_Os02g41670	0.911135	0.529116	0.605907	2.29398	2.20061	2.94771	1.85783	0.704464	3.78516e-06	5.60256e-05	phenylalanine ammonia-lyase, putative, expressed
LOC_Os11g13930	0.546681	0.423293	0.855398	1.60146	1.84133	3.21168	1.85777	0.548597	3.15362e-05	0.000347043	ZF-HD protein dimerisation region containing protein, expressed
LOC_Os10g36170	3.24364	2.99832	3.81365	11.3833	13.5181	11.5709	1.85718	2.96172	1.03002e-10	5.19496e-09	LTPL160 - Protease inhibitor/seed storage/LTP family protein precursor, expressed
LOC_Os05g06720	1.27559	0.529116	0.356416	2.33726	2.47008	3.0357	1.85718	0.777652	3.57187e-05	0.000384126	GDSL-like lipase/acylhydrolase, putative, expressed
LOC_Os03g53800	10.4963	11.6758	10.4073	39.3006	37.2308	41.3559	1.85487	4.65029	2.08243e-11	1.22869e-09	periplasmic beta-glucosidase precursor, putative, expressed
LOC_Os09g23894	24.71	25.1859	27.3727	91.4995	93.324	94.6347	1.85447	5.89451	1.3139e-11	8.17808e-10	expressed protein
LOC_Os05g42130	1.2027	1.34043	0.89104	5.06407	3.95212	3.43166	1.85364	1.42822	1.79417e-07	3.92277e-06	MONOCULM 1, putative, expressed
LOC_Os11g35890	0.218672	0.31747	0.392057	0.692522	1.16767	1.53985	1.85279	-0.361704	0.000385991	0.00286014	leucine rich repeat protein, putative, expressed
LOC_Os03g44250	0.291563	0.352744	0.356416	1.03878	1.03294	1.58384	1.85275	-0.264054	0.000136272	0.00119981	expressed protein
LOC_Os03g07400	0.291563	0.246921	0.320774	0.82237	1.48205	0.835917	1.84987	-0.466391	0.000390793	0.00289114	expressed protein
LOC_Os08g03610	1.93161	1.69317	1.7108	6.31926	5.88327	7.03931	1.84806	2.04841	1.48301e-09	5.73397e-08	LSD1 zinc finger domain containing protein, expressed
LOC_Os09g39650	5.1388	5.32643	5.20367	16.6638	19.9852	19.798	1.84791	3.59143	5.58794e-11	3e-09	protein kinase family protein, putative, expressed
LOC_Os03g37954	0.291563	0.493841	0.570265	1.81787	1.16767	1.93581	1.84743	0.138057	5.49287e-05	0.000554852	expressed protein
LOC_Os10g34790	0.364454	0.246921	0.249491	0.779087	0.988031	1.36387	1.8468	-0.467434	0.000355768	0.00267335	terpene synthase, putative, expressed
LOC_Os05g08420	28.063	25.6445	22.8106	85.2668	99.2522	90.6751	1.84639	5.87408	1.59821e-11	1e-09	expressed protein
LOC_Os01g41910	0.255118	0.352744	0.178208	0.82237	1.21258	0.835917	1.84603	-0.581435	0.000525355	0.00367578	receptor-like protein kinase 5 precursor, putative, expressed
LOC_Os05g36320	3.79032	3.73909	4.13442	14.24	15.2247	12.4508	1.84406	3.16443	1.01603e-10	5.13644e-09	expressed protein
LOC_Os06g01966	1.02047	1.41098	1.60387	5.2372	4.89524	4.39957	1.84377	1.64947	4e-08	1.052e-06	auxin-induced protein 5NG4, putative, expressed
LOC_Os01g65992	0.588593	0.78027	0.429838	1.57549	3.0117	1.91601	1.843	0.518037	2.22716e-05	0.000257267	expressed protein
LOC_Os10g40220	0.145782	0.0705488	0.142566	0.519391	0.449105	0.351965	1.84156	-1.52579	0.00937247	0.0374343	expressed protein
LOC_Os05g49600	0.0389966	0.074429	0.222404	0.352321	0.807491	0.0919509	1.84153	-1.59279	0.0330727	0.0995045	retrotransposon protein, putative, Ty1-copia subclass, expressed
LOC_Os11g05800	0.728908	0.846585	0.605907	2.72681	3.09882	2.0238	1.83953	0.781864	2.47367e-06	3.88854e-05	HVA22, putative, expressed
LOC_Os05g36990	0.109336	0.176372	0.0356416	0.476109	0.269463	0.439957	1.83696	-1.64389	0.0166	0.0584145	ATOFP18/OFP18, putative, expressed
LOC_Os01g37460	7.17974	6.98433	6.52241	24.5412	21.557	27.6733	1.83371	3.97987	5.32072e-11	2.86672e-09	zinc finger family protein, putative, expressed
LOC_Os10g35644	3.49876	3.91546	3.81365	13.2878	12.8444	13.9026	1.83267	3.10108	1.4122e-10	6.91207e-09	expressed protein
LOC_Os04g15690	8.09088	6.38466	6.23728	26.7487	24.2966	22.7458	1.83242	3.98054	5.48038e-11	2.94328e-09	DSBA-like thioredoxin domain containing protein, expressed
LOC_Os08g13250	0.656017	0.246921	0.142566	1.64474	1.39223	0.703931	1.83237	-0.22792	0.0010904	0.00662523	speckle-type POZ protein, putative, expressed
LOC_Os06g48680	0.765354	1.02296	0.962323	2.94322	3.68266	3.21168	1.83151	1.09985	3.49598e-07	7.02983e-06	expressed protein
LOC_Os07g18162	0.291563	0.56439	0.356416	1.60146	1.43714	1.31987	1.8306	-0.0238331	6.75846e-05	0.000660091	aldehyde oxidase, putative, expressed
LOC_Os11g26760	0.838244	1.09351	0.641549	2.33726	3.63775	3.21168	1.82842	1.00389	1.92366e-06	3.14086e-05	dehydrin, putative, expressed
LOC_Os06g40020	0.145782	0.31747	0.320774	0.605957	1.48205	0.747926	1.82718	-0.595699	0.00135445	0.00787935	DEAD-box ATP-dependent RNA helicase 52A, putative, expressed
LOC_Os04g57180	0.546681	0.31747	0.356416	1.38504	1.25749	1.71583	1.8271	-0.022609	6.7514e-05	0.000659892	flavonol synthase/flavanone 3-hydroxylase, putative, expressed
LOC_Os03g10860	6.59662	6.87851	6.37984	19.1742	32.111	19.1381	1.82557	3.91449	1.43943e-10	7e-09	expressed protein
LOC_Os08g09230	0.182227	0.282195	0.0712832	0.779087	0.763478	0.395961	1.82491	-1.07019	0.00443335	0.0204228	starch synthase III, putative, expressed
LOC_Os11g05640	0.291563	0.599665	0.463341	1.68802	1.61678	1.53985	1.82412	0.12047	4.00754e-05	0.000423694	bZIP transcription factor domain containing protein, expressed
LOC_Os04g48030	18.8423	17.2845	18.3911	58.3883	72.2161	62.4738	1.8241	5.36802	3.11083e-11	1.77235e-09	heat stress transcription factor B-1, putative, expressed
LOC_Os06g39780	1.67649	0.987683	1.24746	3.80887	6.28747	3.78363	1.82397	1.58783	5.58081e-07	1.05768e-05	cytochrome P450, putative, expressed
LOC_Os10g07210	0.0728908	0.211646	0.21385	0.389544	0.673657	0.747926	1.82299	-1.15472	0.00471745	0.0214925	hsp20/alpha crystallin family protein, putative, expressed
LOC_Os08g28080	0.182227	0.141098	0.178208	0.346261	0.673657	0.791922	1.82153	-1.1539	0.0041125	0.0192956	coatomer subunit delta, putative, expressed
LOC_Os02g49460	0.765354	0.599665	0.605907	2.89994	1.75151	2.33177	1.81961	0.625631	6.07151e-06	8.49065e-05	auxin-independent growth promoter protein, putative, expressed
LOC_Os10g30410	0.145782	0.211646	0.142566	0.865652	0.314373	0.615939	1.81722	-1.15695	0.00500563	0.0225479	cytochrome P450 71D7, putative, expressed
LOC_Os10g30530	0.364454	0.670213	0.605907	1.94772	1.88624	1.9798	1.81345	0.372145	1.40678e-05	0.00017342	lectin-like receptor kinase, putative, expressed
LOC_Os03g07450	0.0728908	0.282195	0.0712832	0.389544	0.718568	0.439957	1.81305	-1.34094	0.010482	0.0408357	homeobox associated leucine zipper, putative, expressed
LOC_Os07g38550	0.255118	0.141098	0.285133	0.82237	1.03294	0.571944	1.81165	-0.788273	0.0013644	0.00792443	expressed protein
LOC_Os01g63690	3.24364	2.78668	2.45927	8.31026	10.3294	11.1749	1.81065	2.68289	4.27148e-10	1.85092e-08	hs1, putative, expressed
LOC_Os01g64360	3.09786	2.6103	2.3167	9.04607	10.3743	8.75514	1.81026	2.60198	4.95563e-10	2.10918e-08	MYB family transcription factor, putative, expressed
LOC_Os11g17799	0.656017	0.952409	0.570265	2.07757	3.009	2.59574	1.80899	0.758087	4.37923e-06	6.33385e-05	expressed protein
LOC_Os03g58420	0.546681	0.0352744	0.142566	0.952218	0.628747	0.967904	1.80875	-0.72176	0.0053709	0.0238616	WRKY6, expressed
LOC_Os07g03170	1.23914	0.423293	0.712832	2.81337	3.32338	2.19978	1.80846	0.873257	1.80835e-05	0.000215283	expressed protein
LOC_Os10g02260	0.947581	0.917134	0.534624	3.59246	1.88624	2.94771	1.80782	0.890236	8.16432e-06	0.000108871	peptide transporter PTR2, putative, expressed
LOC_Os07g35020	0.437345	0.176372	0.463341	0.952218	1.79642	1.0559	1.80724	-0.203495	0.000408376	0.00299959	expressed protein
LOC_Os11g45400	0.182227	0.211646	0.0356416	0.865652	0.494015	0.175983	1.80703	-1.34242	0.0170223	0.059617	glycerol-3-phosphate acyltransferase, putative, expressed
LOC_Os11g10260	0.328009	0.388018	0.392057	1.55817	1.03294	1.31987	1.80626	-0.162467	0.000101526	0.000944482	retrotransposon protein, putative, Ty3-gypsy subclass, expressed
LOC_Os07g48510	5.43037	6.38466	4.70469	18.525	18.8175	20.37	1.80366	3.6332	1.41185e-10	6.91207e-09	thioredoxin, putative, expressed
LOC_Os03g30420	0.510236	0.56439	0.356416	1.21191	2.06588	1.75983	1.80343	0.176604	4.76558e-05	0.000490122	cytochrome P450, putative, expressed
LOC_Os12g11220	0.255118	0.31747	0.21385	0.389544	1.21258	1.18788	1.80297	-0.610907	0.00170208	0.0095087	expressed protein
LOC_Os07g44180	5.35747	5.39698	6.166	18.1787	22.9044	17.9502	1.80173	3.66607	1.42749e-10	7e-09	OsRCI2-10 - Hydrophobic protein LTI6A, expressed
LOC_Os06g11830	3.51771	3.53238	2.74048	11.2444	12.2951	10.6236	1.80144	2.88029	3.75313e-10	1.64618e-08	hAT dimerisation domain-containing protein, putative, expressed
LOC_Os07g48750	0.0364454	0.211646	0.106925	0.0865652	0.89821	0.30797	1.80139	-1.5526	0.0372388	0.108934	alpha-N-arabinofuranosidase, putative, expressed
LOC_Os03g29184	5.28458	5.25588	4.81161	19.5205	17.6947	16.3224	1.80119	3.52584	1.66188e-10	8e-09	expressed protein
LOC_Os08g41290	0.728908	0.952409	0.392057	2.68352	2.29044	2.28777	1.80072	0.683077	1.11268e-05	0.000142043	AIR12, putative, expressed
LOC_Os06g05420	1.56715	1.19933	1.78208	5.49689	6.24256	4.13559	1.80017	1.78468	6.66662e-08	1.62965e-06	expressed protein
LOC_Os01g64250	0.0728908	0.246921	0.0712832	0.779087	0.179642	0.439957	1.79993	-1.44675	0.0191589	0.065379	hemerythrin family protein, expressed
LOC_Os03g64010	14.3959	17.4961	15.6467	53.8436	57.6651	53.8067	1.79765	5.15014	6.17171e-11	3.28183e-09	expressed protein
LOC_Os07g02440	5.9406	4.86787	6.13035	17.8757	21.6918	19.3141	1.79665	3.66356	1.59961e-10	7.68957e-09	peroxidase precursor, putative, expressed
LOC_Os03g50530	1.08534	0.992269	0.522149	3.06268	3.9629	2.0392	1.79627	0.992766	1.03597e-05	0.000133596	expressed protein
LOC_Os03g63999	2.33251	1.72845	2.63748	8.74309	7.2755	7.25928	1.79535	2.33237	2.8876e-09	1.04692e-07	expressed protein
LOC_Os08g12720	0.0364454	0.352744	0.320774	0.605957	0.988031	0.923909	1.7947	-0.739334	0.00322558	0.0158963	retrotransposon protein, putative, Ty3-gypsy subclass, expressed
LOC_Os04g39100	0.87469	0.88186	0.926681	2.81337	3.05391	3.47566	1.79405	1.03629	4.35861e-07	8.52562e-06	peroxidase precursor, putative, expressed
LOC_Os11g09230	0.218672	0.176372	0.356416	0.952218	0.494015	1.18788	1.79205	-0.67613	0.00153474	0.00874804	ankyrin repeat family protein, putative, expressed
LOC_Os03g06680	16.5098	16.5084	16.7515	53.3675	58.7429	60.1861	1.79123	5.21121	6.99131e-11	3.67231e-09	plant-specific domain TIGR01615 family protein, expressed
LOC_Os06g35520	0.400899	0.31747	0.178208	0.779087	1.34731	1.0119	1.79075	-0.453752	0.000566396	0.00391838	peroxidase precursor, putative, expressed
LOC_Os02g50600	2.18672	1.2346	1.78208	6.31926	6.37729	5.32347	1.79036	1.96774	3.51254e-08	9.43218e-07	glycosyl transferase 8 domain containing protein, putative, expressed
LOC_Os05g48780	0.291563	0.211646	0.427699	1.7313	0.763478	0.747926	1.78833	-0.404553	0.000982069	0.00610385	expressed protein
LOC_Os12g02550	3.36573	1.86108	2.40509	9.4763	8.15395	8.71158	1.78643	2.51137	5.57502e-09	1.86434e-07	expressed protein
LOC_Os11g02070	0.0364454	0.282195	0.320774	0.476109	1.07965	0.703931	1.78603	-0.875913	0.00520261	0.0232648	BTB8 - Bric-a-Brac, Tramtrack, Broad Complex BTB domain, expressed
LOC_Os01g73024	2.4054	2.22229	1.7108	7.27148	6.64675	7.96321	1.78551	2.24605	2.30591e-09	8.56659e-08	expressed protein
LOC_Os12g33300	2.44184	3.05829	1.98132	9.52131	7.2746	9.01867	1.78469	2.4828	2.55818e-09	9.38551e-08	integral membrane protein DUF6 containing protein, expressed
LOC_Os12g01080	0.881979	0.878685	1.45596	3.97897	3.70736	3.43298	1.78445	1.28384	5.43701e-07	1.03346e-05	CCT motif family protein, expressed
LOC_Os11g02440	11.1056	10.6176	10.1026	39.5781	35.2345	34.8446	1.78431	4.56169	1.08914e-10	5.42955e-09	chalcone--flavonone isomerase, putative, expressed
LOC_Os06g32910	0.145782	0.0705488	0.106925	0.432826	0.404194	0.30797	1.78338	-1.67401	0.0161779	0.0572285	uncharacterized Cys-rich domain containing protein, putative, expressed
LOC_Os05g13620	0.182227	0.105823	0.21385	0.562674	0.449105	0.747926	1.78337	-1.17764	0.00444304	0.0204587	RNA recognition motif containing protein, putative, expressed
LOC_Os07g07290	14.7239	15.6266	14.0428	46.6154	57.71	48.1752	1.78001	5.0378	9.62795e-11	4.89027e-09	expressed protein
LOC_Os03g56270	3.31653	2.64558	2.95825	10.4744	10.3294	9.85503	1.77979	2.7301	7.39333e-10	3.03282e-08	receptor protein kinase CLAVATA1 precursor, putative, expressed
LOC_Os06g24711	8.45533	7.93674	7.66294	25.3636	29.596	27.6293	1.77899	4.15453	1.57432e-10	7.58493e-09	expressed protein
LOC_Os09g17190	0.218672	0.211646	0.0356416	0.519391	0.718568	0.395961	1.7778	-1.26822	0.0092011	0.0368592	OsFBX320 - F-box domain containing protein, expressed
LOC_Os11g07960	4.44634	4.44457	3.92057	13.8937	15.539	14.4746	1.77582	3.2464	3.90739e-10	1.70689e-08	transferase family protein, putative, expressed
LOC_Os03g02070	1.05692	1.34043	1.56823	4.9775	4.40123	4.22358	1.77384	1.57157	7.4e-08	1.77986e-06	heavy-metal-associated domain-containing protein, putative, expressed
LOC_Os05g41380	0.437345	0.529116	0.249491	1.12535	1.79642	1.27587	1.77301	-0.0635648	0.000165737	0.00140524	expressed protein
LOC_Os11g17504	1.71293	1.09351	1.74644	5.36705	4.40123	5.80743	1.77227	1.76464	8.35679e-08	1.98644e-06	retrotransposon protein, putative, Ty1-copia subclass, expressed
LOC_Os01g74020	0.0728908	0.246921	0.106925	0.302978	0.718568	0.483952	1.77197	-1.36605	0.0115567	0.0440039	MYB family transcription factor, putative, expressed
LOC_Os12g42630	0.255118	0.105823	0.249491	0.519391	0.538926	1.0559	1.77172	-0.951386	0.00363492	0.0174775	transposon protein, putative, Mutator sub-class, expressed
LOC_Os06g49690	0.328009	0.529116	0.320774	1.03878	1.88624	1.14389	1.77119	-0.105715	0.000214388	0.00173183	expressed protein
LOC_Os11g28470	0.218672	0.246921	0.249491	0.605957	1.52696	0.351965	1.76985	-0.753577	0.00446094	0.0205104	expressed protein
LOC_Os09g14700	0.255118	0.105823	0.0712832	0.216413	0.763478	0.527948	1.76975	-1.36434	0.0149579	0.0538912	2-aminoethanethiol dioxygenase, putative, expressed
LOC_Os12g38360	0.510236	0.599665	0.356416	1.2552	2.1557	1.62784	1.76857	0.184688	6.15853e-05	0.000609794	RALFL31 - Rapid ALkalinization Factor RALF family protein precursor, expressed
LOC_Os10g37230	0.765354	1.12878	1.24746	3.76559	3.50302	3.47566	1.76801	1.23914	4.45516e-07	8.68293e-06	expressed protein
LOC_Os04g05770	0.255118	0.423293	0.178208	0.9955	0.988031	0.967904	1.76473	-0.525953	0.000616917	0.00420441	expressed protein
LOC_Os12g04100	0.177125	0.269496	0.249491	0.692955	0.763478	0.947227	1.76357	-0.78944	0.00117096	0.0070309	cytochrome P450, putative, expressed
LOC_Os05g12400	13.9105	13.1207	12.6884	42.5793	46.5722	45.6657	1.76272	4.86415	1.52673e-10	7.37213e-09	BURP domain containing protein, expressed
LOC_Os07g17560	1.85872	1.26988	1.7108	5.06407	6.01801	5.36747	1.76265	1.84391	2.3569e-08	6.59198e-07	expressed protein
LOC_Os07g10070	0.47379	0.282195	0.39277	0.9955	1.39223	1.53985	1.76198	-0.14925	0.000164212	0.00139561	retrotransposon protein, putative, unclassified, expressed
LOC_Os12g22510	0.0364454	0.0705488	0.141497	0.251039	0.269463	0.359884	1.76086	-1.9491	0.0371303	0.108705	retrotransposon protein, putative, Ty3-gypsy subclass
LOC_Os07g12390	4.92013	5.32643	4.27699	13.5907	18.5031	17.1583	1.76058	3.41486	4.45552e-10	1.91144e-08	expressed protein
LOC_Os12g11830	17.1705	18.5191	15.9318	54.6227	59.8208	60.45	1.76012	5.23982	1.40187e-10	6.90863e-09	expressed protein
LOC_Os02g13160	0.692463	0.529116	0.712832	2.03428	3.009	1.53985	1.75878	0.554831	2.2092e-05	0.000255655	F-box protein PP2-A15, putative, expressed
LOC_Os01g06640	2.15028	2.04591	1.46131	4.63124	8.03898	6.51136	1.75855	2.06332	8.52534e-08	2.022e-06	basic helix-loop-helix, putative, expressed
LOC_Os04g27670	0.109336	0.105823	0.320774	0.389544	0.494015	0.967904	1.75854	-1.11263	0.00799989	0.0329229	terpene synthase family, metal binding domain containing protein, expressed
LOC_Os02g04380	0.291563	0.282195	0.106925	0.692522	0.763478	0.879913	1.75799	-0.824165	0.00185906	0.0102031	expressed protein
LOC_Os04g44300	1.47203	1.57994	2.07933	4.66803	6.50888	6.22011	1.75782	1.92447	3.32227e-08	8.9772e-07	transposon protein, putative, unclassified, expressed
LOC_Os03g07010	0.109336	0.176372	0.106925	0.562674	0.538926	0.263974	1.7576	-1.47172	0.0120289	0.0454083	retrotransposon protein, putative, unclassified
LOC_Os02g03360	0.0728908	0.176372	0.142566	0.735805	0.269463	0.351965	1.75507	-1.47342	0.015449	0.055249	expressed protein
LOC_Os09g21710	0.619572	0.634939	0.392057	1.64474	1.12276	2.81572	1.75384	0.331445	0.000127864	0.00113835	AN1-like zinc finger domain containing protein, expressed
LOC_Os01g71670	9.73092	9.55936	8.19757	30.5575	28.4283	33.7007	1.75307	4.32662	2.49112e-10	1.13422e-08	glycosyl hydrolases family 17, putative, expressed
LOC_Os01g41710	1149.41	1136.41	1189.43	3710.03	4091.15	3904.91	1.75207	11.3051	1.03574e-10	5.20514e-09	chlorophyll A-B binding protein, putative, expressed
LOC_Os02g43970	0.109336	0.246921	0.285133	0.692522	0.538926	0.967904	1.75126	-0.897172	0.00274249	0.0140157	AP2 domain containing protein, expressed
LOC_Os10g32930	1.31203	1.3757	0.962323	3.63574	5.5689	3.12369	1.75117	1.43635	1.01152e-06	1.7725e-05	expressed protein
LOC_Os08g30370	8.7469	7.72509	8.58962	25.0606	33.3685	25.9574	1.75092	4.19189	2.84432e-10	1.27086e-08	expressed protein
LOC_Os09g06740	4.99302	5.96137	4.70469	15.7549	18.5929	18.3902	1.75068	3.51554	4.95031e-10	2.10918e-08	zinc finger, C3HC4 type domain containing protein, expressed
LOC_Os08g31860	0.218672	0.246921	0.0356416	0.519391	0.628747	0.571944	1.74897	-1.19983	0.00784636	0.0324585	expressed protein
LOC_Os07g41830	0.364454	0.352744	0.178208	0.735805	0.89821	1.40786	1.74822	-0.483242	0.000868275	0.0055405	expressed protein
LOC_Os01g13210	12.027	13.2632	12.0112	39.3006	43.9674	42.0159	1.74744	4.76196	2.24468e-10	1.03073e-08	salt stress root protein RS1, putative, expressed
LOC_Os01g47070	15.1977	15.944	15.8605	49.2556	53.668	54.9066	1.74722	5.09482	1.96996e-10	9.24292e-09	glycosyl hydrolase, putative, expressed
LOC_Os01g14514	5.21169	4.58567	4.74033	14.5862	19.9852	14.2546	1.7468	3.40554	6.02379e-10	2.5e-08	expressed protein
LOC_Os06g35060	0.145782	0.141098	0.0712832	0.346261	0.538926	0.351965	1.74536	-1.58338	0.0151082	0.0542474	heavy metal-associated domain containing protein, expressed
LOC_Os08g43334	4.40989	3.56271	3.31467	12.0326	12.53	13.2867	1.74456	3.04045	1e-09	3.81904e-08	HSF-type DNA-binding domain containing protein, expressed
LOC_Os04g53840	0.291563	0.740762	0.427699	1.7313	2.1557	1.0559	1.74416	0.164712	0.000213309	0.0017257	expressed protein
LOC_Os04g24520	0.218672	0.105823	0.0356416	0.259696	0.449105	0.527948	1.7441	-1.58296	0.0212021	0.070792	ribosomal protein L51, putative, expressed
LOC_Os05g45450	0.109336	0.105823	0.142566	0.346261	0.269463	0.615939	1.74359	-1.58449	0.0166782	0.0586435	DUF584 domain containing protein, putative, expressed
LOC_Os06g48235	0.0728908	0.105823	0.178208	0.476109	0.269463	0.483952	1.74324	-1.58509	0.016429	0.0579456	expressed protein
LOC_Os07g49114	12.3185	12.8752	13.2943	39.4305	47.5602	41.5319	1.73909	4.80064	2.65523e-10	1.2e-08	wound-induced protein WI12, putative, expressed
LOC_Os10g21236	0.248922	0.195067	0.0755602	0.883831	0.273505	0.600981	1.73905	-1.16521	0.00945983	0.0376784	chloroplast ATP synthase a chain precursor, putative, expressed
LOC_Os05g05100	0.255118	0.141098	0.0712832	0.432826	0.404194	0.747926	1.73616	-1.29295	0.00984777	0.0389212	expressed protein
LOC_Os04g20810	4.7379	4.79732	4.09878	14.543	16.1678	14.7385	1.73592	3.30519	8.41679e-10	3.4e-08	receptor protein kinase, putative, expressed
LOC_Os05g03070	0.717246	0.410947	0.427699	1.67201	1.24447	2.28645	1.73581	0.239136	8.81764e-05	0.000832515	transporter, putative, expressed
LOC_Os12g02080	0.182227	0.246921	0.142566	0.476109	0.359284	1.09989	1.73312	-1.05133	0.00686332	0.0291076	peroxidase precursor, putative, expressed
LOC_Os09g20880	0.546681	0.176372	0.320774	0.735805	1.48205	1.27587	1.73195	-0.299308	0.000884027	0.00561274	serine/threonine-protein kinase, putative, expressed
LOC_Os01g53040	0.765354	0.352744	0.142566	1.03878	1.84133	1.31987	1.72842	-0.0524029	0.000952274	0.00595574	WRKY14, expressed
LOC_Os05g12481	4.99302	5.96137	5.66701	17.3563	17.9193	19.842	1.7284	3.58425	7.41805e-10	3.03717e-08	expressed protein
LOC_Os09g34330	0.656017	0.705488	0.320774	1.2552	1.93115	2.41976	1.72711	0.341103	0.000103133	0.000956121	helix-loop-helix DNA-binding domain containing protein, expressed
LOC_Os04g07280	0.364454	0.176372	0.356416	0.908935	1.03294	1.0559	1.72636	-0.497174	0.000625022	0.00424085	AGAP002737-PA, putative, expressed
LOC_Os07g29750	0.692463	0.529116	0.605907	2.03428	1.79642	2.24378	1.72625	0.453224	1.15621e-05	0.000146586	glycosyl hydrolases family 16, putative, expressed
LOC_Os10g31850	6.45084	6.34939	5.77394	22.8099	20.2546	18.3462	1.72447	3.74076	7.02736e-10	2.89371e-08	RING finger and CHY zinc finger domain-containing protein 1, putative, expressed
LOC_Os08g41320	1.78582	2.04591	2.53055	7.18492	6.60184	7.25928	1.72329	2.20478	5.64769e-09	1.88445e-07	BHLH transcription factor, putative, expressed
LOC_Os05g50180	0.182227	0.141098	0.106925	0.692522	0.404194	0.351965	1.72293	-1.39341	0.0106373	0.0413288	OsCML14 - Calmodulin-related calcium sensor protein, expressed
LOC_Os05g36970	0.328009	0.282195	0.249491	0.735805	1.34731	0.791922	1.72281	-0.553141	0.00091082	0.00576077	DUF623 domain containing protein, expressed
LOC_Os04g32590	4.81079	4.2682	3.70673	12.249	16.033	13.9466	1.72258	3.20262	1.24665e-09	4.86374e-08	transcription factor, putative, expressed
LOC_Os11g06720	122.821	127.129	121.11	389.024	424.269	411.315	1.72255	8.05517	2.16549e-10	1e-08	abscisic stress-ripening, putative, expressed
LOC_Os06g49470	0.218672	0.352744	0.285133	0.9955	1.12276	0.747926	1.72199	-0.555022	0.000718872	0.00473444	peptidyl-prolyl cis-trans isomerase, putative, expressed
LOC_Os05g07140	2.25962	1.79899	2.3167	6.57896	8.53299	5.93941	1.72108	2.20524	1.01904e-08	3.16682e-07	zinc finger, C3HC4 type domain containing protein, expressed
LOC_Os11g05860	13.5577	14.0039	12.2251	39.3439	43.653	48.0873	1.71974	4.83361	4.0118e-10	1.7419e-08	harpin-induced protein 1 domain containing protein, expressed
LOC_Os06g41120	9.51225	8.57168	10.6925	30.4277	32.0661	32.2928	1.7193	4.36668	5.08787e-10	2.15694e-08	expressed protein
LOC_Os09g29210	0.622852	0.888915	0.459064	2.42902	2.55092	1.54645	1.71853	0.553276	3.24133e-05	0.000354521	purine permease, putative, expressed
LOC_Os06g24930	0.145782	0.246921	0.21385	0.259696	1.12276	0.659935	1.71777	-0.988915	0.00758496	0.031614	transposon protein, putative, Ac/Ds sub-class, expressed
LOC_Os03g20890	0.510236	0.352744	0.21385	1.29848	1.21258	1.0559	1.71741	-0.265859	0.000357702	0.002686	transposon protein, putative, Mutator sub-class, expressed
LOC_Os08g25000	0.218672	0.211646	0.320774	1.2552	0.494015	0.747926	1.71723	-0.726172	0.00232649	0.0122559	retrotransposon protein, putative, Ty3-gypsy subclass, expressed
LOC_Os02g41650	46.6866	50.3013	50.4685	149.498	164.283	170.571	1.71565	6.71886	2.80633e-10	1.25649e-08	phenylalanine ammonia-lyase, putative, expressed
LOC_Os12g05210	0.947581	0.388018	0.21385	2.16413	1.43714	1.49585	1.71549	0.216548	0.000469153	0.00335448	expressed protein
LOC_Os03g56940	0.400899	0.31747	0.641549	1.21191	1.48205	1.80382	1.71446	0.0444299	0.000140939	0.00123285	app1, putative, expressed
LOC_Os06g38450	6.56017	6.70213	7.6273	20.9488	25.599	21.9978	1.71346	3.90133	7.81714e-10	3.17641e-08	vignain precursor, putative, expressed
LOC_Os01g43890	0.47379	0.705488	0.142566	1.29848	1.93115	1.14389	1.71218	0.00587967	0.000706257	0.00467423	OsSCP4 - Putative Serine Carboxypeptidase homologue, expressed
LOC_Os08g01240	3.38942	3.80963	2.7444	10.0849	10.554	11.9668	1.7117	2.83411	2.47788e-09	9.13762e-08	expressed protein
LOC_Os11g09890	0.109336	0.188718	0.174644	0.389544	0.664675	0.532347	1.70961	-1.28952	0.00758146	0.0316069	transposon protein, putative, unclassified
LOC_Os09g27700	2.07739	2.15174	1.99593	6.2327	7.32041	6.81933	1.70787	2.16168	8.21411e-09	2.59764e-07	microtubule associated protein, putative, expressed
LOC_Os06g50060	1.38493	0.670213	0.784115	2.16413	4.67069	2.46376	1.7074	1.04824	3.92326e-05	0.000416624	ras-related protein, putative, expressed
LOC_Os03g03810	2.73341	2.64558	3.02954	9.26248	8.75755	9.45907	1.7067	2.59022	3.93223e-09	1.36556e-07	DEF8 - Defensin and Defensin-like DEFL family, expressed
LOC_Os03g55260	2.69477	2.94576	3.03167	9.06814	9.13524	10.1181	1.70556	2.63366	3.75426e-09	1.31466e-07	cytochrome P450, putative, expressed
LOC_Os02g26700	52.9187	50.8657	52.108	175.122	162.486	170.483	1.70445	6.79051	3.57939e-10	1.57963e-08	cation transport regulator-like protein 1, putative, expressed
LOC_Os06g49880	3.89966	3.13942	3.24338	8.91622	14.4612	10.163	1.70427	2.87604	2.72102e-09	9.91539e-08	B-box zinc finger family protein, putative, expressed
LOC_Os02g49880	7.76068	7.08275	6.70882	22.1875	24.8297	23.2433	1.70424	3.93913	9.25189e-10	3.67618e-08	CCT/B-box zinc finger protein, putative, expressed
LOC_Os03g45800	0.145782	0.282195	0.142566	0.692522	1.03294	0.175983	1.70399	-1.07081	0.0124945	0.0468294	OsSAUR14 - Auxin-responsive SAUR gene family member, expressed
LOC_Os01g01560	0.182227	0.366148	0.0997965	0.45793	0.891024	0.806	1.7038	-0.915947	0.00479883	0.021762	transposon protein, putative, unclassified, expressed
LOC_Os05g50820	0.0728908	0.31747	0.178208	0.476109	0.583836	0.835917	1.7033	-1.07215	0.00669152	0.0285384	expressed protein
LOC_Os04g31790	1.34848	1.05823	1.03361	4.32826	3.4132	3.47566	1.70206	1.316	3.98157e-07	7.8595e-06	expressed protein
LOC_Os01g21144	0.182227	0.141098	0.356416	0.865652	0.628747	0.747926	1.7017	-0.861331	0.00268304	0.0137854	expressed protein
LOC_Os06g50950	0.947581	0.634939	0.89104	3.07307	3.36829	1.62784	1.70079	0.852662	1.93925e-05	0.000228717	GDSL-like lipase/acylhydrolase, putative, expressed
LOC_Os02g55600	6.45084	6.70213	6.02343	16.9235	23.578	21.8218	1.69954	3.76763	1.16415e-09	4.5584e-08	expressed protein
LOC_Os01g04620	0.510236	0.634939	0.285133	1.42833	2.1557	1.09989	1.69895	0.10174	0.000238658	0.00189658	transposon protein, putative, unclassified, expressed
LOC_Os03g61720	0.728908	1.34043	1.17617	3.2462	3.81739	3.51965	1.69858	1.23364	1.38043e-06	2.33535e-05	glycerol-3-phosphate acyltransferase, putative, expressed
LOC_Os06g24404	1.12981	1.6579	1.56823	5.19391	4.44614	4.53155	1.69776	1.64766	1.02753e-07	2.382e-06	GDSL-like lipase/acylhydrolase, putative, expressed
LOC_Os12g07580	4.92013	4.58567	5.4888	15.2355	16.7965	16.6304	1.69737	3.41245	1.67201e-09	6.37315e-08	dirigent, putative, expressed
LOC_Os01g62430	1.56715	1.58735	2.17414	5.62674	5.43417	6.24738	1.6967	1.93214	2.35611e-08	6.59198e-07	C2 domain containing protein, putative, expressed
LOC_Os07g46800	1.09336	0.846585	0.498982	1.60146	4.22159	2.11179	1.69528	0.828264	0.000121698	0.00109432	expressed protein
LOC_Os07g40860	0.145782	0.211646	0	0.389544	0.359284	0.439957	1.69236	-1.61437	0.0319025	0.096836	retrotransposon protein, putative, unclassified, expressed
LOC_Os03g10820	0.218672	0.282195	0.320774	0.519391	0.988031	1.18788	1.69226	-0.628948	0.00164111	0.0092207	expressed protein
LOC_Os02g12670	0.510236	0.458567	0.427699	1.68802	2.06588	0.791922	1.69187	0.0636558	0.000296631	0.00229052	protein kinase family protein, putative, expressed
LOC_Os07g10840	30.3955	31.9939	27.4797	91.586	101.408	97.3184	1.69153	5.98639	5.36446e-10	2.26084e-08	uncharacterized glycosyltransferase, putative, expressed
LOC_Os11g41380	0.47379	0.0705488	0.498982	0.692522	0.628747	2.0678	1.69146	-0.326939	0.00600796	0.0261396	transposon protein, putative, unclassified, expressed
LOC_Os09g07180	0.47379	0.352744	0.285133	0.908935	1.3024	1.40786	1.69069	-0.241832	0.000331844	0.00252262	retrotransposon protein, putative, unclassified, expressed
LOC_Os02g56150	0.255118	0.211646	0.0712832	0.389544	0.808389	0.571944	1.68973	-1.155	0.00841115	0.0342295	expressed protein
LOC_Os02g09480	0.692463	0.88186	1.17617	2.55367	3.50302	2.85972	1.6897	0.99445	3.6756e-06	5.47805e-05	myb-like DNA-binding domain containing protein, putative, expressed
LOC_Os10g16974	2.0045	2.43393	2.49491	7.79087	6.24256	8.35917	1.68909	2.30169	8.93545e-09	2.81336e-07	cytochrome P450, putative, expressed
LOC_Os05g46550	0.583126	0.388018	0.320774	1.08207	1.48205	1.62784	1.68848	-0.044645	0.00019084	0.00157421	adaptor complexes medium subunit family domain containing protein, expressed
LOC_Os03g60340	0.947581	0.599665	0.67719	1.90444	2.64972	2.63974	1.68793	0.695353	1.10767e-05	0.000141571	leaf senescence related protein, putative, expressed
LOC_Os02g32450	4.337	3.70381	3.42159	11.1236	14.6857	11.1309	1.68707	3.01887	3.18715e-09	1.13828e-07	expressed protein
LOC_Os03g30250	0.648728	0.599665	0.427699	2.33726	1.21258	1.86982	1.68692	0.307468	7.8623e-05	0.00075355	COBRA-like protein precursor, putative, expressed
LOC_Os11g29140	15.6351	15.4855	15.2902	46.2258	54.7459	48.4832	1.68684	5.03034	7.63914e-10	3.10995e-08	expressed protein
LOC_Os03g16460	0.904939	1.31256	0.793025	4.02528	2.93131	2.76601	1.68598	1.11844	3.20318e-06	4.84776e-05	expressed protein
LOC_Os05g49900	1.16625	1.3757	1.21181	3.89544	3.90721	4.31157	1.68594	1.428	1.38144e-07	3.083e-06	3-ketoacyl-CoA synthase, putative, expressed
LOC_Os08g03310	58.8958	54.887	58.4878	181.311	191.139	181.658	1.68541	6.92004	5.39976e-10	2.26746e-08	zinc finger family protein, putative, expressed
LOC_Os01g45640	1.64004	1.34043	1.81772	5.84315	4.67069	4.92751	1.68379	1.77316	5.29275e-08	1.33e-06	tat pathway signal sequence family protein, expressed
LOC_Os03g48150	2.44184	2.78668	2.70876	7.53118	9.25156	8.75514	1.68367	2.49051	7.18586e-09	2.31669e-07	expressed protein
LOC_Os03g60220	1.45782	1.19933	1.03361	3.07307	4.94015	3.87162	1.68316	1.40078	8.5712e-07	1.5421e-05	DUF567 domain containing protein, putative, expressed
LOC_Os03g21660	1.42137	1.93939	1.63132	4.84765	5.95423	5.23152	1.67945	1.8269	3.94069e-08	1.04259e-06	transposon protein, putative, unclassified, expressed
LOC_Os03g20330	2.87919	2.82195	3.70673	9.47889	10.5091	10.163	1.67856	2.72973	5.51395e-09	1.84679e-07	VQ domain containing protein, putative, expressed
LOC_Os04g33200	2.76985	3.28052	2.88697	10.0849	9.74558	8.79913	1.67772	2.65583	6.23034e-09	2.04537e-07	heparan-alpha-glucosaminide N-acetyltransferase, putative, expressed
LOC_Os04g38880	0.911135	0.776037	0.67719	2.38054	2.47008	2.72773	1.67501	0.771619	4.07148e-06	5.96486e-05	dynein light chain type 1 domain containing protein, expressed
LOC_Os02g49060	4.17956	3.57153	3.50464	9.5594	13.4309	12.9638	1.67424	2.9831	4.30011e-09	1.48171e-07	amino acid transporter, putative, expressed
LOC_Os11g47039	2.51473	2.7514	3.35031	7.964	10.2396	9.32708	1.67376	2.60044	7.31286e-09	2.35059e-07	expressed protein
LOC_Os09g19952	2.53514	2.08119	2.33631	8.52668	8.30889	5.36791	1.6734	2.29315	2.3e-08	6.47807e-07	ribosomal protein L22, putative, expressed
LOC_Os05g39720	0.911135	1.3757	0.356416	2.29398	3.09882	3.0797	1.67328	0.926987	7.48003e-05	0.000719827	WRKY70, expressed
LOC_Os05g41220	5.64904	3.91546	5.13239	14.9325	15.1348	16.7623	1.67125	3.36361	3e-09	1.08526e-07	SNF1-related protein kinase regulatory subunit beta-1, putative, expressed
LOC_Os03g13740	0.291563	0.0705488	0.392057	0.605957	1.12276	0.703931	1.67111	-0.755631	0.00464497	0.0212251	immediate-early fungal elicitor protein CMPG1, putative, expressed
LOC_Os04g58420	1.6036	0.740762	0.962323	3.46261	3.90721	3.16769	1.66996	1.23494	4.31561e-06	6.25023e-05	MLO domain containing protein, putative, expressed
LOC_Os05g32200	0.145782	0.0705488	0.106925	0.346261	0.314373	0.395961	1.66934	-1.73858	0.0255138	0.0817412	expressed protein
LOC_Os06g05710	0	0.0352744	0.285133	0.562674	0.269463	0.219978	1.66921	-1.74016	0.0630926	0.161431	pollen-specific protein, putative, expressed
LOC_Os10g10149	0.145782	0.0705488	0.106925	0.389544	0.314373	0.351965	1.66906	-1.73872	0.0254836	0.0816688	expressed protein
LOC_Os04g30040	0.218672	0.0705488	0.0356416	0.259696	0.314373	0.483952	1.66897	-1.7379	0.0365658	0.107423	jacalin-like lectin domain containing protein, expressed
LOC_Os08g01330	0.47379	0.56439	0.712832	1.60146	2.11079	1.89181	1.66817	0.354759	3.25812e-05	0.000356177	no apical meristem protein, putative, expressed
LOC_Os01g28790	10.8972	10.547	8.83911	29.8217	35.2547	31.1049	1.66675	4.40014	1.54349e-09	5.94642e-08	PRAS-rich protein, putative, expressed
LOC_Os03g32790	0.364454	0.599665	0.356416	1.60146	1.57187	1.0559	1.66597	-0.0267455	0.00021273	0.00172296	expressed protein
LOC_Os04g48870	0.291563	0.352744	0.249491	0.82237	1.07785	0.967904	1.66389	-0.541013	0.000765383	0.00498889	nitrilase-associated protein, putative, expressed
LOC_Os08g44270	1.85872	1.16405	1.60387	4.45811	4.13177	6.0714	1.66203	1.70465	3.81e-07	7.5482e-06	vignain precursor, putative, expressed
LOC_Os05g24140	0.291563	0.0705488	0.285133	0.605957	0.763478	0.703931	1.66145	-0.952189	0.0050924	0.0228586	tetracycline transporter-like protein 1, putative, expressed
LOC_Os01g07890	3.1343	3.13942	3.99186	10.6908	12.1258	9.67904	1.66083	2.84135	6.68934e-09	2.17288e-07	expressed protein
LOC_Os01g67310	0.182227	0.246921	0.534624	1.03878	1.07785	0.967904	1.66067	-0.444676	0.00114814	0.00691453	patatin, putative, expressed
LOC_Os08g35190	61.0825	59.8606	57.8107	180.186	194.732	190.193	1.66048	6.95435	9.33633e-10	3.7e-08	auxin-repressed protein, putative, expressed
LOC_Os03g29410	0.765354	0.705488	0.285133	1.42833	3.09882	1.0559	1.65902	0.349797	0.000728671	0.00479165	tyrosine protein kinase domain containing protein, putative, expressed
LOC_Os05g25784	0.255118	0.246921	0.142566	0.865652	0.359284	0.835917	1.65901	-0.954779	0.00525125	0.0234531	expressed protein
LOC_Os02g37180	0.437345	0.282195	0.178208	1.16863	0.763478	0.923909	1.65888	-0.542067	0.00132812	0.00775765	expressed protein
LOC_Os06g50818	63.602	14.7916	29.6331	120.958	112.249	107.883	1.65885	6.22667	1.04706e-05	0.000134865	expressed protein
LOC_Os03g20680	12.3185	12.8399	11.7974	36.8768	43.5632	36.2524	1.6584	4.68059	1.61496e-09	6.2e-08	late embryogenesis abundant protein 1, putative, expressed
LOC_Os05g08750	6.45084	6.31412	4.38392	16.4041	20.9732	16.6744	1.65536	3.57344	3.41635e-09	1.21e-07	UDP-glucoronosyl and UDP-glucosyl transferase domain containing protein, expressed
LOC_Os10g30162	0.291563	0.352744	0.392057	1.60146	0.89821	0.791922	1.65447	-0.355201	0.00082752	0.00531984	hsp20/alpha crystallin family protein, putative, expressed
LOC_Os05g41590	0.984026	0.56439	0.784115	2.2507	2.69463	2.41976	1.65415	0.736625	1.00336e-05	0.000130093	glycerol-3-phosphate dehydrogenase, putative, expressed
LOC_Os01g51670	2.11383	3.13942	2.88697	8.35355	7.32041	9.98701	1.65411	2.50488	1.22689e-08	3.73726e-07	expressed protein
LOC_Os10g25230	0.437345	0.388018	0.356416	1.2552	1.03294	1.45186	1.65133	-0.186862	0.000239589	0.00190257	ZIM domain containing protein, putative, expressed
LOC_Os11g01550	3.34569	3.51262	3.25265	12.5498	9.4833	9.71336	1.64938	2.81108	8.6854e-09	2.74265e-07	DUF260 domain containing protein, putative, expressed
LOC_Os01g11020	0.182227	0.211646	0.285133	0.519391	1.07785	0.571944	1.6492	-0.896082	0.00413985	0.0193901	expressed protein
LOC_Os05g44340	1.56715	1.97537	1.92465	5.84315	5.79345	5.54345	1.64868	1.9331	3.77276e-08	1.00309e-06	heat shock protein 101, putative, expressed
LOC_Os05g32860	0.437345	0.811311	0.285133	1.51489	1.79642	1.53985	1.64863	0.162499	0.000224121	0.00179698	expressed protein
LOC_Os12g43450	1.09336	0.846585	0.819757	2.81337	2.51499	3.34367	1.6479	0.966994	2.99415e-06	4.58947e-05	thaumatin family domain containing protein, expressed
LOC_Os07g32620	2.22317	1.90482	1.99593	6.10285	6.46711	6.64334	1.64748	2.09285	2.82714e-08	7.707e-07	anthocyanidin 5,3-O-glucosyltransferase, putative, expressed
LOC_Os01g60810	1.23914	1.05823	1.21181	3.80887	3.99703	3.21168	1.64677	1.30341	4.43317e-07	8.64788e-06	DUF623 domain containing protein, expressed
LOC_Os01g60770	5.83126	3.80963	4.84726	14.1967	16.6618	14.4746	1.64503	3.3232	5.3008e-09	1.78372e-07	expansin precursor, putative, expressed
LOC_Os05g34940	0.239082	0.538993	0.21385	0.452736	0.730694	1.96045	1.64489	-0.416599	0.00588708	0.0257221	OsMADS4 - MADS-box family gene with MIKCc type-box, expressed
LOC_Os02g33240	0.0364454	0.176372	0.0712832	0.389544	0.269463	0.263974	1.64292	-1.87589	0.044917	0.124977	OsFBX51 - F-box domain containing protein, expressed
LOC_Os12g02680	0.47379	0.246921	0.498982	1.2552	1.39223	1.18788	1.6429	-0.152358	0.000315563	0.00241419	expressed protein
LOC_Os01g65210	0.728908	0.811311	0.855398	2.94322	1.61678	2.94771	1.64272	0.767934	1.8692e-05	0.000221669	proton-dependent oligopeptide transport, putative, expressed
LOC_Os04g55780	0.437345	0.282195	0.0356416	0.735805	0.89821	0.747926	1.64246	-0.77361	0.00653693	0.0280214	expressed protein
LOC_Os05g10754	3.79105	4.72465	3.87959	11.9417	14.1019	12.6707	1.64157	3.09727	7.16212e-09	2.3125e-07	expressed protein
LOC_Os02g26470	1.16625	0.987683	0.463341	2.68352	2.38026	3.12369	1.64142	0.888188	2.47709e-05	0.000281959	expressed protein
LOC_Os07g32340	0.218672	0.388018	0.285133	0.952218	0.94312	0.923909	1.64131	-0.556897	0.000949031	0.00593928	retrotransposon protein, putative, unclassified, expressed
LOC_Os05g39790	0.0364454	0.211646	0.106925	0.476109	0.449105	0.219978	1.64011	-1.64552	0.0321017	0.0972488	transposon protein, putative, unclassified, expressed
LOC_Os01g59420	0.291563	0.211646	0.320774	0.9955	0.763478	0.835917	1.63995	-0.661986	0.00132364	0.00773775	expressed protein
LOC_Os07g07320	0.182227	0.211646	0.178208	0.216413	1.34731	0.263974	1.6397	-1.11074	0.0252053	0.081006	glutathione S-transferase, putative, expressed
LOC_Os02g03750	0.218672	0.211646	0.0712832	0.259696	0.853299	0.483952	1.63741	-1.26867	0.0166922	0.0586721	polygalacturonase, putative, expressed
LOC_Os06g07040	0.0728908	0.0352744	0.249491	0.476109	0.134731	0.527948	1.63619	-1.64604	0.0442124	0.123609	OsIAA20 - Auxin-responsive Aux/IAA gene family member, expressed
LOC_Os10g20890	0.218672	0.0352744	0.106925	0.389544	0.269463	0.483952	1.63595	-1.64446	0.0310307	0.0946838	LTPL137 - Protease inhibitor/seed storage/LTP family protein precursor, expressed
LOC_Os05g31620	1.56715	1.76372	1.96029	5.10735	5.38926	5.98341	1.63593	1.87695	5.29267e-08	1.33e-06	OsCML15 - Calmodulin-related calcium sensor protein, expressed
LOC_Os08g07380	0.218672	0.176372	0.249491	0.389544	1.03294	0.615939	1.63484	-0.970833	0.0059567	0.0259729	retrotransposon protein, putative, unclassified, expressed
LOC_Os09g10201	1.34848	0.846585	0.89104	3.02978	3.05391	3.51965	1.6348	1.11314	2.57147e-06	4.01589e-05	expressed protein
LOC_Os08g29660	3.81729	4.33593	3.0805	9.02096	15.3863	10.5009	1.634	2.95029	1.3e-08	3.90607e-07	WRKY69, expressed
LOC_Os01g74390	0.272976	0.105823	0.0356416	0.504675	0.554195	0.249895	1.63297	-1.49434	0.0278624	0.0872284	transposon protein, putative, unclassified
LOC_Os03g06920	0.765354	0.56439	0.463341	2.29398	1.48205	1.80382	1.63274	0.360004	6.28811e-05	0.000620343	DRD1, putative, expressed
LOC_Os02g28310	0.218672	0.0352744	0.178208	0.605957	0.314373	0.439957	1.63247	-1.44618	0.0213836	0.0711407	expressed protein
LOC_Os06g49450	0.255118	0.282195	0.249491	0.649239	1.03294	0.791922	1.63192	-0.724384	0.00176444	0.00980366	expressed protein
LOC_Os08g40500	5.1388	4.51512	4.52648	12.7684	15.9432	15.2665	1.63191	3.28275	7.15768e-09	2.3125e-07	expressed protein
LOC_Os06g50080	1.02047	1.30515	1.14053	2.77009	3.90721	4.0916	1.63005	1.27471	1.29339e-06	2.20019e-05	DUF581 domain containing protein, expressed
LOC_Os07g36560	0.546681	0.282195	0.249491	0.779087	1.61678	0.967904	1.62928	-0.325778	0.00133075	0.0077709	transferase family protein, putative, expressed
LOC_Os05g07310	0.342951	0.0391546	0.0406314	0.222473	0.326948	0.774764	1.62805	-1.4796	0.045247	0.125642	transposon protein, putative, unclassified, expressed
LOC_Os01g03320	36.1903	30.6534	32.6833	98.9008	102.216	106.206	1.62647	6.08418	2.17914e-09	8.14756e-08	BBTI2 - Bowman-Birk type bran trypsin inhibitor precursor, expressed
LOC_Os07g42610	1.6036	1.90482	2.06721	4.11185	7.90425	5.23548	1.6257	1.94367	5.47738e-07	1.04022e-05	RING finger protein, putative, expressed
LOC_Os01g47610	2.07739	1.72845	1.49695	5.92972	4.94015	5.49946	1.62425	1.87071	6.57771e-08	1.60974e-06	lipase class 3 family protein, putative, expressed
LOC_Os11g44380	2.11383	2.57503	2.63748	7.57446	7.00604	8.00721	1.6221	2.33027	2.94048e-08	7.99573e-07	expressed protein
LOC_Os03g22200	9.73092	9.41826	8.66091	26.7919	34.6709	24.1536	1.62172	4.2435	4.31049e-09	1.48292e-07	nodulin MtN3 family protein, putative, expressed
LOC_Os07g05740	0.255118	0.493841	0.21385	0.605957	0.988031	1.40786	1.62093	-0.471938	0.00218894	0.0116599	receptor-like protein kinase 2 precursor, putative, expressed
LOC_Os05g10670	7.47131	6.41994	6.45113	20.0399	22.096	20.458	1.62092	3.793	5.80511e-09	1.93229e-07	zinc finger CCCH type family protein, putative, expressed
LOC_Os10g28330	0.400899	0.352744	0.427699	0.692522	1.34731	1.62784	1.62089	-0.20823	0.00071788	0.00473185	ZOS10-04 - C2H2 zinc finger protein, expressed
LOC_Os02g02400	25.0015	24.1982	24.1294	73.4506	76.258	75.8045	1.62056	5.63936	2.68827e-09	9.81264e-08	catalase isozyme A, putative, expressed
LOC_Os02g15860	4.337	3.13942	2.81569	7.61774	14.5959	9.45907	1.6204	2.81408	1.32472e-07	2.97488e-06	expressed protein
LOC_Os05g25770	29.4843	28.3959	26.0184	82.0639	91.5725	84.2517	1.61986	5.83292	2.62409e-09	9.59463e-08	WRKY45, expressed
LOC_Os01g06740	0.437345	0.282195	0.392057	0.9955	1.52696	0.923909	1.6197	-0.290401	0.000618246	0.00421213	ribosome inactivating protein, putative, expressed
LOC_Os02g45930	104.817	107.199	104.216	308.086	343.565	319.804	1.61912	7.74585	2.17576e-09	8.14756e-08	expressed protein
LOC_Os05g32130	0.546681	0.105823	0.106925	0.346261	1.03294	0.967904	1.61623	-0.788646	0.0131965	0.048941	expressed protein
LOC_Os09g26620	21.357	21.3763	21.5988	67.7373	66.1532	63.3537	1.61615	5.44738	3.08588e-09	1.10833e-07	auxin-repressed protein, putative, expressed
LOC_Os04g46280	8.49178	7.79564	8.83911	25.3636	26.7667	24.9015	1.61569	4.09297	5.3117e-09	1.7846e-07	hydrolase, NUDIX family, domain containing protein, expressed
LOC_Os04g51190	0.510236	1.09351	0.89104	2.07757	3.09882	2.50775	1.61369	0.804727	2.81964e-05	0.000315284	growth-regulating factor, putative, expressed
LOC_Os10g03100	0.0728908	0.246921	0.142566	0.779087	0.449105	0.219978	1.61297	-1.37015	0.022805	0.0747157	Cf2/Cf5 disease resistance protein, putative, expressed
LOC_Os01g12100	5.46681	4.23293	3.52852	12.6385	14.4612	13.3747	1.61261	3.16835	1.17607e-08	3.60796e-07	expressed protein
LOC_Os04g43990	11.1523	11.1467	11.5835	35.3186	34.9404	33.3487	1.61209	4.52065	4.58911e-09	1.56875e-07	DUF584 domain containing protein, putative, expressed
LOC_Os08g43550	9.91315	10.1238	10.3361	30.6441	32.5152	29.6971	1.61171	4.36294	5e-09	1.69e-07	MYB family transcription factor, putative, expressed
LOC_Os01g11160	8.81979	7.05488	7.44909	21.3816	26.2277	23.6257	1.61027	3.98166	6.35634e-09	2.08e-07	amino acid permease family protein, putative, expressed
LOC_Os08g41590	0.0728908	0.0705488	0.178208	0.346261	0.359284	0.30797	1.6101	-1.77214	0.034699	0.103244	peptide transporter PTR2, putative, expressed
LOC_Os03g38640	0.400899	0.529116	0.392057	0.9955	1.93115	1.14389	1.60792	-0.0665599	0.000423497	0.0030896	expressed protein
LOC_Os10g34440	0.510236	0.458567	0.356416	1.03878	2.06588	0.967904	1.60706	-0.0658279	0.00060204	0.00411735	expressed protein
LOC_Os12g02050	0.291563	0.31747	0.392057	1.08207	0.853299	1.14389	1.60697	-0.432716	0.000717546	0.0047315	expressed protein
LOC_Os08g31760	0.87469	1.02296	0.89104	2.9865	1.75151	3.78363	1.60691	0.953437	2.0736e-05	0.000241782	expressed protein
LOC_Os09g34160	0.510236	0.246921	0.249491	0.908935	1.07785	1.09989	1.60631	-0.43069	0.00108373	0.00659485	resistance protein, putative, expressed
LOC_Os03g06890	0.145782	0.352744	0.21385	0.82237	1.21258	0.175983	1.60616	-0.861468	0.0142034	0.051731	DUF593 domain containing protein, expressed
LOC_Os01g08140	5.06591	3.56271	3.56416	10.6908	15.1348	11.3069	1.60575	3.04617	1.53122e-08	4.54846e-07	phototropic-responsive NPH3 family protein, putative, expressed
LOC_Os08g24190	0.437345	0.670213	0.605907	1.51489	2.02097	1.71583	1.6048	0.28123	6.78801e-05	0.000661777	OsFBX286 - F-box domain containing protein, expressed
LOC_Os04g55570	0.255118	0.388018	0.0712832	0.692522	0.988031	0.527948	1.60444	-0.861432	0.00721153	0.0303275	plant protein of unknown function DUF869 domain containing protein, expressed
LOC_Os08g02380	0.619572	0.211646	0.249491	1.38504	0.94312	0.967904	1.60352	-0.341457	0.00159107	0.00900156	kinesin motor domain containing protein, putative, expressed
LOC_Os01g22900	57.0006	59.649	58.2027	179.017	169.537	182.802	1.60346	6.87945	3.23595e-09	1.1538e-07	neutral/alkaline invertase, putative, expressed
LOC_Os10g29400	0.364454	0.493841	0.106925	0.918024	1.3024	0.747926	1.60337	-0.48249	0.00293454	0.0147635	transposon protein, putative, CACTA, En/Spm sub-class, expressed
LOC_Os10g13850	91.3322	91.0785	93.4879	265.149	286.17	286.588	1.6026	7.53661	3.14086e-09	1.12361e-07	POEI17 - Pollen Ole e I allergen and extensin family protein precursor, expressed
LOC_Os11g28940	0.255118	0.31747	0.392057	0.519391	1.57187	0.879913	1.60223	-0.483822	0.00270639	0.0138641	expressed protein
LOC_Os12g16690	2.44184	2.53976	2.35234	7.70431	7.63478	6.95131	1.60177	2.31635	4.35981e-08	1.12312e-06	zinc finger, C3HC4 type domain containing protein, expressed
LOC_Os06g38430	7.21619	9.13607	7.52038	20.9055	29.4613	22.1298	1.6017	4.00896	7.43177e-09	2.37209e-07	expressed protein
LOC_Os08g15170	0.364454	0.211646	0.142566	0.735805	0.853299	0.615939	1.60129	-0.861114	0.00400045	0.0188396	ATP synthase epsilon chain, mitochondrial, putative, expressed
LOC_Os08g35630	2.15028	2.01064	1.889	7.14163	5.16471	6.0714	1.60115	2.04147	7.0576e-08	1.70778e-06	MTD1, putative, expressed
LOC_Os03g18130	5.17525	5.53808	5.41752	16.0146	16.9313	15.9704	1.59951	3.44378	1.17203e-08	3.60069e-07	asparagine synthetase, putative, expressed
LOC_Os12g40330	0.182227	0.0352744	0.356416	0.432826	0.89821	0.439957	1.59934	-1.13427	0.0182109	0.0627906	expressed protein
LOC_Os08g34790	2.99982	3.44807	3.14715	10.1186	8.86937	10.0957	1.59826	2.69803	2.66822e-08	7.3388e-07	AMP-binding domain containing protein, expressed
LOC_Os09g32330	16.1453	17.6019	14.7556	49.775	48.2788	48.7912	1.59784	5.02665	5.1011e-09	1.7219e-07	expressed protein
LOC_Os02g55990	0.437345	1.02296	0.392057	1.42833	2.29044	1.93581	1.59767	0.3837	0.000273927	0.00213743	vesicle-associated membrane protein, putative, expressed
LOC_Os01g55110	1.74938	0.917134	1.10489	2.94322	4.04194	4.44356	1.59726	1.36723	5.13563e-06	7.30061e-05	RING-H2 finger protein, putative, expressed
LOC_Os01g19820	1.53071	1.3757	1.78208	5.28048	3.77248	5.14749	1.59627	1.67593	2.6671e-07	5.54962e-06	universal stress protein domain containing protein, putative, expressed
LOC_Os03g60890	1.05692	1.69317	1.49695	3.59246	4.80542	4.48756	1.5962	1.53691	7.85157e-07	1.42745e-05	calmodulin binding protein, putative, expressed
LOC_Os05g34710	4.00899	3.70381	2.95825	10.6042	12.6648	9.01911	1.59601	2.84813	2.31174e-08	6.49096e-07	expressed protein
LOC_Os11g32590	0.218672	0.176372	0.427699	0.692522	1.03339	0.792802	1.59476	-0.692416	0.00284291	0.0144262	transposon protein, putative, Mariner sub-class, expressed
LOC_Os03g05560	0.437345	0.0352744	0.106925	0.605957	0.718568	0.439957	1.59428	-1.13414	0.0205022	0.0688285	zinc finger, C3HC4 type domain containing protein, expressed
LOC_Os03g45230	0.765354	1.09351	0.641549	2.20741	2.78445	2.59574	1.59415	0.792631	1.38309e-05	0.000170794	expressed protein
LOC_Os12g41550	0.437345	0.176372	0.285133	0.82237	1.12276	0.791922	1.59402	-0.584794	0.00199951	0.0108249	expressed protein
LOC_Os11g04830	0.47379	0.388018	0.285133	1.08207	1.52696	0.879913	1.59263	-0.267213	0.000701076	0.00465138	embryogenesis transmembrane protein, putative, expressed
LOC_Os01g38610	11.8812	10.6176	9.80144	28.2203	38.2637	30.9289	1.59213	4.43673	7.20591e-09	2.32e-07	helix-loop-helix DNA-binding domain containing protein, expressed
LOC_Os02g42800	0	0.282195	0.21385	0.908935	0.224552	0.395961	1.59212	-1.2983	0.0399307	0.114701	expressed protein
LOC_Os01g55100	0.546681	0.529116	0.320774	1.34176	1.61678	1.27587	1.5901	-0.00698462	0.000229874	0.00183626	slTCP3, putative, expressed
LOC_Os03g43684	2.47829	2.50448	1.42566	6.9685	5.61381	6.73134	1.5898	2.11501	1.87493e-07	4.06884e-06	KIP1, putative, expressed
LOC_Os04g38540	0.291563	0	0.21385	0.865652	0.314373	0.351965	1.58793	-1.2957	0.0368699	0.108075	aldose 1-epimerase, putative, expressed
LOC_Os06g45950	0.437345	0.423293	0.285133	1.51489	0.449105	1.49585	1.58633	-0.271316	0.00236425	0.0124126	OsSAUR25 - Auxin-responsive SAUR gene family member, expressed
LOC_Os01g27120	0.291563	0.388018	0.570265	1.38504	1.16767	1.23188	1.58586	-0.155295	0.000411655	0.00301955	expressed protein
LOC_Os06g28124	1.67649	1.62262	1.49695	4.28498	4.94015	5.19149	1.58481	1.69949	1.82285e-07	3.97739e-06	glycosyltransferase, putative, expressed
LOC_Os12g38440	0.47379	0.529116	0.356416	1.2552	1.93115	0.923909	1.58385	-0.0467632	0.000501012	0.00353184	XH domain containing protein, expressed
LOC_Os01g68740	0.656017	0.705488	0.926681	1.81787	2.78445	2.28777	1.58254	0.660917	2.43541e-05	0.000278097	keratin, type I cytoskeletal 9, putative, expressed
LOC_Os05g51220	0.109336	0.352744	0.320774	0.692522	0.763478	0.923909	1.57999	-0.759819	0.00385578	0.0182944	aspartic proteinase, putative, expressed
LOC_Os02g21890	0.291563	0.31747	0.178208	0.735805	1.03294	0.615939	1.57922	-0.758228	0.00306528	0.015283	expressed protein
LOC_Os03g08600	1.53071	1.05823	1.42566	4.28498	3.68266	4.0476	1.57914	1.44331	6.15914e-07	1.15745e-05	glycosyl transferase, putative, expressed
LOC_Os07g37620	2.44184	2.68085	3.1721	6.83865	10.1498	7.83123	1.57892	2.47533	5.18834e-08	1.313e-06	fiber expressed protein, putative, expressed
LOC_Os06g38056	0.838244	1.58735	1.7108	3.11635	6.06292	3.21168	1.57657	1.48553	2.43952e-05	0.000278201	expressed protein
LOC_Os08g33479	0.218672	0.352744	0.320774	0.605957	1.43714	0.659935	1.57653	-0.599802	0.00343408	0.0166993	expressed protein
LOC_Os08g02850	3.46231	3.06887	3.06518	9.17592	9.56593	9.85503	1.57399	2.67985	4.3e-08	1.1135e-06	zinc finger family protein, putative, expressed
LOC_Os01g01340	89.765	83.4945	86.6422	250.996	269.463	253.239	1.57375	7.42881	5.84105e-09	1.94125e-07	light-induced protein 1-like, putative, expressed
LOC_Os09g27750	8.92876	9.68176	9.0191	23.734	29.2888	29.2281	1.57321	4.1979	1.19022e-08	3.64617e-07	1-aminocyclopropane-1-carboxylate oxidase 1, putative, expressed
LOC_Os02g30470	1.23914	0.917134	1.14053	3.07307	3.14373	3.60764	1.57185	1.16089	1.8306e-06	3.00715e-05	expressed protein
LOC_Os09g38510	0.947581	1.76372	1.24746	3.93872	4.17668	3.69564	1.57169	1.42028	1.97152e-06	3.20685e-05	purine permease, putative, expressed
LOC_Os02g37300	2.47829	2.22229	1.35438	6.18942	5.88327	5.93941	1.57101	2.02011	2.18285e-07	4.66831e-06	heavy metal associated domain containing protein, expressed
LOC_Os11g45050	1.11669	0.875863	0.748473	3.22759	2.50286	2.429	1.57028	0.90159	9.0583e-06	0.000119392	NBS-LRR disease resistance protein, putative, expressed
LOC_Os03g26044	0.400899	0.56439	0.463341	1.42833	1.66169	1.18788	1.57021	0.0117041	0.000209024	0.00169806	CSLA5 - cellulose synthase-like family A; mannan synthase, expressed
LOC_Os06g19750	9.29358	9.06552	9.05296	25.7532	27.575	28.0692	1.56965	4.18383	1.28825e-08	3.89688e-07	expressed protein
LOC_Os12g01550	4.74519	3.47171	2.80642	9.26465	13.7803	9.68872	1.56921	2.87442	4.01891e-08	1.05679e-06	DUF260 domain containing protein, putative, expressed
LOC_Os03g56950	91.3322	86.0342	85.1121	268.006	265.69	245.144	1.56908	7.43955	6.4424e-09	2.10217e-07	phytochrome-interacting factor 4, putative, expressed
LOC_Os06g05355	0.400899	0.282195	0.320774	0.952218	1.52696	0.527948	1.56812	-0.457589	0.00259096	0.0134003	expressed protein
LOC_Os02g12080	0.218672	0.141098	0.106925	0.476109	0.269463	0.659935	1.56718	-1.39478	0.0195904	0.0664093	expressed protein
LOC_Os10g34290	0.0546681	0.0948881	0.289053	0.248875	0.675454	0.411799	1.56549	-1.46028	0.032704	0.098657	retrotransposon protein, putative, unclassified, expressed
LOC_Os01g45470	198.81	213.163	194.461	609.16	601.666	583.778	1.56522	8.64462	6.65724e-09	2.16571e-07	expressed protein
LOC_Os05g36184	0.0364454	0.0705488	0.285133	0.259696	0.763478	0.175983	1.56452	-1.58448	0.0576509	0.150945	expressed protein
LOC_Os01g49710	0.364454	0.529116	0.641549	1.77459	1.12276	1.67183	1.56396	0.104546	0.000251764	0.00198602	glutathione S-transferase, putative, expressed
LOC_Os01g62380	0.291563	0.31747	0.392057	1.42833	0.718568	0.835917	1.56319	-0.461548	0.00165148	0.00927171	fasciclin-like arabinogalactan protein, putative, expressed
LOC_Os01g11520	0.255118	0.388018	0.463341	1.08207	0.988031	1.23188	1.56272	-0.330767	0.000754056	0.00493136	RING-H2 finger protein, putative, expressed
LOC_Os11g10290	2.44184	2.04591	2.70876	7.70431	6.91622	6.64334	1.56138	2.25939	9.82715e-08	2.29045e-06	S-domain receptor-like protein kinase, putative, expressed
LOC_Os12g05394	0.218672	0.246921	0.392057	0.692522	1.3024	0.571944	1.56051	-0.661376	0.003939	0.0186294	protein kinase, putative, expressed
LOC_Os01g74570	0.145782	0.141098	0.106925	0.259696	0.314373	0.615939	1.5602	-1.58574	0.0291609	0.090309	tetraspanin family protein, putative, expressed
LOC_Os04g39350	7.79932	7.51345	8.30449	22.507	23.1289	24.0216	1.55984	3.96217	1.77467e-08	5.19284e-07	heavy metal associated domain containing protein, expressed
LOC_Os08g06380	11.1158	9.84156	9.19553	28.1337	29.5062	31.2809	1.55983	4.31362	1.47213e-08	4.39111e-07	CSLF6 - cellulose synthase-like family F; beta1,3;1,4 glucan synthase, expressed
LOC_Os01g10950	6.70595	7.19598	7.73423	18.6115	22.3654	22.8337	1.55958	3.83602	1.92867e-08	5.58278e-07	peptide-N4-asparagine amidase A, putative, expressed
LOC_Os05g32350	0.291563	0.423293	0.320774	0.952218	1.03294	1.09989	1.55908	-0.419789	0.000846621	0.00542321	zinc finger, C3HC4 type domain containing protein, expressed
LOC_Os03g48600	0.546681	0.388018	0.285133	1.16863	1.16767	1.27587	1.55717	-0.210529	0.000542876	0.00377506	domain of unknown function DUF966 domain containing protein, expressed
LOC_Os08g14720	0.364454	0.246921	0.0712832	0.519391	0.988031	0.527948	1.55644	-0.952821	0.010939	0.0421586	expressed protein
LOC_Os03g02240	2.11383	1.55207	1.2831	4.06857	6.01801	4.48756	1.5558	1.72195	1.05462e-06	1.83757e-05	AT-GTL1, putative, expressed
LOC_Os10g27980	0.0728908	0.31747	0.106925	0.432826	0.583836	0.483952	1.55528	-1.32	0.0194857	0.0661274	transmembrane amino acid transporter protein, putative, expressed
LOC_Os03g64050	14.7604	14.9916	15.3972	41.0752	46.9315	44.6116	1.55416	4.89078	1.31289e-08	3.95447e-07	receptor protein kinase, putative, expressed
LOC_Os02g02040	4.04544	2.96305	2.99389	11.1236	8.84737	9.41507	1.55405	2.72423	5.88826e-08	1.45926e-06	protein kinase, putative, expressed
LOC_Os06g28480	0.218672	0.352744	0.285133	1.55817	0.628747	0.351965	1.55329	-0.66583	0.00890864	0.0358744	polygalacturonase inhibitor 1 precursor, putative, expressed
LOC_Os04g40510	0.0849178	0.202475	0.0801936	0.120759	0.611232	0.385402	1.55258	-1.66027	0.049056	0.13314	glycosyl hydrolase family 5 protein, putative, expressed
LOC_Os12g40890	0.328009	0.0705488	0.106925	0.346261	0.628747	0.527948	1.55167	-1.31768	0.0221608	0.0731089	OsIAA30 - Auxin-responsive Aux/IAA gene family member, expressed
LOC_Os05g25974	0.291563	0.599665	0.392057	0.735805	1.61678	1.45186	1.55111	-0.14296	0.00115483	0.00694707	expressed protein
LOC_Os05g23890	0	0.246921	0.249491	0.908935	0.314373	0.263974	1.5511	-1.32255	0.045563	0.126229	retrotransposon protein, putative, LINE subclass, expressed
LOC_Os01g15000	5.06591	5.22061	5.56009	14.5862	16.7516	15.0465	1.54846	3.38028	3.35063e-08	9.04249e-07	lipase, putative, expressed
LOC_Os07g20100	0.291563	0.740762	0.463341	1.34176	2.11079	0.967904	1.54818	0.0600187	0.000915606	0.00578425	expressed protein
LOC_Os09g38110	0.0364454	0.0352744	0.249491	0.216413	0.269463	0.483952	1.54732	-1.80626	0.0667147	0.168588	RING-H2 finger protein, putative, expressed
LOC_Os02g43820	0.583126	0.388018	0.427699	1.08207	1.88624	1.14389	1.54567	-0.0365629	0.000495407	0.00350265	AP2 domain containing protein, expressed
LOC_Os07g27960	4.20872	3.61245	4.09736	10.8012	13.2778	10.7433	1.54565	2.9693	5.20956e-08	1.31351e-06	thioesterase family protein, putative, expressed
LOC_Os11g31190	0.692463	0.458567	1.03361	1.7313	2.42517	2.24378	1.54414	0.568956	9.51998e-05	0.00089024	nodulin MtN3 family protein, putative, expressed
LOC_Os03g63620	0.218672	0	0.106925	0.259696	0.089821	0.615939	1.54307	-1.80596	0.0922456	0.214627	tetraspanin family protein, putative, expressed
LOC_Os09g31130	105.837	109.527	111.808	307.09	325.736	320.288	1.54255	7.73755	1.10565e-08	3.42116e-07	citrate transporter, putative, expressed
LOC_Os06g25530	0.437345	0.31747	0.356416	1.47161	1.3024	0.483952	1.54134	-0.342807	0.00251827	0.0130809	retrotransposon protein, putative, unclassified, expressed
LOC_Os04g14710	3.09786	2.36338	2.70876	7.70431	8.35335	7.74324	1.54126	2.42546	1.09918e-07	2.51562e-06	flavin-containing monooxygenase family protein, putative, expressed
LOC_Os01g47760	18.2227	19.3304	20.1731	52.8048	61.3477	53.8507	1.5409	5.23498	1.55766e-08	4.60795e-07	OsGrx_I1 - glutaredoxin subgroup III, expressed
LOC_Os06g33370	0.0364454	0.246921	0.249491	0.346261	0.583836	0.659935	1.5407	-1.24867	0.0206009	0.069063	expressed protein
LOC_Os12g02750	1.58064	0.768629	0.89104	2.87656	3.89778	2.66526	1.54016	1.11228	2.41052e-05	0.000275693	expressed protein
LOC_Os02g28334	0.182227	0.176372	0.178208	0.389544	0.808389	0.395961	1.53989	-1.24712	0.0141544	0.0516048	expressed protein
LOC_Os03g01740	1.45782	3.0336	1.67515	6.01628	5.88327	6.0714	1.53947	2.02472	1.14308e-06	1.97695e-05	expressed protein
LOC_Os01g56960	1.011	0.515359	0.585948	2.51645	1.81349	1.82098	1.53926	0.517486	0.000103031	0.00095559	acid phosphatase, putative, expressed
LOC_Os03g55410	3.89966	4.05656	4.34827	11.4699	12.6198	11.7028	1.53921	3.01047	5.62441e-08	1.40032e-06	peroxidase precursor, putative, expressed
LOC_Os02g44180	0.385592	0.0705488	0.206008	0.763073	0.541171	0.634417	1.53913	-1.00366	0.0110645	0.0425757	retrotransposon protein, putative, Ty3-gypsy subclass, expressed
LOC_Os01g59100	1.16625	0.670213	1.06925	2.94322	3.09882	2.41976	1.53868	0.959843	1.29582e-05	0.000161778	cytokinin-N-glucosyltransferase 1, putative, expressed
LOC_Os01g43160	2.29606	1.3757	1.46131	6.2327	4.7156	3.95961	1.5372	1.76014	1.90091e-06	3.10843e-05	polygalacturonase, putative, expressed
LOC_Os01g47750	0.364454	0.493841	0.285133	1.2552	1.25749	0.835917	1.53663	-0.306139	0.000958865	0.00598381	splicing factor U2AF 35 kDa subunit, putative, expressed
LOC_Os08g36340	2.73341	2.18701	2.42398	6.52009	7.7246	7.0833	1.53636	2.26982	1.50354e-07	3.3313e-06	potassium transporter, putative, expressed
LOC_Os10g35300	0.218672	0.352744	0.0712832	0.432826	0.583836	0.879913	1.53629	-1.03307	0.0131313	0.0487495	dof zinc finger domain containing protein, putative, expressed
LOC_Os10g27990	0.255118	0.176372	0.106925	0.692522	0.314373	0.571944	1.53394	-1.24936	0.0157716	0.0561325	exocyst complex component 6, putative, expressed
LOC_Os09g33850	1.23914	0.670213	1.17617	3.20291	3.68266	2.0678	1.53359	1.03999	3.27868e-05	0.000358061	osFTL4 FT-Like4 homologous to Flowering Locus T gene; contains Pfam profile PF01161: Phosphatidylethanolamine-binding protein, expressed
LOC_Os03g46300	0.328009	0.31747	0.21385	0.735805	1.03294	0.747926	1.5331	-0.67805	0.00253625	0.0131648	expressed protein
LOC_Os10g10130	5.61259	6.98433	5.63137	18.4384	16.2127	18.0822	1.53166	3.56913	3.99262e-08	1.052e-06	OsWAK112d - OsWAK receptor-like protein kinase, expressed
LOC_Os08g17320	0.801799	0.352744	0.320774	1.12535	1.61678	1.53985	1.53148	0.0228128	0.000755379	0.00493413	protein kinase family protein, putative, expressed
LOC_Os12g44220	0.0728908	0.529116	0.67719	1.12535	0.89821	1.71583	1.53129	-0.157635	0.00463677	0.0212011	ATPase 2, putative, expressed
LOC_Os06g45650	0.437345	0.352744	0.498269	1.21191	1.79597	0.746166	1.5309	-0.154678	0.00109074	0.00662523	OsMADS30 - MADS-box family gene with MIKCc type-box, expressed
LOC_Os05g50230	31.9626	32.6288	34.109	92.5383	97.3659	95.2506	1.53047	6.00034	1.65676e-08	4.87432e-07	DUF1645 domain containing protein, putative, expressed
LOC_Os08g14360	0.437345	0.740762	1.06925	2.07757	2.69463	1.75983	1.53018	0.600588	0.000131602	0.00116489	expressed protein
LOC_Os07g38130	0.437345	0.56439	0.819757	1.64474	1.84133	1.80382	1.52874	0.311188	0.000121632	0.00109432	polygalacturonase inhibitor 1 precursor, putative, expressed
LOC_Os01g43320	0.400899	0.776037	0.784115	1.34176	2.20061	2.15579	1.52792	0.412239	0.000190508	0.00157323	transmembrane amino acid transporter protein, putative, expressed
LOC_Os03g17680	1.67649	1.3757	1.889	5.19391	4.40123	4.66354	1.52662	1.69937	4.71922e-07	9.11508e-06	expressed protein
LOC_Os10g27330	0.583126	0.282195	0.106925	1.12535	0.673657	1.0119	1.52573	-0.529715	0.00548201	0.0242574	glycerol-3-phosphate acyltransferase, putative, expressed
LOC_Os11g41410	0.145782	0.31747	0.21385	0.692522	0.763478	0.527948	1.5255	-0.974758	0.00672489	0.0286503	expressed protein
LOC_Os05g44560	4.19122	4.97369	3.81365	13.5475	13.024	10.8229	1.52548	3.07694	6.8e-08	1.65738e-06	kinesin motor domain containing protein, expressed
LOC_Os02g09810	0.87469	1.19933	1.49695	3.11635	3.18864	4.0036	1.52448	1.2407	5.01468e-06	7.15206e-05	amino acid transporter, putative, expressed
LOC_Os04g01500	0.145782	0.211646	0.21385	0.649239	0.628747	0.395961	1.52446	-1.18098	0.010739	0.0415887	expressed protein
LOC_Os06g49970	0.218672	0.176372	0.285133	0.519391	0.673657	0.791922	1.52427	-0.973932	0.00611527	0.0264886	alpha-amylase precursor, putative, expressed
LOC_Os07g16364	11.9905	11.0762	10.9776	32.5053	33.2787	32.1608	1.52418	4.46195	2.81258e-08	7.67701e-07	expressed protein
LOC_Os05g01010	0.546681	0.211646	0.356416	0.735805	1.48205	1.0119	1.52415	-0.35294	0.00227026	0.0120158	expressed protein
LOC_Os02g10500	7.76287	8.11311	8.01936	20.2563	25.7786	22.6138	1.52181	3.95086	3.7813e-08	1.00412e-06	expressed protein
LOC_Os07g34510	1.93161	1.19933	1.56823	4.41483	4.94015	4.13559	1.51948	1.62226	7.78338e-07	1.41693e-05	retrotransposon protein, putative, unclassified, expressed
LOC_Os01g34970	0.255118	0.105823	0.106925	0.692522	0.179642	0.483952	1.51928	-1.42184	0.0324527	0.0980777	MDR-like ABC transporter, putative, expressed
LOC_Os05g10414	31.015	33.299	30.6161	86.9115	96.1534	89.0032	1.51886	5.93559	2.12068e-08	6.03316e-07	expressed protein
LOC_Os06g01960	0.510236	0.211646	0.320774	0.302978	1.3024	1.40786	1.51847	-0.443608	0.00806645	0.0331398	retrotransposon protein, putative, unclassified, expressed
LOC_Os03g24610	0.291563	0.493841	0.392057	0.735805	1.66169	1.0119	1.5163	-0.280468	0.00168537	0.0094349	endonuclease/exonuclease/phosphatase family domain containing protein, expressed
LOC_Os04g11970	0.364454	0.670213	0.463341	1.55817	1.66169	1.09989	1.51565	0.0390542	0.000413036	0.00302659	O-methyltransferase, putative, expressed
LOC_Os03g56220	9.51225	10.4059	9.12425	27.2248	30.9433	24.9015	1.5156	4.22694	3.7e-08	9.86796e-07	stress-induced protein, putative, expressed
LOC_Os07g42910	0.692463	0.88186	0.712832	1.60146	2.11079	2.85972	1.51536	0.613346	6.27003e-05	0.000619409	cytochrome c oxidase subunit, putative, expressed
LOC_Os03g60419	2.33251	1.2346	1.10489	2.59696	6.4222	4.35557	1.51517	1.60991	7.07014e-05	0.000684634	expressed protein
LOC_Os11g25260	4.53272	5.08763	4.6719	12.6385	14.2613	13.9237	1.51303	3.20604	7.62422e-08	1.83254e-06	nucleoside-triphosphatase, putative, expressed
LOC_Os06g02810	0.801799	0.599665	0.67719	1.7313	2.33535	1.89181	1.51297	0.478379	5.41262e-05	0.000547702	expressed protein
LOC_Os03g02660	0.255118	0.246921	0.106925	0.389544	0.449105	0.923909	1.51171	-1.11564	0.015111	0.0542474	expressed protein
LOC_Os10g23060	0	0.211646	0.178208	0.216413	0.673657	0.263974	1.51169	-1.61526	0.065554	0.166365	expressed protein
LOC_Os01g31010	1.49426	2.6103	1.81772	4.67452	5.38926	6.86332	1.51153	1.94663	9.51673e-07	1.68546e-05	retrotransposon, putative, centromere-specific, expressed
LOC_Os01g02040	0.765354	0.776037	0.926681	2.03428	2.82936	2.19978	1.51033	0.714378	2.28073e-05	0.000262169	retrotransposon protein, putative, unclassified, expressed
LOC_Os05g34450	4.11833	4.51512	4.06314	11.2102	12.4851	12.4948	1.50991	3.03394	9.47477e-08	2.22275e-06	DUF260 domain containing protein, putative, expressed
LOC_Os01g04280	4.62857	5.60863	5.70265	14.1534	14.7306	16.5424	1.50981	3.36037	7.10815e-08	1.71808e-06	calmodulin binding protein, putative, expressed
LOC_Os02g01130	1.16625	0.987683	1.21181	3.54918	3.45811	2.59574	1.50886	1.14521	4.16675e-06	6.08374e-05	expressed protein
LOC_Os06g08080	4.22767	3.80963	4.06314	10.7341	10.8234	12.8907	1.50835	2.96369	1.04582e-07	2.41921e-06	inorganic H+ pyrophosphatase, putative, expressed
LOC_Os06g17390	1.67649	1.5168	1.67515	5.02078	3.68266	5.14749	1.50625	1.6638	7e-07	1.29512e-05	auxin-independent growth promoter protein, putative, expressed
LOC_Os05g31750	33.712	33.4401	32.4338	90.6338	101.812	90.4111	1.50591	5.99503	2.7339e-08	7.50521e-07	annexin, putative, expressed
LOC_Os09g15350	0.145782	0.0352744	0.21385	0.519391	0.359284	0.263974	1.50453	-1.61612	0.0423284	0.119725	expressed protein
LOC_Os05g23140	1.26247	0.670213	1.03361	2.12042	3.009	3.29879	1.5032	0.963061	3.21707e-05	0.000352367	retrotransposon protein, putative, LINE subclass, expressed
LOC_Os01g52240	629.419	631.525	651.393	1736.37	1896.34	1786.79	1.50281	10.255	2.37951e-08	6.64657e-07	chlorophyll A-B binding protein, putative, expressed
LOC_Os04g30250	4.52433	5.14477	4.25275	11.4902	15.1438	12.8379	1.50222	3.16041	9.71542e-08	2.27178e-06	wall-associated receptor kinase-like 5 precursor, putative, expressed
LOC_Os10g35604	0.218672	0.211646	0.106925	0.216413	1.03294	0.30797	1.502	-1.26959	0.0345718	0.102922	expressed protein
LOC_Os09g10310	0.0364454	0.211646	0.0356416	0.476109	0.314373	0.0439957	1.50094	-1.95014	0.110989	0.244668	retrotransposon protein, putative, Ty3-gypsy subclass
LOC_Os03g54750	0.437345	0.493841	0.463341	1.16863	1.7066	1.09989	1.49928	-0.0696457	0.000464817	0.00333343	COBRA-like 3 protein precursor, putative, expressed
LOC_Os04g38680	2.47829	2.68085	2.20978	8.2237	6.24256	6.37937	1.49854	2.24758	2.98062e-07	6.13678e-06	transmembrane amino acid transporter protein, putative, expressed
LOC_Os01g10260	0.583126	0.670213	0.427699	0.908935	2.51499	1.36387	1.49828	0.179981	0.000956744	0.0059723	expressed protein
LOC_Os03g55240	21.9401	23.4575	24.3076	62.5001	65.1202	69.0292	1.49607	5.47355	3.64857e-08	9.74883e-07	cytochrome P450, putative, expressed
LOC_Os01g16146	2.8063	2.85723	2.60184	7.35805	8.80246	7.17129	1.49531	2.40885	2.52239e-07	5.274e-06	phenazine biosynthesis protein, putative, expressed
LOC_Os08g34400	0.291563	0.282195	0.605907	0.865652	1.39223	1.09989	1.49478	-0.293536	0.00172233	0.00960684	expressed protein
LOC_Os09g28500	2.36895	3.31579	3.13646	8.69981	8.71264	7.47926	1.49451	2.50176	2.26058e-07	4.81066e-06	EF hand family protein, putative, expressed
LOC_Os01g65480	1.02047	1.02296	0.855398	2.72681	2.47008	2.9917	1.49376	0.926066	7.95807e-06	0.000106517	dnaJ domain containing protein, expressed
LOC_Os01g52594	2.04094	2.29284	3.10082	7.48789	7.09586	6.37937	1.49338	2.25665	3.21329e-07	6.53487e-06	expressed protein
LOC_Os06g10990	0.291563	0.670213	0.463341	1.51489	1.07785	1.45186	1.49278	-0.0420659	0.000717168	0.00473045	DnaK family protein, putative, expressed
LOC_Os12g04424	1.53071	1.55207	1.2831	3.76559	4.76051	3.78363	1.49198	1.49941	1.21095e-06	2.07635e-05	strictosidine synthase, putative, expressed
LOC_Os03g31510	9.33002	8.14838	8.94604	23.3293	26.7667	24.2416	1.49173	4.07335	6.35209e-08	1.55985e-06	cysteine proteinase inhibitor 8 precursor, putative, expressed
LOC_Os10g35460	6.04994	6.49049	6.30856	18.4384	16.3923	18.1702	1.49079	3.58709	8.6104e-08	2.03773e-06	COBRA, putative, expressed
LOC_Os03g13930	0.984026	1.90482	1.21181	3.07307	4.31141	4.17959	1.49016	1.41122	9.32546e-06	0.000122385	OsSub28 - Putative Subtilisin homologue, expressed
LOC_Os02g58450	21.5586	20.4877	22.0942	47.4135	58.4321	74.3562	1.49008	5.34921	4.22254e-08	1.0996e-06	uncharacterized ACR, COG1399 family protein, expressed
LOC_Os11g28184	0.765354	0.811311	0.356416	2.38054	1.57187	1.49585	1.4894	0.363809	0.000349485	0.00263349	expressed protein
LOC_Os04g39840	2.33251	1.2346	1.56823	4.84765	4.85033	4.70622	1.48683	1.72414	1.58418e-06	2.63859e-05	Os4bglu10 - beta-glucosidase homologue, similar to Os4Bglu12 exoglucanase/beta-glucosidase, expressed
LOC_Os11g37210	1.05692	0.987683	1.03361	2.51039	3.63775	2.50775	1.4865	1.0044	1.05445e-05	0.000135493	MTN26L5 - MtN26 family protein precursor, expressed
LOC_Os07g05470	1.45782	1.02296	0.89104	2.38054	4.62578	2.46376	1.48576	1.13013	5.56474e-05	0.000560796	AIR9 protein, putative, expressed
LOC_Os03g37770	0.182227	0.105823	0.285133	0.519391	0.583836	0.527948	1.48576	-1.20313	0.0139926	0.0511622	expressed protein
LOC_Os06g38970	4.51923	3.35107	4.06314	12.5087	8.89228	12.017	1.48502	2.9266	1.6615e-07	3.6475e-06	expressed protein
LOC_Os12g02760	0.314524	0.4307	0.178208	0.499481	1.26693	0.854396	1.485	-0.616239	0.00578635	0.025354	DUF567 domain containing protein, putative, expressed
LOC_Os07g46870	1.05692	1.41098	0.997965	3.72231	3.45811	2.55175	1.48493	1.17035	7.70849e-06	0.000103498	sex determination protein tasselseed-2, putative, expressed
LOC_Os03g27230	7.72643	7.83091	7.09268	22.3338	19.1768	21.9098	1.48489	3.84675	8.18317e-08	1.95164e-06	phospho-2-dehydro-3-deoxyheptonate aldolase, chloroplast precursor, putative, expressed
LOC_Os01g63880	0.546681	0.529116	0.285133	1.21191	0.94312	1.67183	1.48324	-0.113692	0.0010184	0.00627535	expressed protein
LOC_Os03g52630	17.3845	16.4731	18.89	49.1258	48.144	50.199	1.48298	5.06222	5.20913e-08	1.31351e-06	endoglucanase, putative, expressed
LOC_Os04g31870	0.400899	0.282195	0.320774	0.605957	1.48205	0.747926	1.48253	-0.51364	0.00393118	0.018607	expressed protein
LOC_Os02g51890	0.713965	0.492783	0.34608	1.42919	2.11618	0.815679	1.4817	0.0596754	0.00136163	0.00791257	RNA recognition motif containing protein, putative, expressed
LOC_Os12g05440	0.291563	0.211646	0.463341	1.29848	0.583836	0.835917	1.4815	-0.560935	0.00441737	0.0203652	cytochrome P450, putative, expressed
LOC_Os02g51710	5.64904	4.19765	5.66701	13.2445	14.8205	15.2225	1.4797	3.29903	1.31345e-07	2.95386e-06	wound/stress protein, putative, expressed
LOC_Os11g15340	0.255118	0.88186	0.962323	2.03428	1.25749	2.59574	1.47838	0.472896	0.00106161	0.00648591	SAM dependent carboxyl methyltransferase family protein, putative, expressed
LOC_Os07g48730	0.0364454	0.211646	0.21385	0.649239	0.449105	0.219978	1.47792	-1.44897	0.039546	0.113889	tyrosine protein kinase domain containing protein, putative, expressed
LOC_Os01g71690	2.58762	2.82195	2.78004	6.88194	7.63478	8.31518	1.47728	2.38279	3.56403e-07	7.10695e-06	recA protein, expressed
LOC_Os05g41460	34.8812	35.3072	36.3993	96.3917	102.744	97.4785	1.47641	6.07126	4.89229e-08	1.24835e-06	cysteine proteinase inhibitor precursor protein, putative, expressed
LOC_Os09g17146	0.182227	0.0705488	0.21385	0.476109	0.449105	0.395961	1.47641	-1.44733	0.0256435	0.0820349	expressed protein
LOC_Os12g08700	0.801799	0.458567	0.712832	1.94772	2.02097	1.53985	1.47604	0.38103	0.000143549	0.0012511	expressed protein
LOC_Os12g06280	0.583126	0.670213	1.17617	2.33726	2.02097	2.41976	1.47395	0.668112	8.67004e-05	0.000819906	expressed protein
LOC_Os09g32730	0.47379	0.31747	0.392057	0.908935	1.34731	1.0559	1.47383	-0.30566	0.00113669	0.00686351	zinc finger, C3HC4 type domain containing protein, expressed
LOC_Os03g53540	9.5487	7.97201	10.0509	25.1472	27.9343	23.4937	1.47324	4.12094	8.85658e-08	2.09369e-06	expressed protein
LOC_Os04g49757	2.28112	2.8925	2.25647	5.71287	7.27864	7.65744	1.47219	2.24041	4.71878e-07	9.11508e-06	purine permease, putative, expressed
LOC_Os06g20790	0.218672	0.493841	0.21385	0.562674	0.988031	1.0559	1.47157	-0.618136	0.0052963	0.02362	SAM dependent carboxyl methyltransferase, putative, expressed
LOC_Os04g47670	1.09336	1.12878	0.962323	3.50589	2.96409	2.37577	1.46998	1.04061	9.49647e-06	0.000124175	expressed protein
LOC_Os04g41810	0.911135	0.670213	1.39002	2.42383	3.05391	2.77173	1.46841	0.94238	3.93284e-05	0.000417435	expressed protein
LOC_Os06g46799	2.51473	2.6103	2.53055	6.57896	7.67969	6.95131	1.46816	2.27987	4.78617e-07	9.22784e-06	peroxidase precursor, putative, expressed
LOC_Os08g26850	3.31653	2.92777	2.60184	8.65652	7.7246	8.0952	1.46709	2.48523	3.7312e-07	7.41284e-06	plant protein of unknown function domain containing protein, expressed
LOC_Os01g56930	7.07041	6.03192	5.9165	17.8757	19.4912	15.2225	1.46673	3.58218	1.36e-07	3.04418e-06	eukaryotic aspartyl protease domain containing protein, expressed
LOC_Os04g35240	0.984026	0.88186	1.21181	3.20291	2.02097	3.29967	1.4662	0.990347	2.41889e-05	0.000276504	CAMK_CAMK_like.25 - CAMK includes calcium/calmodulin depedent protein kinases, expressed
LOC_Os04g43760	26.0585	25.8561	26.1253	71.8492	73.743	69.9531	1.46553	5.61387	6.51603e-08	1.59647e-06	phenylalanine ammonia-lyase, putative, expressed
LOC_Os03g22270	199.794	200.888	195.744	538.003	567.22	541.675	1.46531	8.54661	5.21478e-08	1.31351e-06	auxin-repressed protein, putative, expressed
LOC_Os02g17600	0	0.0352744	0.17999	0.302978	0.32111	0	1.46529	-2.22855	0.19121	0.35879	galactoside 2-alpha-L-fucosyltransferase, putative, expressed
LOC_Os11g27540	2.29606	3.06887	2.42363	5.54018	7.94916	8.05121	1.4651	2.30254	4.88334e-07	9.39e-06	CRP7 - Cysteine-rich family protein precursor, expressed
LOC_Os03g25460	0.0364454	0.246921	0.0712832	0.259696	0.134731	0.615939	1.46484	-1.74193	0.0809884	0.195337	OsRCI2-4 - Putative low temperature and salt responsive protein, expressed
LOC_Os07g03730	14.5712	12.3799	12.4218	32.5161	43.4356	32.7169	1.46432	4.62724	8.55985e-08	2.028e-06	SCP-like extracellular protein, expressed
LOC_Os03g56944	0.145782	0.0352744	0.178208	0.346261	0.404194	0.263974	1.46375	-1.73999	0.0534118	0.142467	lysine-rich arabinogalactan protein 19 precursor, putative, expressed
LOC_Os06g47200	4.37345	6.10247	5.98779	12.6385	17.7396	15.0465	1.46288	3.37254	1.69053e-07	3.70368e-06	LTPL85 - Protease inhibitor/seed storage/LTP family protein precursor, expressed
LOC_Os06g05450	0.328009	0.0705488	0.106925	0.519391	0.404194	0.483952	1.46254	-1.3695	0.0296638	0.0914851	expressed protein
LOC_Os03g60080	68.5538	68.1501	64.4756	181.787	187.501	184.43	1.4606	6.97564	6.13205e-08	1.51445e-06	NAC domain-containing protein 67, putative, expressed
LOC_Os08g26230	4.99302	4.5504	4.74033	13.8504	11.6767	13.7706	1.45932	3.16582	2.12715e-07	4.56732e-06	expressed protein
LOC_Os04g13364	0.304684	0	0.0798372	0.29562	0.197606	0.575903	1.45888	-1.67875	0.087532	0.207226	transposon protein, putative, CACTA, En/Spm sub-class, expressed
LOC_Os02g02200	0.510236	0.211646	0.285133	0.476109	1.34731	0.967904	1.4584	-0.527676	0.00643791	0.027674	thaumatin, putative, expressed
LOC_Os08g13795	13.8493	13.0868	11.5835	29.6919	43.3386	32.8208	1.45798	4.59107	9.8e-08	2.286e-06	expressed protein
LOC_Os03g21800	1.2027	1.41098	1.39002	3.76559	4.17668	3.0797	1.4569	1.35284	2.75946e-06	4.27231e-05	bZIP transcription factor family protein, putative, expressed
LOC_Os07g06850	6.19572	6.56104	4.95418	14.6295	19.4912	14.4746	1.45526	3.47158	1.81353e-07	3.96108e-06	gibberellin receptor GID1L2, putative, expressed
LOC_Os12g04690	0.400899	0.141098	0.142566	0.562674	0.404194	0.923909	1.45507	-1.01392	0.0168432	0.0590955	embryogenesis transmembrane protein, putative, expressed
LOC_Os04g55600	0.984026	0.423293	0.356416	1.94772	1.7066	1.18788	1.45443	0.211396	0.0010534	0.00645164	expressed protein
LOC_Os03g44270	0.820386	1.47694	1.70616	3.87423	3.06245	4.06916	1.45434	1.35212	1.52893e-05	0.000186555	retrotransposon protein, putative, Ty1-copia subclass, expressed
LOC_Os09g29690	0.546681	0.634939	0.463341	1.60146	1.34731	1.58384	1.45417	0.121509	0.000251765	0.00198602	beta-expansin precursor, putative, expressed
LOC_Os06g46950	3.9361	4.62095	4.98982	12.5952	10.015	14.5186	1.45351	3.08592	2.52684e-07	5.27524e-06	EF hand family protein, putative, expressed
LOC_Os10g42040	0.328009	0.952409	0.855398	2.51039	1.43714	1.93581	1.45331	0.479028	0.000559538	0.00387342	expressed protein
LOC_Os06g39050	0.437345	0.246921	0.178208	0.519391	0.628747	1.23188	1.45286	-0.727362	0.00896123	0.0360592	syntaxin, putative, expressed
LOC_Os02g52620	2.25962	2.53976	2.3167	6.53568	5.74854	7.21529	1.45232	2.1645	7.32446e-07	1.34705e-05	expressed protein
LOC_Os01g59760	0.984026	1.12878	0.997965	3.11635	2.29044	3.12369	1.45124	0.995155	1.14938e-05	0.000145864	bZIP transcription factor, putative, expressed
LOC_Os09g31230	0.765354	0.952409	0.67719	1.81787	2.69463	2.0678	1.45082	0.631742	6.47565e-05	0.000636802	expressed protein
LOC_Os05g38470	0.838244	0.634939	0.784115	2.55367	1.03294	2.59574	1.45058	0.549166	0.000413176	0.00302659	expressed protein
LOC_Os08g05010	0.182227	0.141098	0.0712832	0.346261	0.404194	0.351965	1.45032	-1.64612	0.039705	0.114225	retrotransposon protein, putative, unclassified, expressed
LOC_Os06g39880	1.02047	0.740762	0.356416	2.51039	1.52696	1.75983	1.45015	0.459946	0.000512946	0.00360653	cytochrome P450 72A1, putative, expressed
LOC_Os07g02120	1.27559	1.03283	1.46131	4.37155	2.29044	3.65164	1.44992	1.26278	1.99386e-05	0.000234388	flavin-containing monooxygenase family protein, putative, expressed
LOC_Os10g17790	0.109336	0.352744	0.427699	0.82237	0.673657	0.967904	1.44988	-0.681793	0.00675143	0.0287349	remorin C-terminal domain containing protein, putative, expressed
LOC_Os01g62790	0.765354	1.3757	1.56823	4.28498	3.36829	2.50775	1.44893	1.24104	3.98925e-05	0.00042259	expressed protein
LOC_Os04g51160	0.656017	0.952409	0.67719	1.94772	2.33535	1.9798	1.44652	0.565057	6.6543e-05	0.000652285	transposon protein, putative, unclassified, expressed
LOC_Os04g46160	1.64004	1.34043	1.35438	4.45811	3.05391	4.31157	1.44569	1.45615	2.77743e-06	4.29395e-05	expressed protein
LOC_Os07g31870	4.7379	4.69149	4.09878	14.1101	11.542	11.2189	1.44569	3.07804	2.93189e-07	6.04222e-06	expressed protein
LOC_Os06g07370	0.437345	0.705488	0.427699	1.81787	1.07785	1.40786	1.44544	0.0548415	0.000662887	0.00443628	transposon protein, putative, unclassified, expressed
LOC_Os01g32849	0.291563	0.388018	0.249491	0.735805	0.808389	1.0119	1.44402	-0.634178	0.00330959	0.0162507	expressed protein
LOC_Os02g34860	8.96557	7.72509	8.16192	22.8099	23.2187	21.6019	1.44382	3.95012	1.68358e-07	3.69223e-06	Regulator of chromosome condensation domain containing protein, expressed
LOC_Os12g16240	1.56715	2.11646	2.03157	5.84315	4.22159	5.49946	1.44274	1.84635	1.38718e-06	2.34493e-05	nmrA-like family domain containing protein, expressed
LOC_Os01g62760	154.82	159.229	151.548	405.342	439.404	420.862	1.44265	8.1728	8.2727e-08	1.96863e-06	protein phosphatase 2C, putative, expressed
LOC_Os01g67314	2.07739	1.79899	1.35438	4.93422	5.38926	3.91561	1.44257	1.71941	1.72935e-06	2.86046e-05	expressed protein
LOC_Os07g44780	0.656017	0.493841	0.285133	1.16863	0.89821	1.84782	1.44165	-0.0721412	0.001739	0.00967981	GDSL-like lipase/acylhydrolase, putative, expressed
LOC_Os06g30370	5.32103	4.90314	3.84929	11.0804	14.057	13.1107	1.44148	3.13149	3.02556e-07	6.21149e-06	osMFT1 MFT-Like1 homologous to Mother of FT and TFL1 gene; contains Pfam profile PF01161: Phosphatidylethanolamine-binding protein, expressed
LOC_Os06g01990	1.93817	1.99159	1.47913	4.52044	5.67354	4.51439	1.44049	1.76576	1.64954e-06	2.74532e-05	phosphoglycolate phosphatase, plasmid, putative, expressed
LOC_Os06g02630	2.04094	1.30515	1.06925	3.50589	3.8623	4.61954	1.43934	1.47662	8.89095e-06	0.000117542	retrotransposon protein, putative, Ty3-gypsy subclass, expressed
LOC_Os08g14880	28.1723	20.9883	27.8008	79.2938	61.8417	67.4893	1.43861	5.5741	1.11171e-07	2.5389e-06	transposon protein, putative, unclassified, expressed
LOC_Os04g24510	2.33251	2.22229	2.35234	5.67002	6.96113	6.1154	1.43836	2.1117	9.96306e-07	1.75451e-05	OsWAK36 - OsWAK receptor-like protein kinase, expressed
LOC_Os01g15320	0.801799	1.05823	0.962323	2.42383	3.009	2.24378	1.4373	0.850134	2.37235e-05	0.000271616	RALFL9 - Rapid ALkalinization Factor RALF family protein precursor, expressed
LOC_Os12g03816	0.676791	0.235633	0.462628	1.56467	1.4816	0.687652	1.43605	-0.134609	0.0030887	0.015375	OsCML3 - Calmodulin-related calcium sensor protein, expressed
LOC_Os01g27449	1.31203	1.02296	0.605907	3.17435	2.1557	2.63974	1.43599	0.904652	7.87696e-05	0.000754618	expressed protein
LOC_Os08g44210	6.88818	7.4429	8.30449	20.7324	19.3564	21.1179	1.43445	3.80912	2.15938e-07	4.63191e-06	dihydroneopterin aldolase, putative, expressed
LOC_Os06g33970	1.67649	1.34043	1.35438	3.93872	2.82936	5.0595	1.43412	1.4597	7.27985e-06	9.86343e-05	VQ domain containing protein, putative, expressed
LOC_Os04g40500	0.291563	0.211646	0.320774	0.519391	0.763478	0.967904	1.43338	-0.794248	0.00640211	0.0275476	glycosyl hydrolase family 5 protein, putative, expressed
LOC_Os03g25150	6.04994	7.23125	5.09675	14.9758	20.1648	14.5186	1.4331	3.50868	2.65657e-07	5.53306e-06	transposon protein, putative, unclassified, expressed
LOC_Os05g16300	0.0364454	0.282195	0.142566	0.259696	0.449105	0.571944	1.43236	-1.47529	0.0454416	0.126047	expressed protein
LOC_Os05g46340	14.8333	14.9563	14.4705	36.7037	42.7997	39.8601	1.43095	4.77147	1.55214e-07	3.42489e-06	expressed protein
LOC_Os01g45700	4.04544	3.59799	4.38392	9.39233	12.53	10.515	1.43011	2.89812	4.55378e-07	8.8511e-06	expressed protein
LOC_Os03g39720	1.76359	1.92069	2.01054	4.90912	6.17879	4.2821	1.42946	1.83124	1.75946e-06	2.90581e-05	expressed protein
LOC_Os05g29170	5.86771	5.785	6.02343	15.0624	17.4702	15.0465	1.4277	3.44878	3.05226e-07	6.25834e-06	expressed protein
LOC_Os11g02424	94.5029	94.9939	91.0643	237.146	261.109	256.451	1.42755	7.43116	1.14617e-07	2.60653e-06	LTPL9 - Protease inhibitor/seed storage/LTP family protein precursor, expressed
LOC_Os09g03960	0.218672	0.176372	0.285133	0.259696	0.673657	0.923909	1.42696	-1.03348	0.0185957	0.0638644	expressed protein
LOC_Os06g44160	50.6956	48.4317	47.8667	131.363	135.27	128.423	1.42622	6.49798	1.25433e-07	2.83752e-06	heat shock protein DnaJ, putative, expressed
LOC_Os05g18294	1.38493	0.987683	2.03157	2.72681	5.83836	3.29967	1.42573	1.46421	8.68641e-05	0.000820845	SEC14 cytosolic factor family protein, putative, expressed
LOC_Os06g48300	2.84274	2.53976	2.56619	7.01179	7.41023	6.95131	1.42549	2.30257	9.51207e-07	1.68546e-05	protein phosphatase 2C, putative, expressed
LOC_Os10g07480	0.145782	0.670213	0.285133	1.08207	1.03294	0.879913	1.42469	-0.423745	0.00577235	0.0253125	plant protein of unknown function DUF869 domain containing protein, expressed
LOC_Os01g55340	0.255118	0.141098	0.0712832	0.692522	0.179642	0.395961	1.42429	-1.47607	0.0486193	0.132255	dof zinc finger domain containing protein, putative, expressed
LOC_Os05g27304	1.06275	1.43214	0.814054	2.15418	3.39793	3.36083	1.42393	1.06234	4.3002e-05	0.00044847	peptide transporter PTR2, putative, expressed
LOC_Os05g05170	0.218672	0.176372	0.106925	0.0432826	0.673657	0.659935	1.42392	-1.39385	0.0623476	0.160152	jacalin-like lectin domain containing protein, expressed
LOC_Os09g26310	0.87469	0.56439	0.819757	1.94772	1.88624	2.24378	1.42359	0.530828	9.27392e-05	0.000870254	hypro1, putative, expressed
LOC_Os08g42430	1.09336	0.705488	0.748473	1.7313	2.87427	2.24378	1.42228	0.695084	0.000106148	0.000978593	membrane associated DUF588 domain containing protein, putative, expressed
LOC_Os01g56420	0.619572	0.88186	0.641549	1.7313	1.75151	2.28777	1.42161	0.459581	0.000129482	0.00114849	ctr copper transporter family protein, putative, expressed
LOC_Os06g35574	0.218672	0.0705488	0	0.302978	0.179642	0.30797	1.4212	-1.98707	0.11645	0.25332	mki67 protein, putative, expressed
LOC_Os12g05715	0.400899	0.634939	0.712832	1.64474	1.07785	1.9798	1.41869	0.181648	0.000641251	0.00432885	expressed protein
LOC_Os01g10080	6.01349	6.52576	5.59573	17.0966	16.1229	15.2665	1.41803	3.47867	3.56314e-07	7.10695e-06	expressed protein
LOC_Os12g09770	0.145782	0.388018	0.21385	0.562674	0.988031	0.483952	1.41803	-0.918937	0.013333	0.0493111	O-methyltransferase, putative, expressed
LOC_Os10g06710	3.24364	3.06887	3.31467	9.08935	9.25156	7.39127	1.41703	2.57024	7.97e-07	1.44357e-05	amidase, putative, expressed
LOC_Os06g36310	0.47379	0.634939	0.712832	1.90444	1.97606	1.0119	1.41639	0.234576	0.000588818	0.0040462	receptor-like protein kinase 5 precursor, putative, expressed
LOC_Os03g29930	2.04094	2.7514	2.92261	6.79537	7.2755	6.55535	1.41639	2.25417	1.17413e-06	2.01804e-05	expressed protein
LOC_Os08g28700	0.510236	0.246921	0.21385	0.389544	1.25749	0.967904	1.41615	-0.6012	0.0105195	0.0409373	dnaJ domain containing protein, expressed
LOC_Os09g16280	8.01799	8.39531	8.66091	22.1174	23.4882	21.2939	1.4152	3.94224	2.87805e-07	5.94264e-06	hydroxyproline-rich glycoprotein family protein, putative, expressed
LOC_Os01g40580	0.0728908	0.282195	0.178208	0.432826	0.449105	0.571944	1.41479	-1.32209	0.0267436	0.0846612	hypersensitive-induced response protein, putative, expressed
LOC_Os04g44510	2.76985	2.39866	1.92465	7.05507	5.5689	6.29138	1.41385	2.13185	1.44367e-06	2.43087e-05	GEM, putative, expressed
LOC_Os08g17450	0.218672	0.409536	0.142566	0.595569	0.853299	0.636617	1.41361	-0.885606	0.0105572	0.0410544	retrotransposon protein, putative, unclassified, expressed
LOC_Os02g11705	2.8063	3.59799	4.24135	8.82966	9.56593	9.98701	1.41305	2.71159	7.33444e-07	1.34773e-05	expressed protein
LOC_Os10g41860	0.0728908	0.0352744	0.21385	0.389544	0.449105	0.0439957	1.41186	-1.87649	0.114345	0.249951	expressed protein
LOC_Os07g28480	50.9871	47.3382	48.1874	118.075	142.905	128.555	1.41063	6.48192	1.69921e-07	3.71893e-06	glutathione S-transferase, putative, expressed
LOC_Os06g49300	0.400899	0.458567	0.21385	0.389544	1.84133	0.659935	1.4104	-0.472338	0.0147239	0.0531768	glycosyltransferase protein, putative, expressed
LOC_Os05g46420	1.38493	1.90482	0.997965	3.982	4.76051	2.68374	1.40991	1.41636	3.0823e-05	0.000340064	expressed protein
LOC_Os05g27340	1.71293	1.55207	1.49695	5.06407	4.04194	3.56365	1.4096	1.56352	3.74485e-06	5.56201e-05	expressed protein
LOC_Os01g11010	0.145782	0.105823	0.320774	0.302978	0.673657	0.571944	1.40865	-1.24902	0.0276958	0.086864	peptide-N4-asparagine amidase A, putative, expressed
LOC_Os05g09410	1.85872	1.94009	1.39002	4.71781	5.29944	3.78363	1.40856	1.68431	3.09556e-06	4.71202e-05	histidine-containing phosphotransfer protein 4, putative, expressed
LOC_Os08g43190	9.1478	10.5118	7.6273	21.7279	28.2038	22.5258	1.4083	4.05887	3.09396e-07	6.32177e-06	dehydrogenase, putative, expressed
LOC_Os02g51170	0.328009	0.246921	0.21385	0.692522	0.718568	0.703931	1.40814	-0.864692	0.00663707	0.0283659	expressed protein
LOC_Os12g16720	1.38493	1.5168	1.46131	3.41933	4.58087	3.60764	1.4079	1.4391	4.80659e-06	6.87806e-05	cytochrome P450 71A1, putative, expressed
LOC_Os05g37884	3.79032	2.71613	3.10082	8.13713	8.26353	9.1071	1.40785	2.56032	9.42774e-07	1.67245e-05	50S ribosomal protein L33, putative, expressed
LOC_Os07g11150	1.80441	1.99406	1.20183	6.43656	5.14629	1.68415	1.40539	1.62989	0.000441526	0.00319513	expressed protein
LOC_Os05g45680	0.0364454	0.141098	0.392057	0.908935	0.449105	0.175983	1.40508	-1.25219	0.0581845	0.151905	retrotransposon protein, putative, unclassified, expressed
LOC_Os10g36880	1.82227	2.57503	2.17414	6.31926	5.65872	5.45546	1.40502	2.01776	1.94627e-06	3.17297e-05	kinesin motor domain containing protein, putative, expressed
LOC_Os03g46070	3.17075	2.6103	2.17414	6.57896	8.08389	6.42337	1.4049	2.28876	1.3621e-06	2.30615e-05	thaumatin, putative, expressed
LOC_Os04g01130	0.218672	0.218701	0.285133	0.605957	0.538926	0.791922	1.40459	-0.972639	0.00945791	0.0376777	chromatin modification-related protein EAF3, putative, expressed
LOC_Os02g54140	17.1658	16.7553	17.2505	47.5243	44.0572	43.9077	1.40452	4.9613	2.43313e-07	5.12218e-06	hsp20/alpha crystallin family protein, putative, expressed
LOC_Os03g11320	2.69696	2.8925	3.27903	6.83865	9.34138	7.30328	1.40292	2.44298	1.16694e-06	2.01049e-05	heparanase-like protein precursor, putative, expressed
LOC_Os11g03300	0.437345	0.987683	1.14053	2.16413	2.23699	2.41976	1.40274	0.695657	0.00021837	0.00175741	NAC domain transcription factor, putative, expressed
LOC_Os10g25040	1.53071	2.43393	3.06518	5.2372	7.18568	6.20339	1.40263	2.11211	2.43589e-06	3.83756e-05	red chlorophyll catabolite reductase, putative, expressed
LOC_Os02g56340	0.87469	1.62262	0.605907	2.51039	2.51499	3.21168	1.40231	0.958803	0.000176724	0.00147574	expressed protein
LOC_Os04g32010	0.656017	0.705488	0.498982	1.51489	2.11079	1.31987	1.40211	0.252347	0.000365935	0.00273543	thiamine pyrophosphate enzyme, C-terminal TPP binding domain containing protein, expressed
LOC_Os03g14669	86.2298	79.579	80.3361	209.098	226.753	214.303	1.40122	7.22327	1.93209e-07	4.18186e-06	core histone H2A/H2B/H3/H4, putative, expressed
LOC_Os08g43490	3.38942	6.52576	4.52648	9.60874	15.4941	13.0667	1.40036	3.13955	6.23e-07	1.16975e-05	heat shock protein DnaJ, putative, expressed
LOC_Os03g06360	0.400899	0.423293	0.320774	0.779087	1.43714	0.835917	1.40022	-0.394859	0.00290295	0.0146515	late embryogenesis abundant protein D-34, putative, expressed
LOC_Os06g14670	0.583126	1.12878	0.641549	2.42383	1.48205	2.33177	1.39949	0.574277	0.000305072	0.0023456	ODORANT1, putative, expressed
LOC_Os06g44870	0.218672	0.211646	0.427699	0.865652	0.583836	0.835917	1.39895	-0.762999	0.00745228	0.0311522	expressed protein
LOC_Os02g13600	0.510236	0.917134	0.784115	1.60146	1.97606	2.28777	1.39853	0.487724	0.000203074	0.00165973	expressed protein
LOC_Os07g42160	0.109336	0.423293	0.392057	0.562674	0.94312	0.967904	1.39733	-0.665807	0.00958515	0.0380579	HD domain containing protein, putative, expressed
LOC_Os03g60480	9.80381	10.1238	11.2984	28.0039	27.081	27.1893	1.39725	4.2449	3.5051e-07	7.035e-06	heavy metal-associated domain containing protein, expressed
LOC_Os12g11710	0.218672	0.388018	0.320774	0.562674	1.07785	0.835917	1.39681	-0.664868	0.00602677	0.0261943	expressed protein
LOC_Os03g61900	0.218672	0.105823	0.0712832	0.0865652	0.718568	0.263974	1.39574	-1.67508	0.0900791	0.211185	expressed protein
LOC_Os07g42440	1.38493	1.56266	1.03361	3.59246	3.32966	3.57597	1.39553	1.30153	7.42679e-06	0.000100152	hydroxyacid oxidase 1, putative, expressed
LOC_Os04g40990	0.510236	0.670213	1.03361	1.991	1.66169	2.19978	1.3955	0.486718	0.000248658	0.00196558	malate synthase, glyoxysomal, putative, expressed
LOC_Os10g38580	19.2432	18.6249	18.9613	50.5541	50.9285	48.0433	1.39546	5.10581	2.78857e-07	5.77449e-06	glutathione S-transferase, putative, expressed
LOC_Os08g31769	0.291563	0.105823	0.249491	0.476109	0.673657	0.571944	1.39487	-1.11623	0.0172071	0.0601189	expressed protein
LOC_Os03g21590	0.47379	0.952409	0.534624	2.42383	1.57187	1.18788	1.39441	0.321258	0.000915225	0.00578425	expressed protein
LOC_Os10g08319	0.291563	0.56439	0.356416	0.735805	0.94312	1.53985	1.39411	-0.32138	0.00355406	0.0171461	cytochrome P450, putative, expressed
LOC_Os10g15200	0.118083	0.324524	0.122607	0.539302	0.50165	0.474273	1.39394	-1.26769	0.0249811	0.0804655	retrotransposon protein, putative, unclassified, expressed
LOC_Os02g02560	0.112616	0.249037	0.285133	0.721521	0.733388	0.273653	1.39305	-1.11016	0.0233707	0.0761555	UTP--glucose-1-phosphate uridylyltransferase, putative, expressed
LOC_Os08g44760	2.0045	1.76372	1.60387	3.72231	5.29944	5.1035	1.39219	1.72156	3.742e-06	5.56165e-05	domain of unknown function DUF966 domain containing protein, expressed
LOC_Os04g21860	0.109336	0.31747	0.534624	0.952218	0.94312	0.659935	1.39172	-0.620749	0.00946653	0.0376981	transposon protein, putative, Pong sub-class, expressed
LOC_Os05g38264	0.510236	0.776037	1.10489	1.991	2.33535	1.9798	1.39133	0.589804	0.000192975	0.00158804	expressed protein
LOC_Os02g08530	0.692463	0.56439	0.712832	1.991	1.16767	2.0238	1.39113	0.32229	0.000365343	0.00273257	protein kinase family protein, putative, expressed
LOC_Os03g08500	57.4744	56.827	54.7811	140.669	163.295	139.158	1.38989	6.67349	2.49e-07	5.21075e-06	AP2 domain containing protein, expressed
LOC_Os12g16080	3.82677	3.98601	4.63341	10.7774	10.3294	11.5269	1.38953	2.91824	9.04874e-07	1.61855e-05	expressed protein
LOC_Os05g12320	1.05692	1.05823	0.605907	1.94772	2.82936	2.37577	1.38903	0.764828	0.000106625	0.000982157	nodulin MtN3 family protein, putative, expressed
LOC_Os07g33350	18.1134	17.6725	17.7139	43.4558	47.5153	49.0112	1.38739	5.013	3.31581e-07	6.71427e-06	hsp20/alpha crystallin family protein, putative, expressed
LOC_Os10g40950	0.838244	1.02296	0.67719	1.51489	2.33535	2.81572	1.38634	0.667664	0.000179155	0.00149198	polyol transporter 5, putative, expressed
LOC_Os01g20894	6.15927	4.69149	6.37984	13.5042	15.0001	16.5424	1.38582	3.38181	6.77229e-07	1.2584e-05	expressed protein
LOC_Os12g41480	0.0462857	0	0.180346	0	0.349404	0.271453	1.38573	-2.22392	0.212631	0.384647	expressed protein
LOC_Os09g18520	0.619572	0.352744	0.320774	1.12535	1.34731	0.923909	1.38571	-0.247877	0.00209465	0.0112467	oxidoreductase, 2OG-Fe oxygenase family protein, putative, expressed
LOC_Os01g70860	0.400899	0.246921	0.320774	1.29848	0.583836	0.659935	1.38484	-0.621355	0.00731466	0.0306894	esterase, putative, expressed
LOC_Os07g08160	253.519	250.378	245.82	596.316	716.277	644.833	1.38452	8.81773	2.52788e-07	5.27524e-06	early light-induced protein, chloroplast precursor, putative, expressed
LOC_Os03g20600	1.12981	1.02296	0.463341	1.94772	2.73954	2.15579	1.38235	0.705261	0.000277085	0.00215738	expressed protein
LOC_Os05g28520	1.82227	2.43393	1.96029	4.71781	5.83836	5.67544	1.38171	1.92214	3.22708e-06	4.8805e-05	MRH1, putative, expressed
LOC_Os02g32590	0.400899	1.05823	1.2831	1.86115	2.11079	3.21168	1.38145	0.773461	0.000663554	0.00443843	HSF-type DNA-binding domain containing protein, expressed
LOC_Os01g57958	0.362996	0.778859	0.843993	2.90989	1.23863	1.04622	1.38048	0.329573	0.00273415	0.0139797	chloroplast 50S ribosomal protein L16, putative, expressed
LOC_Os12g41140	0.364454	0.31747	0.997965	1.86115	0.988031	1.53985	1.37886	0.100018	0.00319771	0.0157841	expressed protein
LOC_Os05g51570	0.182227	0.529116	0.106925	0.649239	0.763478	0.747926	1.37823	-0.831042	0.0162607	0.0574837	vacuolar-processing enzyme precursor, putative, expressed
LOC_Os11g05380	0.291563	0.493841	0.392057	0.779087	1.39223	0.923909	1.37819	-0.370387	0.00309833	0.0154172	cytochrome P450, putative, expressed
LOC_Os08g14020	0.546681	0.811311	0.784115	1.90444	1.79642	1.89181	1.37697	0.429037	0.000159835	0.00136379	retrotransposon protein, putative, Ty1-copia subclass, expressed
LOC_Os08g41730	0.619572	0.705488	0.498982	1.77459	1.79642	1.18788	1.37585	0.208368	0.000460486	0.00330723	peptidase, T1 family, putative, expressed
LOC_Os09g12780	1.34848	1.30515	1.49695	3.46261	3.54793	3.78363	1.37568	1.34613	9.06417e-06	0.000119392	expressed protein
LOC_Os12g39360	42.058	42.294	39.3127	98.2948	115.6	106.953	1.37534	6.21194	3.42251e-07	6.9079e-06	aspartic proteinase nepenthesin precursor, putative, expressed
LOC_Os03g21664	27.2976	27.6904	27.7648	73.5372	72.9796	68.1493	1.37505	5.63264	3.70606e-07	7.37649e-06	expressed protein
LOC_Os05g07810	0.182227	0.211646	0.106925	0.259696	0.449105	0.615939	1.37488	-1.42195	0.036766	0.1079	universal stress protein domain containing protein, putative, expressed
LOC_Os11g29500	38.1219	36.1563	36.2831	91.2398	97.6354	97.8463	1.37469	6.04998	3.52744e-07	7.07326e-06	expressed protein
LOC_Os01g42810	0.510236	0.458567	0.570265	1.21191	1.52696	1.27587	1.37417	-0.0218252	0.00066497	0.00444469	leaf senescence related protein, putative, expressed
LOC_Os03g54160	0.710685	0.619066	0.357129	1.81354	1.05854	1.51389	1.37381	0.100357	0.00106915	0.00651719	OsMADS14 - MADS-box family gene with MIKCc type-box, expressed
LOC_Os04g55270	0.47379	0.458567	0.641549	1.21191	1.16767	1.71583	1.37134	0.006806	0.000853605	0.00546307	expressed protein
LOC_Os06g28820	4.40989	2.68085	3.63544	9.955	9.97013	7.83123	1.37107	2.6915	1.53028e-06	2.55871e-05	cycloartenol synthase, putative, expressed
LOC_Os02g52930	2.29606	2.08119	1.81772	5.45361	5.34435	5.23548	1.37012	1.90836	3.94524e-06	5.81154e-05	integral membrane protein DUF6 containing protein, expressed
LOC_Os10g41430	0.182227	0.211646	0.142566	0.476109	0.583836	0.351965	1.36991	-1.34607	0.0266823	0.0845789	cyclin, putative, expressed
LOC_Os04g52250	28.2816	23.3869	22.6324	56.1808	70.1502	65.5535	1.36863	5.47269	4.29e-07	8.39972e-06	LTPL123 - Protease inhibitor/seed storage/LTP family protein precursor, expressed
LOC_Os08g07660	1.09336	1.05823	0.997965	2.16413	2.60481	3.38767	1.36854	0.954361	3.49472e-05	0.000377254	expressed protein
LOC_Os07g10190	0.984026	0.529116	1.42566	3.15963	1.88624	2.55175	1.368	0.857139	0.000350492	0.00264016	glucosyltransferase, putative, expressed
LOC_Os10g17780	0.291563	0.352744	0.285133	0.779087	0.763478	0.879913	1.36727	-0.682074	0.00469655	0.0214018	oxidoreductase, FAD-binding family protein, expressed
LOC_Os03g22820	0.400899	0.670213	0.249491	1.2552	0.763478	1.40786	1.36527	-0.228329	0.00375592	0.0179232	expressed protein
LOC_Os12g10660	1.34848	1.48152	1.56823	3.02978	4.76051	3.56365	1.36415	1.41982	9.37226e-06	0.000122849	B-box zinc finger family protein, putative, expressed
LOC_Os01g55720	0.546681	0.88186	0.89104	1.77459	2.42517	1.80382	1.36359	0.529173	0.000210313	0.0017066	expressed protein
LOC_Os02g13430	1.16625	1.79899	1.53259	5.15063	2.82936	3.60764	1.36227	1.45115	2.4402e-05	0.000278201	receptor-like protein kinase 5 precursor, putative, expressed
LOC_Os02g47420	0.109336	0.423293	0.106925	0.259696	0.583836	0.835917	1.36212	-1.13936	0.0401694	0.115115	ATROPGEF7/ROPGEF7, putative, expressed
LOC_Os03g53390	0.400899	0.176372	0.0356416	0.432826	0.89821	0.263974	1.36191	-1.20253	0.0531356	0.141932	expressed protein
LOC_Os08g03630	4.48278	5.36171	5.16803	11.7296	14.0121	12.8467	1.36085	3.16652	1.21643e-06	2.08408e-05	acyl-activating enzyme 14, putative, expressed
LOC_Os11g07980	8.67401	11.0762	10.1222	25.6233	22.5002	28.5972	1.36028	4.15466	7.13266e-07	1.31627e-05	ion channel nompc, putative, expressed
LOC_Os12g02340	162.947	161.768	161.064	400.364	441.202	405.552	1.36019	8.17422	4.07265e-07	8.01724e-06	LTPL14 - Protease inhibitor/seed storage/LTP family protein precursor, expressed
LOC_Os04g37880	0.364454	0.31747	0.356416	0.865652	0.853299	0.967904	1.35989	-0.546914	0.00326357	0.0160466	expressed protein
LOC_Os09g15590	0.182227	0.211646	0.21385	0.649239	0.314373	0.615939	1.35936	-1.20634	0.0225258	0.0740634	OsFBX316 - F-box domain containing protein, expressed
LOC_Os02g03900	0.400899	0.0705488	0.142566	0.389544	0.538926	0.659935	1.35911	-1.2034	0.0353273	0.104722	metal transporter Nramp6, putative, expressed
LOC_Os11g22449	2.76985	1.72845	2.7444	6.95379	7.14077	4.48756	1.35813	2.12174	3.56883e-06	5.34109e-05	expressed protein
LOC_Os06g14240	32.6551	34.2162	33.5387	82.4534	85.2401	89.6192	1.35748	5.89878	4.95931e-07	9.519e-06	hsp20/alpha crystallin family protein, putative, expressed
LOC_Os03g59340	0.45411	0.423293	0.202088	1.56077	0.562728	0.652456	1.35638	-0.499306	0.0108524	0.0418924	CESA2 - cellulose synthase, expressed
LOC_Os12g36880	51.9711	49.3841	49.5062	128.117	129.522	128.643	1.35635	6.48489	4.76601e-07	9.19721e-06	pathogenesis-related Bet v I family protein, putative, expressed
LOC_Os07g27770	0.510236	0.352744	0.570265	0.976456	1.61678	1.09989	1.35574	-0.129612	0.00171781	0.0095916	transposon protein, putative, unclassified, expressed
LOC_Os09g16760	5.83126	6.45521	5.7383	14.4564	16.2127	15.4865	1.35567	3.42516	1.11792e-06	1.93688e-05	ankyrin repeat family protein, putative, expressed
LOC_Os05g08620	3.2072	3.24524	2.99389	8.09385	8.21862	7.87522	1.35506	2.49903	2.41618e-06	3.81487e-05	expressed protein
LOC_Os03g29970	31.9626	29.2425	31.0082	70.0313	84.8808	80.908	1.3545	5.77386	5.33e-07	1.01486e-05	histone-like transcription factor and archaeal histone, putative, expressed
LOC_Os06g14350	2.29606	1.94009	2.7444	5.79987	6.19765	5.85142	1.35265	2.06587	4.1721e-06	6.08742e-05	caleosin related protein, putative, expressed
LOC_Os04g33990	2.76985	3.35107	3.70673	6.70881	9.61085	8.79913	1.35192	2.55357	2.4041e-06	3.79858e-05	harpin-induced protein 1 domain containing protein, expressed
LOC_Os08g43400	5.97705	7.83091	6.73626	17.3996	17.5151	17.5543	1.3519	3.61049	1.07059e-06	1.86388e-05	kinesin motor domain containing protein, expressed
LOC_Os02g04369	5.02947	5.46753	5.56009	14.2833	16.2127	10.515	1.35181	3.25649	1.33451e-06	2.26478e-05	expressed protein
LOC_Os12g35670	3.49876	3.95073	3.20774	8.82966	8.93719	9.45907	1.3518	2.66925	2.14942e-06	3.44162e-05	RALFL4 - Rapid ALkalinization Factor RALF family protein precursor, expressed
LOC_Os01g43895	34.0353	30.2654	30.9013	77.4326	83.9377	81.6119	1.35167	5.8178	5.58408e-07	1.05768e-05	expressed protein
LOC_Os02g37330	2.66051	2.99832	4.27699	7.964	8.17371	9.23909	1.35119	2.56875	2.39441e-06	3.78605e-05	heavy metal associated domain containing protein, expressed
LOC_Os12g24555	0	0.620124	1.13732	1.60362	1.57277	1.34451	1.34981	0.145733	0.0218021	0.0721687	transposon protein, putative, unclassified, expressed
LOC_Os12g43970	1.16625	1.09351	1.60387	3.07307	3.27847	3.51965	1.34971	1.2275	1.61738e-05	0.000195465	hydrolase, alpha/beta fold family domain containing protein, expressed
LOC_Os07g32020	16.9471	16.4724	16.7694	42.8961	45.047	39.9107	1.34879	4.89324	6.96739e-07	1.29128e-05	UDP-glucoronosyl and UDP-glucosyl transferase domain containing protein, expressed
LOC_Os09g34290	0.619572	0.352744	0.249491	1.2552	1.07785	0.791922	1.34877	-0.346172	0.0042407	0.0197679	transposon protein, putative, CACTA, En/Spm sub-class, expressed
LOC_Os03g10620	227.346	233.305	228.249	528.005	639.615	586.55	1.3484	8.66967	5.0286e-07	9.63145e-06	hydrolase, alpha/beta fold family domain containing protein, expressed
LOC_Os07g14540	0.400899	0.211646	0.21385	0.735805	1.03294	0.351965	1.34599	-0.846733	0.0170493	0.0596934	vesicle-associated membrane protein, putative, expressed
LOC_Os09g32410	0.400899	0.246921	0.178208	0.779087	1.03294	0.30797	1.34595	-0.846922	0.0194135	0.0659446	OsFBX333 - F-box domain containing protein, expressed
LOC_Os02g24780	0.0364454	0	0.21385	0.346261	0	0.30797	1.34595	-2.15127	0.216514	0.389448	retrotransposon protein, putative, unclassified, expressed
LOC_Os01g70200	1.74938	1.72845	2.20978	5.06407	4.08685	5.32347	1.34552	1.77028	6.99069e-06	9.53084e-05	exostosin family domain containing protein, expressed
LOC_Os01g58500	1.2027	0.952409	1.21181	2.03428	4.04194	2.50775	1.34547	1.03102	0.00010515	0.000971889	expressed protein
LOC_Os09g32840	1.27559	1.09351	1.10489	2.9865	2.51499	3.34367	1.34545	1.07518	2.28253e-05	0.000262169	nucleotide pyrophosphatase/phosphodiesterase, putative, expressed
LOC_Os01g35330	6.48728	5.85555	4.56212	14.8892	13.6977	14.3866	1.34544	3.32562	1.42306e-06	2.40181e-05	circumsporozoite protein precursor, putative, expressed
LOC_Os07g09310	4.92013	5.50281	5.41752	11.7729	15.5839	12.8907	1.3442	3.23159	1.5475e-06	2.58349e-05	thioredoxin, putative, expressed
LOC_Os04g53996	0.619572	0.388018	0.427699	0.9955	1.39223	1.27587	1.34418	-0.136177	0.00151979	0.00867712	protein kinase, putative, expressed
LOC_Os02g29500	5.10236	4.05656	5.16803	12.4221	12.1258	11.7908	1.34208	3.08584	1.78126e-06	2.93956e-05	expressed protein
LOC_Os11g25100	0.546681	0.352744	0.748473	1.34176	2.33535	0.527948	1.34196	0.0476777	0.00726623	0.0305159	tropinone reductase, putative, expressed
LOC_Os04g44500	1.16625	2.15174	1.96029	4.15513	5.52399	3.73963	1.34182	1.66285	1.48328e-05	0.000181396	GEM, putative, expressed
LOC_Os01g49910	0.546681	0.458567	0.463341	1.47161	1.03294	1.23188	1.34066	-0.106442	0.00116582	0.00700339	expressed protein
LOC_Os05g48810	38.049	37.1439	36.9247	90.7637	99.1624	94.0187	1.34048	6.04556	6.68108e-07	1.24467e-05	dnaJ domain containing protein, expressed
LOC_Os06g02780	8.81979	8.21893	8.055	21.7279	22.5002	19.3141	1.33991	3.88922	1.15037e-06	1.98672e-05	aspartic protease, putative, expressed
LOC_Os06g08680	0.437345	0.670213	0.427699	1.51489	0.538926	1.84782	1.33828	-0.0463971	0.00490956	0.0221754	expressed protein
LOC_Os10g25674	1.64004	0.776037	0.819757	3.11635	2.69463	2.37577	1.33824	0.969084	0.000169563	0.00143036	mps one binder kinase activator-like 1A, putative, expressed
LOC_Os02g54830	0.0728908	0.211646	0.0712832	0.346261	0.449105	0.131987	1.33688	-1.80813	0.0933889	0.216724	RING-H2 finger protein, putative, expressed
LOC_Os07g10770	16.7284	19.7889	16.11	44.408	40.7338	47.7793	1.33641	4.95277	8.60504e-07	1.5469e-05	CESA8 - cellulose synthase, expressed
LOC_Os04g03830	0.911135	1.19933	0.570265	2.16413	2.78445	1.84782	1.33595	0.708954	0.000271016	0.00211778	OsWAK29 - OsWAK receptor-like protein kinase, expressed
LOC_Os01g67480	23.8353	27.3377	23.9511	59.2539	69.7011	60.67	1.33558	5.46494	7.9089e-07	1.43595e-05	helix-loop-helix DNA-binding domain containing protein, expressed
LOC_Os04g49550	1.96805	2.04591	1.78208	4.28498	5.5689	4.79553	1.33509	1.78955	7.9559e-06	0.000106517	RING-H2 finger protein ATL2A, putative, expressed
LOC_Os02g54890	5.75837	6.13774	5.88086	13.4176	15.5839	15.8384	1.33393	3.38979	1.66558e-06	2.76838e-05	UDP-glucuronate 4-epimerase, putative, expressed
LOC_Os01g68670	1.16625	0.88186	1.21181	3.59246	3.27847	1.36387	1.33374	0.978152	0.000413018	0.00302659	cysteine proteinase inhibitor precursor, putative, expressed
LOC_Os11g02200	0.692463	0.987683	0.748473	1.2552	3.09882	1.80382	1.33333	0.571163	0.000768507	0.00500471	expressed protein
LOC_Os09g28580	0.255118	0.282195	0.641549	1.08207	1.03294	0.879913	1.33289	-0.398314	0.00516313	0.0231123	expressed protein
LOC_Os08g31580	59.0416	59.8959	62.7648	145.343	161.857	150.509	1.33278	6.73622	7.24659e-07	1.33501e-05	ethylene-responsive transcription factor, putative, expressed
LOC_Os09g36730	0.728908	0.56439	0.712832	1.51489	1.97606	1.58384	1.33257	0.307558	0.000334205	0.0025352	MYB family transcription factor, putative, expressed
LOC_Os01g55260	0.149062	0.214821	0.250917	0.493855	0.5771	0.50331	1.33239	-1.20736	0.0213866	0.0711407	AAA-type ATPase family protein, putative, expressed
LOC_Os08g29610	0.218672	0.0705488	0.106925	0.346261	0.583836	0.0879913	1.33229	-1.70823	0.0954143	0.219746	expressed protein
LOC_Os04g35510	1.23914	1.62262	1.96029	4.37155	4.80542	2.9917	1.33179	1.52764	1.60938e-05	0.000194607	CENP-E-like kinetochore protein, putative, expressed
LOC_Os12g23980	0.182227	0	0.21385	0.302978	0.449105	0.263974	1.33154	-1.70862	0.0960366	0.220715	OsSub63 - Putative Subtilisin homologue, expressed
LOC_Os02g35610	4.62857	1.76372	1.42566	4.93422	11.1378	3.60764	1.33129	2.21019	0.0017618	0.00979151	expressed protein
LOC_Os03g15340	0.182227	0.105823	0.106925	0.346261	0.359284	0.30797	1.33118	-1.70938	0.059824	0.155282	plastocyanin-like domain containing protein, putative, expressed
LOC_Os02g06754	0	0.211646	0.249491	0.302978	0.494015	0.395961	1.33065	-1.53144	0.0772494	0.188387	expressed protein
LOC_Os12g43363	0.109336	0.105823	0.21385	0.346261	0.494015	0.263974	1.33061	-1.61727	0.0566419	0.148979	fatty acid hydroxylase, putative, expressed
LOC_Os02g40200	1.64004	1.72845	1.85336	4.9775	3.63775	4.53155	1.32991	1.63851	1.07119e-05	0.00013748	receptor-like protein kinase precursor, putative, expressed
LOC_Os08g44410	0.673147	0.605661	0.484369	1.88453	1.24312	1.31987	1.3297	0.13125	0.000777193	0.00505363	harpin-induced protein 1 domain containing protein, expressed
LOC_Os04g35790	0.765354	0.776037	0.641549	1.81787	1.7066	1.9798	1.32871	0.421025	0.000191722	0.00158015	GLTP domain containing protein, putative, expressed
LOC_Os08g40170	0.145782	0.0705488	0.249491	0.302978	0.494015	0.395961	1.32809	-1.53029	0.0520446	0.139546	cyclin-dependent kinase B2-1, putative, expressed
LOC_Os10g38600	0.619572	0.176372	0.427699	0.908935	0.853299	1.31987	1.32792	-0.358632	0.00649952	0.0279054	glutathione S-transferase GSTU6, putative, expressed
LOC_Os08g32720	0.437345	0.458567	0.498982	1.12535	1.16767	1.23188	1.32779	-0.182053	0.00130687	0.00766883	expressed protein
LOC_Os08g17870	1.23914	1.19933	1.10489	2.03428	3.14373	3.73963	1.3274	1.09055	5.69416e-05	0.000570635	reticulon domain containing protein, putative, expressed
LOC_Os02g18310	0.151977	0.552044	0	0.299516	1.04282	0.463274	1.32625	-1.0453	0.0778392	0.189398	retrotransposon protein, putative, Ty1-copia subclass, expressed
LOC_Os03g15270	4.00899	3.56271	3.27903	8.2237	10.2396	8.75514	1.32563	2.67616	3.2883e-06	4.96611e-05	gibberellin receptor GID1L2, putative, expressed
LOC_Os06g35770	3.9361	3.20997	3.49288	8.65652	10.1049	7.91922	1.32537	2.64773	3.39065e-06	5.10994e-05	expressed protein
LOC_Os07g31000	0.109336	0.176372	0.356416	0.432826	0.988031	0.219978	1.32445	-1.16004	0.0476058	0.130206	expressed protein
LOC_Os07g48610	2.4054	2.08119	2.28106	5.2372	5.34435	6.37937	1.32385	2.00156	7.06261e-06	9.60836e-05	hydrolase, alpha/beta fold family domain containing protein, expressed
LOC_Os11g39290	0.0728908	0.246921	0.178208	0.649239	0.134731	0.483952	1.32334	-1.45176	0.0642769	0.163914	Leucine Rich Repeat family protein, expressed
LOC_Os11g02630	2.2833	4.24139	3.26192	7.66362	7.8791	8.97467	1.32275	2.52755	3.95215e-06	5.81773e-05	expressed protein
LOC_Os01g34790	9.69448	10.3707	10.5856	25.0606	24.7008	26.9253	1.3226	4.16469	1.39236e-06	2.35184e-05	expressed protein
LOC_Os02g44090	0.109336	0.246921	0.178208	0.692522	0.269463	0.395961	1.3221	-1.37378	0.0429452	0.12104	zinc finger protein, putative, expressed
LOC_Os11g02400	351.162	375.411	350.816	869.884	936.182	887.088	1.32174	9.29569	8.18396e-07	1.47985e-05	LTPL8 - Protease inhibitor/seed storage/LTP family protein precursor, expressed
LOC_Os05g05060	0.728908	0.423293	0.427699	1.47161	1.3024	1.18788	1.32159	-0.0232942	0.00135891	0.00789893	expressed protein
LOC_Os02g48320	0.109336	0.246921	0.285133	0.432826	0.449105	0.747926	1.32118	-1.16205	0.0268671	0.0849522	DNA binding protein, putative, expressed
LOC_Os11g23080	0.135212	0.246921	0.498982	0.584315	0.988031	0.659935	1.32051	-0.77602	0.0160836	0.0570168	retrotransposon protein, putative, unclassified, expressed
LOC_Os07g09710	0.182227	0.246921	0.249491	0.432826	0.538926	0.747926	1.31998	-1.09752	0.0192271	0.0655389	OsFBX220 - F-box domain containing protein, expressed
LOC_Os06g36880	0.109336	0.31747	0.249491	0.692522	0.538926	0.483952	1.31973	-1.09876	0.0224748	0.0739297	cysteine synthase, putative, expressed
LOC_Os04g15920	5.43037	5.15006	4.09878	12.2923	11.7665	12.5828	1.31898	3.10438	2.59435e-06	4.04575e-05	dehydrogenase, putative, expressed
LOC_Os07g08360	1.56715	1.34043	2.10285	3.72231	4.35632	4.44356	1.3188	1.572	1.39511e-05	0.000172079	expressed protein
LOC_Os02g28340	4.92013	4.33875	3.74237	9.86844	11.4073	11.1749	1.31872	2.93012	2.96986e-06	4.5685e-05	transferase family protein, putative, expressed
LOC_Os03g01840	0.255118	0.282195	0.285133	0.476109	0.94312	0.659935	1.31853	-0.865307	0.0122783	0.0461696	knotted 1-binding protein 36, putative, expressed
LOC_Os07g46920	0.984026	1.05823	1.17617	2.89994	2.1557	2.9917	1.3185	0.950871	4.26791e-05	0.000446183	sex determination protein tasselseed-2, putative, expressed
LOC_Os02g04780	0.145782	0.246921	0.427699	0.735805	0.988031	0.351965	1.31846	-0.866265	0.0216885	0.0718719	expressed protein
LOC_Os04g37500	0.400899	0.211646	0.142566	0.259696	0.673657	0.967904	1.31749	-0.975575	0.0309289	0.0944266	glutamate decarboxylase, putative, expressed
LOC_Os11g26880	0.728908	0.846585	0.498982	1.60146	1.25749	2.33177	1.31748	0.344387	0.00080274	0.005189	RALFL14 - Rapid ALkalinization Factor RALF family protein precursor, expressed
LOC_Os04g33240	2.25962	1.83427	1.10489	3.76559	4.98506	4.22358	1.31739	1.62245	2.08292e-05	0.000242475	sex determination protein tasselseed-2, putative, expressed
LOC_Os08g10480	1.31203	1.02296	0.605907	1.51489	3.72757	2.11179	1.31726	0.822565	0.000926543	0.00583964	heavy metal-associated domain containing protein, expressed
LOC_Os04g28470	2.8063	2.46921	2.45927	7.70431	6.96113	4.61954	1.31673	2.18669	6.28172e-06	8.74486e-05	retrotransposon protein, putative, unclassified, expressed
LOC_Os06g15560	0.291563	0.211646	0.320774	0.605957	0.853299	0.615939	1.31657	-0.865627	0.0109998	0.0423777	expressed protein
LOC_Os03g22490	61.6656	65.3634	59.6284	148.459	159.792	156.185	1.31501	6.76234	1.00271e-06	1.76136e-05	heavy metal-associated domain containing protein, expressed
LOC_Os10g18026	0.437345	0.105823	0.425204	0.905905	0.925605	0.591742	1.3148	-0.667323	0.0139868	0.0511584	transposon protein, putative, CACTA, En/Spm sub-class, expressed
LOC_Os02g01365	0.874325	0	0	0.383484	1.79777	0	1.313	-0.808743	0.196061	0.364753	expressed protein
LOC_Os02g55540	0.510236	0.423293	0.21385	0.779087	1.25749	0.835917	1.31266	-0.449251	0.00622036	0.0268822	F-box/LRR-repeat protein 14, putative, expressed
LOC_Os01g68940	0.510236	0.846585	0.67719	1.2552	2.47008	1.36387	1.31261	0.3154	0.00115919	0.00696657	ubiquitin family domain containing protein, expressed
LOC_Os06g40780	0.583126	0.352744	0.21385	0.649239	1.3024	0.923909	1.31244	-0.4484	0.00811763	0.0332929	MONOCULM 1, putative, expressed
LOC_Os06g44190	3.6081	2.29284	2.38799	5.2372	11.1378	4.22358	1.31169	2.281	0.000108233	0.000995267	expressed protein
LOC_Os01g57840	1.23914	1.86954	1.46131	3.63574	3.99703	3.73963	1.31133	1.43796	1.90928e-05	0.000225726	expressed protein
LOC_Os09g39190	0.400899	0.282195	0.427699	0.9955	1.03294	0.747926	1.31125	-0.491286	0.00443224	0.0204221	OsFBO22 - F-box and other domain containing protein, expressed
LOC_Os02g11770	14.1408	13.369	15.0051	35.9679	34.626	34.8886	1.31068	4.6271	1.4824e-06	2.48831e-05	expressed protein
LOC_Os07g18110	0.364454	0.141098	0.356416	1.03878	0.494015	0.615939	1.31051	-0.815029	0.016791	0.0589319	expressed protein
LOC_Os10g34795	38.1583	34.6747	34.8218	78.7744	102.8	85.4396	1.31038	5.9655	1.16938e-06	2.01149e-05	expressed protein
LOC_Os07g22570	0.728908	0.599665	0.784115	1.55817	2.51499	1.18788	1.30908	0.362633	0.000876653	0.00558073	retrotransposon protein, putative, unclassified, expressed
LOC_Os02g11859	2.47829	2.04591	1.53259	5.2372	4.89524	4.88352	1.30848	1.83296	1.11163e-05	0.000141993	expressed protein
LOC_Os05g10620	0.364454	0.599665	0.178208	1.2552	0.404194	1.18788	1.30829	-0.453725	0.0150883	0.0542021	no apical meristem protein, putative, expressed
LOC_Os02g06560	3.17075	2.18701	1.92465	5.06407	8.93719	4.0476	1.30776	2.09388	4.2486e-05	0.000444597	wound induced protein, putative, expressed
LOC_Os10g17489	0.47379	0.458567	0.498982	1.51489	1.16767	0.879913	1.30771	-0.161069	0.00201641	0.010889	UDP-glucoronosyl and UDP-glucosyl transferase domain containing protein, expressed
LOC_Os06g43875	0.583126	0.56439	0.855398	1.38504	1.61678	1.9798	1.30751	0.289897	0.000577178	0.00397891	retrotransposon protein, putative, unclassified, expressed
LOC_Os11g10530	2.18672	1.76372	1.42566	4.2417	5.16471	3.91561	1.30718	1.66301	1.44036e-05	0.00017685	expressed protein
LOC_Os01g03730	1.09336	0.776037	0.962323	1.60146	2.91918	2.50775	1.30679	0.763464	0.000215524	0.00173874	nuclease PA3, putative, expressed
LOC_Os05g51520	3.75388	4.65622	3.92057	9.73859	9.92522	10.8669	1.30674	2.84625	3.86144e-06	5.69589e-05	expressed protein
LOC_Os01g70100	0.692463	0.31747	0.142566	1.21191	0.853299	0.791922	1.30642	-0.450537	0.0119843	0.0453119	zinc finger DHHC domain-containing protein, putative, expressed
LOC_Os06g13720	0.911135	0.388018	0.249491	1.12535	1.52696	1.18788	1.30626	-0.0622255	0.00493648	0.0222736	dehydrogenase E1 component domain containing protein, expressed
LOC_Os09g10204	0.47379	0.776037	0.855398	1.94772	1.34731	1.93581	1.30609	0.358452	0.000623493	0.00423182	expressed protein
LOC_Os11g29870	3.49876	3.59799	3.49288	9.34905	8.9821	7.87522	1.30606	2.62782	4.712e-06	6.75164e-05	WRKY72, expressed
LOC_Os12g29400	2.04094	0.952409	1.2831	3.33276	3.72757	3.51965	1.30578	1.33794	5.16864e-05	0.000526546	GRAM domain containing protein, expressed
LOC_Os03g46060	0.801799	0.599665	0.712832	1.7313	1.7066	1.80382	1.30503	0.360764	0.000288795	0.00224222	thaumatin family domain containing protein, expressed
LOC_Os06g30130	8.67401	8.6775	8.41142	20.4294	23.7577	19.4901	1.30493	3.90225	2.10813e-06	3.39065e-05	cysteine-rich receptor-like protein kinase 10 precursor, putative, expressed
LOC_Os05g27580	1.49426	1.48152	1.67515	3.72231	4.62578	3.16769	1.30481	1.45734	2.03265e-05	0.000237908	wound-induced protein WI12, putative, expressed
LOC_Os08g11760	1.05692	1.26882	1.17582	2.89777	2.82891	2.94683	1.3045	1.0591	4.01522e-05	0.000424089	expressed protein
LOC_Os04g16844	2.12513	1.25083	0	2.33207	3.72757	2.28601	1.30433	1.00422	0.0280963	0.0877693	cytochrome b6-f complex subunit 4, putative, expressed
LOC_Os10g21326	2.12513	1.25083	0	2.33207	3.72757	2.28601	1.30433	1.00422	0.0280963	0.0877693	cytochrome b6-f complex subunit 4, putative, expressed
LOC_Os05g14180	65.784	59.3668	62.2302	152.831	156.917	152.885	1.30383	6.75995	1.22934e-06	2.1012e-05	OsIAA17 - Auxin-responsive Aux/IAA gene family member, expressed
LOC_Os10g26720	0.838244	0.811311	0.67719	2.2507	1.75151	1.75983	1.30381	0.491704	0.000216666	0.0017463	exonuclease, putative, expressed
LOC_Os01g09590	3.9361	4.02128	3.92057	8.52668	11.1378	9.67904	1.30347	2.79017	4.2696e-06	6.20589e-05	myb-like DNA-binding domain containing protein, putative, expressed
LOC_Os06g43810	11.9176	10.8292	11.1915	26.3158	26.5421	30.841	1.30197	4.29657	1.91071e-06	3.12208e-05	expressed protein
LOC_Os07g07040	6.37795	8.21893	6.91447	18.2653	18.5929	16.1904	1.30144	3.64074	2.52651e-06	3.95716e-05	erythrocyte binding protein 3, putative, expressed
LOC_Os04g47140	1.82227	1.86954	1.92465	4.15513	5.79345	3.91561	1.30077	1.72112	1.45182e-05	0.000177954	expressed protein
LOC_Os06g46690	0.765354	0.917134	0.926681	1.991	2.64972	1.80382	1.2981	0.64612	0.000166208	0.00140812	exostosin family protein, putative, expressed
LOC_Os09g36510	0.656017	0.599665	0.570265	1.21191	2.51499	0.791922	1.29785	0.157242	0.00368274	0.0176601	expressed protein
LOC_Os06g06780	7.76287	9.17134	7.27088	19.2175	20.2546	20.062	1.29778	3.80762	2.48529e-06	3.9011e-05	harpin-induced protein, putative, expressed
LOC_Os11g18194	3.31653	4.19765	4.41956	10.1281	8.93719	10.295	1.29754	2.79305	4.68139e-06	6.71228e-05	cycloartenol synthase, putative, expressed
LOC_Os06g10940	0.583126	0.388018	0.570265	0.562674	1.79642	1.45186	1.29578	-0.07214	0.0054664	0.0241933	expressed protein
LOC_Os06g11990	5.5397	7.3018	6.48677	14.9325	16.9762	15.5305	1.29443	3.48212	3.09323e-06	4.71202e-05	expressed protein
LOC_Os02g15280	0.218672	0.634939	0.320774	0.865652	1.3024	0.747926	1.29435	-0.424759	0.00856535	0.0347127	VQ domain containing protein, putative, expressed
LOC_Os12g22489	10.1675	10.0652	12.1987	27.8918	26.5466	25.1255	1.29432	4.22587	2.23563e-06	3.56905e-05	expressed protein
LOC_Os05g01256	1.2027	0.670213	1.10489	2.55367	2.60481	2.15579	1.29376	0.824207	0.000142263	0.0012419	helix-loop-helix DNA-binding domain containing protein, expressed
LOC_Os05g07740	2.22317	1.90482	1.96029	4.28498	4.98506	5.67544	1.29371	1.83026	1.38594e-05	0.000171047	receptor-like protein kinase 2 precursor, putative, expressed
LOC_Os10g37760	0.801799	1.19933	1.24746	1.94772	3.32338	2.72773	1.29364	0.947546	0.000143621	0.00125122	OsRhmbd17 - Putative Rhomboid homologue, expressed
LOC_Os01g59160	0.619572	0.31747	0.570265	0.9955	1.48205	1.23188	1.29193	-0.104973	0.00243041	0.0127042	UBA/TS-N domain containing protein, expressed
LOC_Os02g53320	0.254753	0.441283	0.267668	0.751386	0.713628	0.919949	1.29178	-0.681189	0.00834514	0.0340187	universal stress protein domain containing protein, putative, expressed
LOC_Os02g51910	3.9361	3.66854	4.63341	9.2192	10.7336	10.031	1.29169	2.82464	5.0248e-06	7.16175e-05	cytokinin-O-glucosyltransferase 2, putative, expressed
LOC_Os06g04900	0.109336	0.141098	0.748473	0.649239	0.988031	0.835917	1.29059	-0.636503	0.0296351	0.0914228	transporter family protein, putative, expressed
LOC_Os02g30600	0.255118	0.423293	0.142566	0.562674	1.25749	0.219978	1.28999	-0.883228	0.0415343	0.117943	expressed protein
LOC_Os02g03620	0.801799	1.3757	0.819757	2.59696	2.38026	2.37577	1.28902	0.832967	0.00014183	0.00123913	seven in absentia protein family domain containing protein, expressed
LOC_Os09g32080	6.19572	5.96137	6.91447	16.4907	14.8654	15.2665	1.289	3.45892	3.43468e-06	5.16906e-05	CHIT13 - Chitinase family protein precursor, expressed
LOC_Os11g05530	5.50326	4.5504	5.52445	11.5997	14.5959	11.8788	1.28851	3.16806	4.12905e-06	6.03688e-05	expressed protein
LOC_Os03g30130	0.218672	0.388018	0.498982	0.952218	0.583836	1.18788	1.28832	-0.507692	0.00873789	0.035299	phospholipase C, putative, expressed
LOC_Os03g22259	5.10236	3.52744	4.13442	8.56996	10.7336	11.8788	1.28794	2.88191	5.11188e-06	7.27624e-05	expressed protein
LOC_Os12g33150	23.7988	16.3673	17.6782	46.8318	55.689	38.7162	1.28773	5.05416	2.01467e-06	3.26717e-05	expressed protein
LOC_Os11g44415	0.510236	0.352744	0.320774	1.08207	0.89821	0.923909	1.28727	-0.424783	0.0041175	0.0193148	expressed protein
LOC_Os08g41720	0.291563	0.246921	0.285133	0.519391	0.89821	0.615939	1.2867	-0.883727	0.0136374	0.050127	auxin efflux carrier component, putative, expressed
LOC_Os02g34940	0.400899	0.458567	0.21385	1.12535	0.583836	0.923909	1.28567	-0.549841	0.00895311	0.0360333	OsPDIL1-3 protein disulfide isomerase PDIL1-3, expressed
LOC_Os06g10850	0.182227	0.246921	0.356416	0.649239	0.628747	0.659935	1.28481	-0.940497	0.0150364	0.0540696	lipase, putative, expressed
LOC_Os01g32780	3.64454	3.24524	3.84929	8.91622	7.14077	10.119	1.28449	2.63267	6.62033e-06	9.11608e-05	universal stress protein domain containing protein, putative, expressed
LOC_Os06g10340	0.437345	0.211646	0.0712832	0.302978	0.988031	0.483952	1.28445	-1.05381	0.0481338	0.131292	autophagy-related protein 12, putative, expressed
LOC_Os02g45830	0.328009	0.31747	0.21385	0.952218	0.763478	0.395961	1.2843	-0.832243	0.0162869	0.0575291	expressed protein
LOC_Os03g38540	0.145782	0.211646	0.392057	0.476109	0.449105	0.923909	1.284	-0.997926	0.0268247	0.0848683	folic acid binding protein, putative, expressed
LOC_Os03g63060	2.15028	2.29284	3.02954	5.54018	6.73657	5.93941	1.28338	2.11472	1.13556e-05	0.000144536	P21-Rho-binding domain containing protein, putative, expressed
LOC_Os01g39020	0.364454	0.246921	0.178208	0.562674	0.628747	0.747926	1.28331	-0.939432	0.0161136	0.0570784	HSF-type DNA-binding domain containing protein, expressed
LOC_Os03g16030	4.66501	5.46753	3.79262	12.1983	8.76743	12.9281	1.28252	3.00338	5.088e-06	7.24705e-05	hsp20/alpha crystallin family protein, putative, expressed
LOC_Os03g59430	1.6036	1.30515	1.21181	3.50589	3.18864	3.34367	1.28241	1.27106	3.72435e-05	0.000398251	uncharacterized glycosyltransferase, putative, expressed
LOC_Os07g26440	4.08189	4.47985	4.17007	10.1714	11.3174	9.50306	1.28229	2.87479	5.62234e-06	7.92945e-05	expressed protein
LOC_Os12g42190	0.728908	0.776037	0.570265	1.47161	1.57187	2.0238	1.28178	0.320967	0.000512378	0.00360371	transposon protein, putative, unclassified, expressed
LOC_Os02g37770	0.583126	0.56439	0.748473	1.55817	2.02097	1.0559	1.28177	0.198408	0.00120351	0.00718369	lecithin cholesterol acyltransferase, putative, expressed
LOC_Os01g65904	4.62857	4.30348	4.20571	11.1236	9.61085	11.2189	1.28149	2.91906	5.50768e-06	7.77792e-05	expressed protein
LOC_Os09g06570	0.109336	0.176372	0.285133	0.346261	0.628747	0.439957	1.28102	-1.32245	0.0406403	0.116148	expressed protein
LOC_Os01g05250	0.692463	0.56439	0.534624	1.08207	1.93115	1.36387	1.28092	0.120157	0.00130903	0.00767319	expressed protein
LOC_Os12g32360	3.09786	4.4093	3.5998	9.56546	7.81443	9.63505	1.28089	2.67879	6.72605e-06	9.21452e-05	expressed protein
LOC_Os09g32560	0.510236	0.176372	0.106925	0.735805	0.673657	0.527948	1.28077	-0.938934	0.028602	0.0890264	expressed protein
LOC_Os05g32720	0.109336	0.246921	0.178208	0.302978	0.673657	0.351965	1.2806	-1.39709	0.0492151	0.133516	early-responsive to dehydration protein-related, putative, expressed
LOC_Os03g06630	189.188	183.674	194.282	464.639	466.036	445.412	1.27876	8.33948	1.81859e-06	2.99198e-05	heat stress transcription factor, putative, expressed
LOC_Os09g34270	0.145782	0.282195	0.106925	0.389544	0.494015	0.439957	1.27854	-1.3979	0.043906	0.123008	UDP-glucoronosyl and UDP-glucosyl transferase domain containing protein, expressed
LOC_Os01g31890	0.765354	0.811311	0.534624	1.90444	0.89821	2.33177	1.27813	0.34222	0.0019019	0.0103668	transposon protein, putative, unclassified, expressed
LOC_Os03g48430	7.50775	6.94906	6.09471	13.8937	17.4702	18.4782	1.27751	3.55806	3.955e-06	5.81795e-05	1-aminocyclopropane-1-carboxylate oxidase homolog 4, putative, expressed
LOC_Os06g48810	0.765354	1.16405	0.498982	1.42833	2.02097	2.46376	1.27672	0.53355	0.00099246	0.00616132	OsHKT2;1 - Na+ transporter, expressed
LOC_Os08g01160	2.76985	2.15174	1.81772	6.01628	5.07489	5.23548	1.27556	1.96174	1.53034e-05	0.000186622	membrane associated DUF588 domain containing protein, putative, expressed
LOC_Os03g46660	8.56467	8.00729	7.16396	17.0966	21.3325	19.0501	1.27542	3.76358	3.71261e-06	5.52174e-05	glucan endo-1,3-beta-glucosidase precursor, putative, expressed
LOC_Os12g43870	0.255118	0.141098	0.106925	0.432826	0.538926	0.263974	1.27488	-1.47573	0.0546148	0.144941	expressed protein
LOC_Os11g05614	0.400899	0.705488	0.392057	1.51489	1.16767	0.967904	1.27482	-0.119271	0.00295345	0.0148368	no apical meristem protein, putative, expressed
LOC_Os11g30910	1.42137	1.09351	1.24746	2.72681	2.82936	3.56365	1.27477	1.13823	5.14322e-05	0.000524701	sulfotransferase domain containing protein, expressed
LOC_Os01g24764	22.9606	20.6708	23.4522	51.9824	57.9345	52.3988	1.27459	5.25845	2.4446e-06	3.84846e-05	expressed protein
LOC_Os01g72600	0.656017	0.31747	0.605907	1.08207	1.3024	1.45186	1.27451	-0.0539829	0.00235286	0.0123679	spotted leaf 11, putative, expressed
LOC_Os08g24700	0.0728908	0.0705488	0.320774	0.476109	0.494015	0.175983	1.27414	-1.5601	0.0874478	0.207136	expressed protein
LOC_Os04g49739	0.546681	0.388018	0.463341	0.952218	1.48205	0.967904	1.27385	-0.215342	0.00300794	0.0150544	purine permease, putative, expressed
LOC_Os05g44630	2.4054	1.69317	1.53259	4.63124	5.34435	3.65164	1.27347	1.70513	2.19936e-05	0.00025479	IQ calmodulin-binding motif family protein, putative, expressed
LOC_Os05g32970	26.1314	25.6798	26.8738	62.0673	65.1651	62.9578	1.27312	5.48728	2.41928e-06	3.81697e-05	expressed protein
LOC_Os05g03610	2.84274	2.8925	3.1721	7.79087	7.90425	5.85142	1.27288	2.35758	1.02737e-05	0.000132806	phospholipase C, putative, expressed
LOC_Os02g17400	0.182227	0.176372	0.106925	0.346261	0.269463	0.527948	1.27255	-1.56022	0.0588942	0.15333	leucine rich repeat protein, putative, expressed
LOC_Os10g32840	0.656017	0.31747	0.498982	1.21191	1.39223	0.967904	1.27254	-0.148833	0.00301388	0.0150775	enzyme of the cupin superfamily protein, putative, expressed
LOC_Os05g36280	0.0364454	0.211646	0.142566	0.129848	0.269463	0.571944	1.27116	-1.74276	0.112522	0.247097	histone H3, putative, expressed
LOC_Os06g12455	2.29606	2.25756	2.78004	5.58346	6.01801	6.1154	1.27067	2.07908	1.43106e-05	0.00017601	expressed protein
LOC_Os07g13834	2.91563	2.08119	2.03157	6.05957	5.38926	5.49946	1.26898	2.01678	1.57964e-05	0.000191465	expressed protein
LOC_Os02g36264	2.87919	2.7514	2.17414	6.53568	6.37729	5.89542	1.26756	2.16534	1.36208e-05	0.000168682	terpene synthase, putative, expressed
LOC_Os04g55130	0	0.141098	0.21385	0.389544	0.404194	0.0879913	1.26748	-1.84355	0.147517	0.299795	expressed protein
LOC_Os01g09340	0.145782	0.0705488	0.142566	0.259696	0.314373	0.30797	1.26538	-1.84245	0.0904914	0.211691	expressed protein
LOC_Os04g13210	1.89516	2.29284	2.10285	5.41033	4.89524	4.83952	1.26529	1.85778	2.0168e-05	0.000236182	multidrug resistance-associated protein, putative, expressed
LOC_Os08g29760	0.218672	0.458567	0.392057	0.82237	0.628747	1.14389	1.26496	-0.564543	0.00956698	0.0380067	membrane protein, putative, expressed
LOC_Os05g09724	1.78582	2.04591	1.63951	4.45811	4.22159	4.48756	1.26459	1.65939	2.64484e-05	0.000298216	HAD superfamily phosphatase, putative, expressed
LOC_Os06g49100	0.109336	0.0352744	0.21385	0.346261	0.179642	0.351965	1.26393	-1.84337	0.110758	0.244293	retrotransposon protein, putative, unclassified, expressed
LOC_Os03g04560	0.400899	0.458567	0.21385	0.908935	0.808389	0.879913	1.26378	-0.563488	0.00764616	0.0318356	expressed protein
LOC_Os09g23595	7.11961	5.98007	6.36488	14.1841	16.7341	15.8358	1.26367	3.47027	5.21351e-06	7.40133e-05	expressed protein
LOC_Os06g03580	11.5532	12.3108	10.7638	28.2203	25.1948	29.6971	1.26279	4.29793	3.75983e-06	5.57657e-05	zinc RING finger protein, putative, expressed
LOC_Os03g58320	5.06591	4.16238	4.52648	11.643	9.8354	11.5269	1.26219	2.97121	7.24387e-06	9.82393e-05	indole-3-glycerol phosphate lyase, chloroplast precursor, putative, expressed
LOC_Os03g11420	0.911135	1.58735	1.35438	4.50139	2.60481	2.15579	1.26177	1.16494	0.000310093	0.00237826	Os3bglu6 - beta-glucosidase/beta-fucosidase/beta-galactosidase, expressed
LOC_Os12g36870	5.75837	5.71445	4.49084	12.6818	13.5181	12.0988	1.26174	3.18448	6.33553e-06	8.79703e-05	uncharacterized glycosyltransferase, putative, expressed
LOC_Os04g41870	3.31653	3.28052	3.63544	7.61774	8.26353	8.66714	1.26118	2.54741	1.0298e-05	0.00013304	expressed protein
LOC_Os09g26920	1.05692	1.41098	1.06925	2.77009	2.73954	2.9917	1.26084	1.04385	7.19843e-05	0.000694247	OsSub57 - Putative Subtilisin homologue, expressed
LOC_Os04g44070	0.218672	0.0352744	0.0712832	0.216413	0.314373	0.263974	1.2608	-1.94965	0.127687	0.270979	expressed protein
LOC_Os01g32640	0.0728908	0.0352744	0.21385	0.259696	0.089821	0.439957	1.26046	-1.95152	0.149216	0.302256	OsFBX9 - F-box domain containing protein, expressed
LOC_Os06g40809	0.984026	1.19933	1.35438	3.07307	2.38026	3.0357	1.25909	1.04292	7.36489e-05	0.000709666	expressed protein
LOC_Os08g13920	24.3091	24.7626	24.0581	57.5226	60.1801	57.2823	1.25852	5.37149	3.17907e-06	4.82144e-05	glycosyl hydrolases family 16, putative, expressed
LOC_Os03g19120	0.291563	0.31747	0.21385	0.302978	1.16767	0.527948	1.25843	-0.901053	0.0311039	0.0948548	MYB family transcription factor, putative, expressed
LOC_Os01g02060	0.364454	0.352744	0.21385	0.605957	0.583836	1.0559	1.25812	-0.747945	0.0140464	0.0513269	TOO MANY MOUTHS precursor, putative, expressed
LOC_Os09g20000	0.328009	0.56439	0.570265	0.908935	0.94312	1.67183	1.25765	-0.162231	0.00444765	0.0204684	heavy metal-associated domain containing protein, expressed
LOC_Os09g20980	0.87469	1.02296	0.605907	1.68802	2.64972	1.67183	1.2567	0.561222	0.000590918	0.00405653	RING-H2 finger protein, putative, expressed
LOC_Os01g64470	5.10236	5.04424	4.49084	12.7251	11.048	11.2189	1.25664	3.05662	7.46723e-06	0.000100635	harpin-induced protein 1 domain containing protein, expressed
LOC_Os12g02450	0.765354	1.34043	1.06925	3.11635	2.38026	2.11179	1.25581	0.890857	0.000196492	0.00161267	WRKY64, expressed
LOC_Os10g36000	163.166	159.088	167.658	369.72	421.485	378.671	1.25573	8.11205	2.75607e-06	4.27012e-05	remorin C-terminal domain containing protein, putative, expressed
LOC_Os02g45270	0.510236	0.952409	0.695724	1.16863	2.43819	1.58384	1.25567	0.359086	0.001675	0.00938417	expressed protein
[truncated: 19,538 more rows]
