# Supplementary material for: Mutations in HEADING DATE 1 affect transcription and cell wall composition in rice
Source: Plant Physiol. 2025 Mar 27;197(4):kiaf120. doi: 10.1093/plphys/kiaf120 (PMC12022608; doi:10.1093/plphys/kiaf120)
Supplement: kiaf120_Supplementary_Data [file kiaf120_supplementary_data.zip › Supplementary Table 2.xlsx]

## Sheet: Supplementary Table 2
Supplementary Table S2. List of genes differentially expressed in the hd1-1 mutant under SD.
	wt1_res	wt2_res	wt3_res	mut1_res	mut2_res	mut3_res	logFC	logCPM	F	PValue	FDR	annot
LOC_Os03g02470	-7.04575	-2.55847	-7.04575	4.48228	4.5092	4.39811	12.5095	3.47919	1739.2	6.94293e-10	4.26975e-06	expressed protein
LOC_Os07g32710	-7.04575	-7.04575	-7.04575	3.51485	3.35379	3.35202	11.4545	2.43277	858.077	8.81189e-09	1.03763e-05	retrotransposon protein, putative, unclassified, expressed
LOC_Os06g16040	-7.04575	-7.04575	-7.04575	2.93212	2.92687	2.87278	10.956	1.94374	729.463	1.57768e-08	1.50147e-05	expressed protein
LOC_Os04g43090	-7.04575	-7.04575	-7.04575	2.37919	2.15961	2.22401	10.3024	1.30742	421.574	1.12e-07	7.49687e-05	expressed protein
LOC_Os06g15430	-7.04575	-7.04575	-7.04575	1.81831	1.71625	1.72323	9.79783	0.821915	343.522	2.31875e-07	0.000130416	expressed protein
LOC_Os04g34490	-2.07514	-0.925309	-3.83635	3.94717	3.73361	3.66216	6.5438	2.83215	527.967	9.29117e-09	1.03763e-05	nodulin, putative, expressed
LOC_Os02g43370	4.00511	5.69787	0.911293	9.59887	9.58041	9.56209	6.42645	8.62407	90.0177	1.0328e-05	0.00117054	transposon protein, putative, unclassified, expressed
LOC_Os04g58050	-1.72283	-1.73935	-2.61118	2.72832	3.01682	2.84378	5.00031	1.94786	384.962	3.33858e-08	2.7614e-05	expressed protein
LOC_Os12g24050	0.884027	2.64052	-0.979719	4.87722	4.74873	4.84557	4.61224	3.9711	248.396	1.94204e-07	0.000113779	retrotransposon protein, putative, unclassified, expressed
LOC_Os07g10850	-2.55335	0.307919	-0.413304	3.60777	3.44901	3.17316	4.5312	2.53529	166.953	9.40608e-07	0.000274877	retrotransposon protein, putative, unclassified, expressed
LOC_Os10g41838	-0.405657	-1.73935	-0.979719	3.85179	3.71004	3.84246	4.48164	2.87215	659.936	3.75157e-09	1.03763e-05	F-box protein interaction domain containing protein, expressed
LOC_Os01g35330	0.858139	0.233049	-0.0359804	4.66491	4.6856	4.72988	4.22668	3.77434	552.644	7.71827e-09	1.03763e-05	circumsporozoite protein precursor, putative, expressed
LOC_Os06g35165	0.436387	3.61694	0.590815	4.56461	4.66774	4.56554	4.08648	3.87995	1403.42	1.72199e-10	2.42128e-06	expressed protein
LOC_Os04g10690	-1.00036	-0.471544	-0.343636	3.46828	3.23093	3.37653	3.99816	2.47411	413.405	2.5e-08	2.1997e-05	inorganic phosphate transporter, putative, expressed
LOC_Os12g33194	-0.391302	-2.8644	-0.526173	2.95309	2.95638	3.06364	3.45715	2.11201	461.614	1.6e-08	1.50147e-05	expressed protein
LOC_Os07g13770	-0.822355	1.37993	-2.35931	1.92827	1.83829	2.10196	3.38407	1.36373	115.977	3.90531e-06	0.000669665	UDP-glucoronosyl and UDP-glucosyl transferase domain containing protein, expressed
LOC_Os01g49750	0.24988	1.03642	-2.91652	2.59463	2.27562	2.81418	3.20731	1.85602	43.7689	0.000146513	0.00502468	expressed protein
LOC_Os04g17660	0.364651	0.272326	0.178193	3.41638	3.33745	3.39663	3.11527	2.56119	523.82	9.59332e-09	1.03763e-05	rhodanese-like domain containing protein, putative, expressed
LOC_Os12g36750	-0.330498	0.192672	0.498189	3.0291	3.21555	3.1127	2.97505	2.31782	206.018	4.09282e-07	0.000179841	expressed protein
LOC_Os08g29980	0.66262	0.584665	-0.233632	3.01919	2.7955	3.0859	2.70095	2.21832	137.62	2.00774e-06	0.000427739	retrotransposon protein, putative, unclassified, expressed
LOC_Os06g40240	1.33792	0.760702	-1.78381	3.30583	2.96565	3.00691	2.63076	2.35516	27.5552	0.000706107	0.0115362	retrotransposon protein, putative, unclassified, expressed
LOC_Os02g35970	0.209501	1.12491	-0.812189	2.51227	2.20534	2.26833	2.56327	1.69759	97.4668	7.62554e-06	0.000974752	BTBN2 - Bric-a-Brac, Tramtrack, Broad Complex BTB domain with non-phototropic hypocotyl 3 NPH3 and coiled-coil domains, expressed
LOC_Os06g11830	1.09556	0.39804	0.922029	3.70376	3.37026	3.38489	2.48753	2.72351	231.696	2.56412e-07	0.00013867	hAT dimerisation domain-containing protein, putative, expressed
LOC_Os03g17300	0.573157	1.79761	1.63495	3.15363	4.00346	3.72521	2.46274	2.9595	54.9388	6.49339e-05	0.00317335	TKL_IRAK_CrRLK1L-1.7 - The CrRLK1L-1 subfamily has homology to the CrRLK1L homolog, expressed
LOC_Os03g56930	6.67123	5.46662	4.53627	8.10564	8.07137	8.18504	2.15623	7.38838	19.4434	0.00210669	0.0215591	app1, putative, expressed
LOC_Os07g01904	4.09375	3.39913	3.61786	5.91893	6.03159	6.00974	2.11405	5.26495	268.781	1.41645e-07	8.65944e-05	expressed protein
LOC_Os04g32850	2.86666	2.65545	1.97864	4.51437	4.53794	4.51125	2.03734	3.85563	104.508	5.83557e-06	0.000854729	basic proline-rich protein, putative, expressed
LOC_Os01g42790	2.19208	2.11161	1.19319	3.56337	3.60304	3.75542	1.87276	3.03189	63.9029	3.73345e-05	0.00226276	xylem cysteine proteinase 2 precursor, putative, expressed
LOC_Os02g53200	1.76047	2.65545	1.19319	3.37814	3.35379	3.37653	1.87036	2.85402	138.41	1.96332e-06	0.000424711	glucan endo-1,3-beta-glucosidase precursor, putative, expressed
LOC_Os04g32800	0.721238	1.67194	-1.27432	1.74808	2.01303	1.86852	1.85624	1.47362	22.8693	0.00128065	0.0160057	basic proline-rich protein, putative, expressed
LOC_Os01g42520	-0.1621	2.93175	0.364642	1.79528	2.01303	1.85696	1.76454	1.82526	81.8923	1.47825e-05	0.00147416	expressed protein
LOC_Os01g64949	1.12278	1.20118	1.55029	3.04383	3.12917	3.15652	1.75649	2.49152	141.495	1.80121e-06	0.000395732	expressed protein
LOC_Os01g58670	0.125184	0.892587	0.137826	1.71164	1.61254	2.10196	1.69535	1.32783	59.6722	4.80321e-05	0.00260764	expressed protein
LOC_Os02g37330	0.569971	0.233049	0.887144	2.21533	2.34263	2.51636	1.62505	1.76272	86.6928	1.19154e-05	0.00126926	heavy metal associated domain containing protein, expressed
LOC_Os01g61080	1.51751	0.108362	1.00404	2.89468	2.76529	2.97794	1.60358	2.24711	88.9019	1.08296e-05	0.00120853	WRKY24, expressed
LOC_Os01g53920	1.55747	1.10829	0.182168	2.73524	2.62542	2.45464	1.59416	2.05597	27.1771	0.000738574	0.0118822	receptor-like protein kinase 5 precursor, putative, expressed
LOC_Os07g09760	1.43655	2.48537	-0.946356	2.30807	2.17348	2.27426	1.58237	1.9681	12.8385	0.00682691	0.0432013	retrotransposon protein, putative, unclassified, expressed
LOC_Os01g73200	1.09822	2.63299	0.620415	2.29138	2.46798	2.58806	1.58028	2.15254	75.9709	1.96088e-05	0.00165491	peroxidase precursor, putative, expressed
LOC_Os10g33550	2.41265	3.3495	2.45179	4.02843	3.93161	4.05522	1.57415	3.53574	277.246	1.25094e-07	7.99518e-05	alcohol oxidase-related, putative, expressed
LOC_Os01g48950	0.28916	0.760702	0.292927	1.80684	1.72983	2.0317	1.57321	1.3633	75.6088	1.99634e-05	0.00165491	expressed protein
LOC_Os10g40720	1.44979	3.58219	1.64593	3.12459	3.06722	3.15364	1.56425	2.88065	172.885	8.19607e-07	0.00026192	expansin precursor, putative, expressed
LOC_Os07g24830	2.80701	4.26139	3.48338	4.66491	4.78532	4.79644	1.56266	4.3036	89.84	1.04059e-05	0.00117054	thionin-like peptide, putative, expressed
LOC_Os04g59330	2.40373	3.47685	2.08862	3.75163	3.85334	3.8164	1.55542	3.39392	174.605	7.88196e-07	0.000259414	expressed protein
LOC_Os10g33540	5.57579	6.13344	5.34758	6.93967	6.98278	7.06975	1.53259	6.49877	336.255	5.76086e-08	4.50019e-05	alcohol oxidase, putative, expressed
LOC_Os10g39680	3.53929	4.2442	2.10964	4.44946	4.568	4.52227	1.52652	4.11289	24.9286	0.000975306	0.0138649	CHIT14 - Chitinase family protein precursor, expressed
LOC_Os01g16714	0.777567	-0.288938	-0.592538	1.77187	1.81489	1.64471	1.51105	1.1863	24.0374	0.00109488	0.0148173	flavin monooxygenase, putative, expressed
LOC_Os07g02440	0.721238	1.91468	0.677852	2.05972	2.14091	2.36946	1.4981	1.81662	80.8865	1.54883e-05	0.00152295	peroxidase precursor, putative, expressed
LOC_Os08g40990	1.0303	1.91468	1.26991	2.64703	2.50502	2.76554	1.48766	2.18867	96.5388	7.90976e-06	0.000993028	receptor-like protein kinase 1, putative, expressed
LOC_Os07g35560	2.58826	3.51009	1.06988	3.42391	3.51499	3.54453	1.48432	3.16183	21.1581	0.00162971	0.0186607	glucan endo-1,3-beta-glucosidase precursor, putative, expressed
LOC_Os02g02040	1.62887	1.10329	1.28846	2.99917	2.84834	2.98858	1.48205	2.37986	107.313	5.27023e-06	0.000805486	protein kinase, putative, expressed
LOC_Os01g02900	1.41469	1.54939	0.292927	2.43241	2.51957	2.29429	1.46858	1.95362	30.6929	0.000495043	0.00954457	glycosyltransferase, putative, expressed
LOC_Os09g36700	5.92267	6.26218	6.29162	7.49665	7.58262	7.60845	1.44414	7.02902	189.083	5.75193e-07	0.000207379	ribonuclease T2 family domain containing protein, expressed
LOC_Os07g09010	0.934449	2.07876	0.364642	1.80684	2.26702	2.20589	1.4353	1.78692	40.7964	0.000187518	0.00569479	nodulin, putative, expressed
LOC_Os09g25620	2.00857	3.13363	1.98945	3.40513	3.44047	3.43089	1.42745	3.04095	193.312	5.26921e-07	0.000196098	CPuORF8 - conserved peptide uORF-containing transcript, expressed
LOC_Os07g04240	5.73014	6.03668	5.81101	7.22931	7.17244	7.17028	1.41978	6.67624	553.878	7.64869e-09	1.03763e-05	succinate dehydrogenase flavoprotein subunit,mitochondrial precursor, putative, expressed
LOC_Os07g04450	2.03919	2.31339	1.93219	3.35863	3.38591	3.46298	1.41785	2.90795	166.743	9.45303e-07	0.000274877	expressed protein
LOC_Os03g18250	2.25294	2.71368	2.13036	3.48996	3.69246	3.63871	1.41777	3.13522	152.7	1.33619e-06	0.000340821	expressed protein
LOC_Os01g51570	2.35828	3.65829	1.02632	3.18786	3.3	3.24519	1.41298	3.01717	23.6873	0.00114682	0.0151698	glycosyl hydrolases family 17, putative, expressed
LOC_Os05g12630	5.12153	5.49147	4.46254	6.15969	6.17191	6.31596	1.38962	5.76154	69.6491	2.71319e-05	0.0019148	expressed protein
LOC_Os08g38800	0.692227	-1.115	0.137826	1.91764	1.69178	1.83355	1.38346	1.23846	47.0664	0.000113259	0.00429253	retrotransposon protein, putative, unclassified, expressed
LOC_Os04g44850	0.749677	1.48398	0.255687	2.06936	1.70457	1.85696	1.36843	1.51288	44.1683	0.000141891	0.00493844	glycosyl transferase 8 domain containing protein, putative, expressed
LOC_Os01g32770	2.09567	3.2098	2.06728	3.39739	3.38591	3.55173	1.3662	3.08198	150.604	1.41066e-06	0.000347988	DUF260 domain containing protein, putative, expressed
LOC_Os09g26920	2.43032	2.68486	1.11217	3.06324	3.46323	3.2672	1.36499	2.85372	19.9477	0.00195018	0.0207052	OsSub57 - Putative Subtilisin homologue, expressed
LOC_Os01g51670	0.327399	0.151133	0.705735	1.69928	2.00271	1.93602	1.35446	1.36679	50.5142	8.79456e-05	0.00369438	expressed protein
LOC_Os06g51070	1.88107	2.15429	1.00404	2.75841	2.77139	2.99914	1.34572	2.41988	35.8761	0.000292378	0.00711491	no apical meristem protein, putative, expressed
LOC_Os06g13870	0.28916	1.32496	0.560596	1.66157	1.67887	1.92499	1.32833	1.39086	52.3443	7.73638e-05	0.00347544	U-box protein CMPG1, putative, expressed
LOC_Os04g31790	-0.822355	-1.45648	1.26991	1.8633	1.884	1.93602	1.30799	1.31374	10.3432	0.0118551	0.0623378	expressed protein
LOC_Os12g21940	1.09822	1.1672	1.3604	2.53331	2.56938	2.52369	1.30649	2.04888	88.2721	1.11262e-05	0.00122223	expressed protein
LOC_Os03g64030	0.777567	0.788061	0.21746	1.84098	1.87271	1.73591	1.30041	1.37488	44.8435	0.000134482	0.00474621	receptor protein kinase, putative, expressed
LOC_Os03g17480	2.34901	2.05643	2.13036	3.44996	3.54376	3.55531	1.27497	3.01134	124.583	2.95874e-06	0.000552568	IN2-1 protein, putative, expressed
LOC_Os08g39550	0.909458	2.32277	1.23206	2.12584	2.375	2.52369	1.26901	2.05255	49.9642	9.14726e-05	0.00379412	polygalacturonase inhibitor 2 precursor, putative, expressed
LOC_Os10g38940	2.32086	0.867157	1.70238	3.17006	3.38591	3.35202	1.26522	2.7423	51.075	8.45216e-05	0.00363443	fatty acid hydroxylase, putative, expressed
LOC_Os03g29930	1.26512	1.70102	-0.233632	1.91764	1.79109	2.13106	1.26412	1.623	14.1409	0.00526126	0.0372126	expressed protein
LOC_Os09g16950	1.78815	1.79841	1.34275	2.7937	2.93775	2.75934	1.25381	2.37957	64.4828	3.61096e-05	0.00225661	cysteine-rich receptor-like protein kinase 25 precursor, putative, expressed
LOC_Os02g50470	1.76047	2.16477	1.30679	2.88926	2.64434	2.8261	1.24329	2.39124	58.2054	5.26127e-05	0.00280865	expressed protein
LOC_Os09g20330	0.909458	0.520865	0.178193	1.8633	1.6527	1.93602	1.24067	1.36331	30.3932	0.000511457	0.00971061	annexin, putative, expressed
LOC_Os11g42030	2.1067	3.46842	1.68848	3.1013	3.21761	3.11046	1.23473	2.92171	76.6742	1.89421e-05	0.0016441	expressed protein
LOC_Os06g08830	2.05066	2.95003	1.75671	2.98906	3.16766	3.25844	1.23363	2.81105	76.7123	1.89068e-05	0.0016441	UDP-glucoronosyl and UDP-glucosyl transferase, putative, expressed
LOC_Os01g09620	3.48111	5.06536	3.50337	4.72709	4.72381	4.72352	1.23271	4.49896	331.273	6.11776e-08	4.52746e-05	zinc finger/CCCH transcription factor, putative, expressed
LOC_Os10g13850	6.01196	6.76987	4.84602	6.7438	6.72389	6.84565	1.2299	6.4667	20.5935	0.00177033	0.0196624	POEI17 - Pollen Ole e I allergen and extensin family protein precursor, expressed
LOC_Os01g58020	0.787476	2.56178	0.471476	1.32321	1.63717	2.41141	1.22895	1.75625	13.037	0.00655383	0.0422141	ribulose bisphosphate carboxylase large chain precursor, putative, expressed
LOC_Os01g74160	3.23681	1.3978	1.75671	3.81599	3.84181	3.96384	1.20342	3.31885	13.8201	0.00560126	0.0385277	carboxyl-terminal peptidase, putative, expressed
LOC_Os01g38610	2.85361	3.24971	1.80906	3.59038	3.6534	3.59761	1.19605	3.25663	24.8626	0.000983586	0.0139277	helix-loop-helix DNA-binding domain containing protein, expressed
LOC_Os12g41124	1.07593	0.615537	1.17336	2.3946	2.24091	2.27704	1.18127	1.81592	69.5096	2.73352e-05	0.0019148	expressed protein
LOC_Os08g02180	0.749677	1.18789	0.677852	1.92827	1.86133	1.8453	1.16725	1.49959	59.8449	4.75261e-05	0.00260764	expressed protein
LOC_Os06g37560	0.983168	1.72953	0.620415	1.8633	1.83829	2.19675	1.16617	1.66196	36.4791	0.000276153	0.00689682	beta-galactosidase precursor, putative, expressed
LOC_Os03g24560	3.60692	4.26383	3.28048	4.48228	4.68237	4.6766	1.1652	4.26156	105.163	5.697e-06	0.000844496	ompA/MotB, putative, expressed
LOC_Os12g38860	2.15002	1.45012	1.7298	3.2098	2.98571	3.14415	1.16465	2.6206	59.8317	4.75646e-05	0.00260764	transposon protein, putative, unclassified, expressed
LOC_Os04g20810	2.27268	2.76965	2.26764	3.36256	3.48193	3.45533	1.16448	3.03778	124.635	2.9539e-06	0.000552568	receptor protein kinase, putative, expressed
LOC_Os06g02630	1.86815	1.88964	0.32923	2.28312	2.25837	2.74058	1.16043	2.07661	10.4537	0.0115494	0.0613268	retrotransposon protein, putative, Ty3-gypsy subclass, expressed
LOC_Os03g03060	1.31602	-2.8644	0.893946	2.45633	2.23192	2.09951	1.15525	1.69087	38.3441	0.000232582	0.00632953	transposon protein, putative, unclassified, expressed
LOC_Os08g37390	1.00692	1.48398	1.11217	2.24962	2.11239	2.27704	1.15497	1.82591	64.057	3.7004e-05	0.00226245	cyclin, putative, expressed
LOC_Os06g43090	1.24528	2.79009	1.37783	2.46197	2.21431	2.65636	1.14232	2.2572	45.6051	0.000126694	0.00460322	MYB transcription factor TaMYB1, putative, expressed
LOC_Os03g18890	1.46702	2.04514	1.04827	2.29958	2.18722	2.66302	1.12855	2.06649	31.5315	0.00045247	0.00902417	glycosyl transferase 8 domain containing protein, putative, expressed
LOC_Os05g37190	4.50377	4.88072	4.00769	5.37055	5.34381	5.49151	1.12789	5.02665	71.9849	2.39921e-05	0.00183344	ZOS5-08 - C2H2 zinc finger protein, expressed
LOC_Os09g39430	0.934449	2.03375	0.52973	1.77187	1.86133	1.96862	1.12773	1.64431	41.3348	0.000179122	0.00559334	GDSL-like lipase/acylhydrolase, putative, expressed
LOC_Os01g62630	2.42151	3.38577	1.64593	3.00921	3.24414	3.33128	1.12043	2.96574	28.4535	0.00063582	0.0109028	aspartic proteinase nepenthesin precursor, putative, expressed
LOC_Os04g47170	0.911977	1.2504	0.57518	1.97811	1.61254	1.98135	1.11876	1.50808	32.8722	0.000393447	0.00828183	ATROPGEF7/ROPGEF7, putative, expressed
LOC_Os05g44270	0.909458	1.3978	0.862583	1.99043	1.81489	2.17828	1.11753	1.64146	42.8664	0.000157666	0.00526588	VQ domain containing protein, putative, expressed
LOC_Os12g36830	3.54336	5.17564	3.13426	4.37955	4.43997	4.57968	1.11746	4.36151	81.9929	1.47141e-05	0.00147416	pathogenesis-related Bet v I family protein, putative, expressed
LOC_Os01g66610	1.9562	3.06074	1.82186	2.98397	3.07709	2.90682	1.10209	2.73565	85.8907	1.23429e-05	0.00128558	serine/threonine-protein kinase receptor precursor, putative, expressed
LOC_Os09g27450	1.43235	1.01342	1.71616	2.49808	2.77139	2.76554	1.10106	2.2055	50.7234	8.66487e-05	0.00368693	homeobox associated leucine zipper, putative, expressed
LOC_Os04g33260	3.07204	4.27837	3.56936	4.45314	4.29311	4.57086	1.09948	4.13379	56.9202	5.70805e-05	0.00296331	expressed protein
LOC_Os01g40260	1.70346	1.10329	-0.592538	1.71164	2.2321	2.15958	1.09611	1.6532	5.47632	0.0465389	0.156851	WRKY77, expressed
LOC_Os07g07990	1.20477	1.46715	0.759935	2.08843	1.91736	2.20589	1.08059	1.72057	35.1999	0.000312009	0.00734868	uncharacterized protein At4g06744 precursor, putative, expressed
LOC_Os06g01350	0.777567	1.99905	0.812172	1.8633	1.80304	1.93602	1.07473	1.64534	51.8343	8.01457e-05	0.00355008	transferase family protein, putative, expressed
LOC_Os12g24320	2.46504	3.3449	1.02632	3.07285	2.80741	3.05081	1.07307	2.79891	11.2404	0.00963542	0.0545645	ATPase 3, putative, expressed
LOC_Os07g29240	3.75455	3.06633	3.5994	4.76907	4.72223	4.76123	1.07278	4.26275	194.966	5.09421e-07	0.000196098	expressed protein
LOC_Os01g64440	1.46702	1.90222	1.09118	2.18019	2.28416	2.58105	1.07021	2.02274	33.6929	0.000362008	0.00792935	expressed protein
LOC_Os10g22310	1.18408	1.37993	0.52973	2.01057	1.98184	1.86852	1.06821	1.61	28.6222	0.000623609	0.0107953	glutathione S-transferase GST 26, putative, expressed
LOC_Os03g18600	3.71543	4.45091	3.20434	4.54748	4.5054	4.57968	1.06448	4.25538	64.7786	3.5504e-05	0.00223866	cyclase/dehydrase family protein, putative, expressed
LOC_Os03g29910	4.63914	4.80741	4.51673	5.67656	5.69343	5.55372	1.0638	5.23562	193.032	5.3e-07	0.000196098	expressed protein
LOC_Os09g12300	1.93159	1.54939	1.94394	2.90548	2.8541	3.20926	1.06066	2.54229	53.1208	7.33552e-05	0.00335976	serine/threonine-protein kinase NAK, putative, expressed
LOC_Os03g17500	1.58219	0.520865	1.41208	2.51932	2.62428	2.51636	1.05664	2.06502	63.6289	3.79315e-05	0.00227929	expressed protein
LOC_Os01g71340	4.30012	5.73085	2.27696	4.56291	4.72066	4.69295	1.05004	4.68013	6.18147	0.0369477	0.134336	glycosyl hydrolases family 17, putative, expressed
LOC_Os01g28450	4.76289	2.49868	1.58719	4.87859	4.89124	5.08494	1.04842	4.42887	2.96169	0.122503	0.297292	SCP-like extracellular protein, expressed
LOC_Os04g39350	2.30178	2.24593	1.68848	2.94787	3.24414	2.99387	1.04451	2.67915	31.576	0.000450341	0.00900745	heavy metal associated domain containing protein, expressed
LOC_Os12g04500	2.16224	3.08311	2.77825	3.53041	3.53501	3.57323	1.04082	3.20254	40.9742	0.000184692	0.00564555	response regulator receiver domain containing protein, expressed
LOC_Os06g38450	4.40441	2.99769	3.11878	4.92973	4.8587	4.9968	1.03355	4.43372	12.9758	0.00663664	0.0424172	vignain precursor, putative, expressed
LOC_Os04g52260	7.5704	8.73056	7.04374	8.38727	8.34243	8.35574	1.03119	8.17503	60.3123	4.61891e-05	0.00258751	LTPL124 - Protease inhibitor/seed storage/LTP family protein precursor, expressed
LOC_Os07g43370	4.07982	4.61649	3.4874	4.72709	4.84721	4.94312	1.03011	4.53446	44.2074	0.000141448	0.00493844	amine oxidase family protein, putative, expressed
LOC_Os01g47070	2.973	4.7477	2.29543	3.7275	3.73673	3.63194	1.03009	3.7171	37.3977	0.00025353	0.00670457	glycosyl hydrolase, putative, expressed
LOC_Os09g27750	3.81514	5.27877	3.41155	4.58904	4.69351	4.66519	1.02421	4.53584	80.9073	1.54733e-05	0.00152295	1-aminocyclopropane-1-carboxylate oxidase 1, putative, expressed
LOC_Os01g02080	3.24182	3.58609	2.91889	3.97049	4.15545	4.18574	1.0191	3.75659	73.5042	2.21903e-05	0.00177283	peptidyl-prolyl cis-trans isomerase, putative, expressed
LOC_Os03g64050	2.87958	2.75586	1.84711	3.33886	3.40171	3.64208	1.01819	3.09453	16.299	0.0035347	0.0293383	receptor protein kinase, putative, expressed
LOC_Os03g03070	3.95714	3.55458	4.30975	5.1167	5.21561	5.15035	1.01632	4.69008	95.8874	8.11716e-06	0.00100119	transcription factor, putative, expressed
LOC_Os03g18740	2.55642	3.04948	2.90693	3.77242	3.71476	3.77398	1.01048	3.3812	72.7151	2.31042e-05	0.00178681	oxidoreductase, short chain dehydrogenase/reductase family, putative, expressed
LOC_Os04g01140	1.91912	2.91323	1.78312	2.75244	2.77745	3.02521	1.00539	2.61827	54.5784	6.65037e-05	0.0032269	cytochrome P450 93A2, putative, expressed
LOC_Os12g18410	6.08841	5.80471	6.24547	7.12832	7.17861	7.20673	1.00239	6.72043	221.632	3.06063e-07	0.000156696	expressed protein
LOC_Os09g30458	1.50087	2.83013	1.74332	2.60128	2.59022	2.66964	0.992754	2.419	60.0855	4.68319e-05	0.00260764	subtilisin-like protease, putative, expressed
LOC_Os11g37950	1.43235	2.38681	0.137826	2.01057	1.75465	1.92499	0.986345	1.77664	10.6769	0.0109614	0.0590755	WIP3 - Wound-induced protein precursor, expressed
LOC_Os11g04720	2.09401	2.85608	2.30001	3.10393	3.29768	3.1392	0.98137	2.87579	63.9782	3.71726e-05	0.0022627	OsRR10 type-A response regulator, expressed
LOC_Os10g42610	5.55982	6.40653	5.76614	6.58162	6.61755	6.73511	0.97935	6.34368	142.193	1.76688e-06	0.000395732	expressed protein
LOC_Os05g34450	2.44779	2.23603	2.28623	3.32686	3.33334	3.37653	0.977757	2.9363	83.9507	1.34584e-05	0.00139146	DUF260 domain containing protein, putative, expressed
LOC_Os04g58200	1.68884	1.50061	1.51022	2.53331	2.50502	2.6828	0.975301	2.17878	52.1978	7.81507e-05	0.00349961	protochlorophyllide reductase A, chloroplast precursor, putative, expressed
LOC_Os04g49550	1.20477	2.21603	1.04827	2.03043	2.07346	2.19675	0.975251	1.89025	45.2878	0.000129869	0.00466045	RING-H2 finger protein ATL2A, putative, expressed
LOC_Os01g15320	0.749677	2.21603	0.812172	1.48569	2.01303	1.69753	0.967305	1.62404	23.2003	0.00122428	0.0156216	RALFL9 - Rapid ALkalinization Factor RALF family protein precursor, expressed
LOC_Os03g53860	4.12122	4.11513	4.1641	5.0921	5.08593	5.12887	0.959599	4.70143	216.29	3.37282e-07	0.000158084	periplasmic beta-glucosidase precursor, putative, expressed
LOC_Os04g41620	4.84591	5.20003	3.87891	5.40329	5.41949	5.37371	0.959471	5.10968	18.4705	0.00245549	0.0234353	CHIT2 - Chitinase family protein precursor, expressed
LOC_Os07g33620	1.37873	1.14621	0.958411	1.92827	2.18722	2.25958	0.951301	1.75663	27.0287	0.000751827	0.0119722	cytochrome P450 domain containing protein, expressed
LOC_Os03g08360	4.76811	5.59706	3.98512	5.31394	5.28433	5.52477	0.951195	5.17404	23.7194	0.00114193	0.0151335	3-ketoacyl-CoA synthase 10, putative, expressed
LOC_Os02g04800	1.48573	2.12025	1.51669	2.4608	2.55829	2.32214	0.949964	2.15745	48.5737	0.000101207	0.0039974	AIG2-like family domain containing protein, expressed
LOC_Os04g05010	5.08229	4.93833	5.14483	5.97957	6.06111	6.11786	0.939968	5.64204	185.701	6.17794e-07	0.00021717	CBS domain containing membrane protein, putative, expressed
LOC_Os08g01670	1.3604	1.8118	0.887144	1.95968	2.14091	2.12142	0.937281	1.80266	28.7448	0.000614916	0.0107675	invertase/pectin methylesterase inhibitor family protein, putative, expressed
LOC_Os12g36850	2.55642	3.44283	1.80906	3.15657	3.18145	3.1489	0.936349	2.98357	24.5575	0.00102302	0.0142346	pathogenesis-related Bet v I family protein, putative, expressed
LOC_Os07g47990	1.18408	1.43289	0.465944	1.85219	1.66585	1.85696	0.932225	1.5121	18.8221	0.00232166	0.0227967	peroxidase precursor, putative, expressed
LOC_Os04g49690	2.1067	2.83669	1.67443	2.83382	2.77745	2.87278	0.925151	2.59698	41.1021	0.000182691	0.00562105	FERONIA receptor-like kinase, putative, expressed
LOC_Os04g29550	3.1164	4.33975	3.22376	3.8555	4.1601	4.24683	0.925071	3.90596	54.299	6.77533e-05	0.00325146	RIPER2 - Ripening-related family protein precursor, expressed
LOC_Os01g10950	3.00284	3.85869	2.80105	3.72446	3.8447	3.9117	0.924538	3.59447	78.0856	1.76871e-05	0.00158406	peptide-N4-asparagine amidase A, putative, expressed
LOC_Os11g47800	1.6441	1.37993	1.25111	2.31586	2.35079	2.45632	0.917866	2.00288	34.976	0.00031887	0.00739423	spo0B-associated GTP-binding protein, putative, expressed
LOC_Os03g57880	2.32086	1.20828	1.68848	3.01919	2.97519	2.84378	0.91354	2.50536	26.279	0.000823466	0.0125447	glucan endo-1,3-beta-glucosidase precursor, putative, expressed
LOC_Os01g50170	0.959014	1.59658	0.935044	1.71164	1.75465	2.08223	0.912604	1.59429	26.5665	0.000795027	0.0123251	eukaryotic aspartyl protease domain containing protein, expressed
LOC_Os09g26810	3.47261	3.83593	3.43005	4.30405	4.29734	4.45675	0.903352	4.0283	115.532	3.9638e-06	0.000671506	chlorophyll A-B binding protein, putative, expressed
LOC_Os03g56270	1.53395	2.04514	1.09118	2.14419	2.15029	2.37758	0.902225	1.97326	27.2747	0.000730021	0.0118006	receptor protein kinase CLAVATA1 precursor, putative, expressed
LOC_Os05g47540	6.68704	6.41878	6.97883	7.73551	7.75886	7.72241	0.898562	7.31595	111.11	4.609e-06	0.000736448	CPuORF26 - conserved peptide uORF-containing transcript, expressed
LOC_Os05g48900	0.909458	2.1224	1.04827	1.78362	1.93917	1.89137	0.892124	1.7098	35.6682	0.000298247	0.00720254	fasciclin domain containing protein, expressed
LOC_Os03g59430	2.22283	1.90222	1.70238	2.70997	2.9214	2.9726	0.889555	2.50244	27.4926	0.000711358	0.0115782	uncharacterized glycosyltransferase, putative, expressed
LOC_Os08g03630	2.32086	0.917577	1.55689	2.93212	2.93775	2.73427	0.887655	2.42242	18.9701	0.00226808	0.0224487	acyl-activating enzyme 14, putative, expressed
LOC_Os08g39590	1.18408	1.77125	1.17336	2.11658	2.06357	2.01098	0.88711	1.79671	41.5769	0.000175498	0.00554535	inactive receptor kinase At2g26730 precursor, putative, expressed
LOC_Os04g49650	1.86815	2.05643	2.48435	2.99917	3.01168	3.25844	0.882616	2.71576	23.4341	0.0011863	0.0154382	DUF581 domain containing protein, expressed
LOC_Os02g50990	2.7448	2.68486	2.39298	3.33087	3.56145	3.47058	0.879629	3.10736	42.6648	0.0001603	0.0052707	RING-H2 finger protein ATL1Q, putative, expressed
LOC_Os03g20500	1.14179	2.16477	1.26991	2.06936	1.96067	2.21498	0.878024	1.88615	34.2381	0.000342844	0.00770479	OsFBX82 - F-box domain containing protein, expressed
LOC_Os07g34950	1.22517	1.37993	0.862583	1.68682	2.00271	2.07227	0.877556	1.62816	21.5256	0.00154562	0.0179019	uncharacterized membrane protein, putative, expressed
LOC_Os05g34460	2.90509	3.04948	2.85185	3.84992	3.67306	3.73661	0.877146	3.41205	78.7101	1.71649e-05	0.00156846	OsDegp7 - Putative Deg protease homologue, expressed
LOC_Os05g08770	1.76047	2.50694	1.63147	2.49808	2.7219	2.48665	0.877078	2.33969	41.1956	0.000181246	0.0056011	uncharacterized protein At4g06744 precursor, putative, expressed
LOC_Os02g06290	3.24961	3.29799	3.50043	4.09756	4.35949	4.30395	0.876354	3.8817	60.54	4.5555e-05	0.00258286	rhodanese-like domain containing protein, putative, expressed
LOC_Os08g01220	1.37873	1.01342	0.677852	1.82969	2.09306	1.87999	0.874375	1.59176	16.6275	0.00333805	0.028309	harpin-induced protein 1 domain containing protein, expressed
LOC_Os02g28900	2.48209	2.89448	2.5083	3.38587	3.40955	3.31023	0.874327	3.06111	75.5837	1.99883e-05	0.00165491	cytokinin-O-glucosyltransferase 2, putative, expressed
LOC_Os08g12800	1.84198	1.65718	1.55689	2.7038	2.39092	2.61577	0.872573	2.21948	31.844	0.000437779	0.0088773	glucan endo-1,3-beta-glucosidase precursor, putative, expressed
LOC_Os08g38400	1.60976	2.40477	1.67345	2.31982	2.40314	2.77834	0.871929	2.27445	25.9345	0.000859221	0.0128497	oligopeptide transporter, putative, expressed
LOC_Os03g04470	6.41183	6.31427	5.99311	6.9718	7.07742	7.20445	0.870428	6.72986	50.7002	8.67914e-05	0.00368693	expressed protein
LOC_Os02g14680	1.51751	2.4046	1.39506	2.25807	2.48291	2.21498	0.867597	2.1237	35.1213	0.000314396	0.00736284	UDP-glucoronosyl and UDP-glucosyl transferase domain containing protein, expressed
LOC_Os02g01220	2.09755	2.34818	2.20073	2.82708	3.11563	3.08853	0.865462	2.68579	43.0007	0.000155941	0.00522069	rhodanese-like domain containing protein, putative, expressed
LOC_Os05g49370	4.49959	5.24144	4.55747	5.32805	5.35298	5.49617	0.865363	5.13291	128.13	2.65277e-06	0.000532865	DUF1645 domain containing protein, putative, expressed
LOC_Os02g18064	0.783906	-0.75769	1.11799	1.62271	1.96652	1.86852	0.863606	1.37024	21.9786	0.00144925	0.0172402	expressed protein
LOC_Os09g36680	9.40517	10.1847	10.2835	10.7268	10.7957	10.7967	0.863221	10.4408	16.9596	0.00315284	0.0272143	ribonuclease T2 family domain containing protein, expressed
LOC_Os06g01790	5.1532	5.14025	5.01015	5.85005	5.95803	6.02274	0.862134	5.58654	119.442	3.48441e-06	0.00062018	expressed protein
LOC_Os01g69200	1.82871	1.68656	1.52594	2.38692	2.59022	2.64296	0.860972	2.19723	32.611	0.000404156	0.0084315	regulatory protein, putative, expressed
LOC_Os03g49830	3.19606	3.68765	3.24291	3.89936	4.10326	4.22226	0.860936	3.78401	61.5664	4.28263e-05	0.00246493	expressed protein
LOC_Os02g34580	2.50729	3.02669	1.93219	2.96861	3.18602	3.15364	0.860877	2.86873	25.6403	0.000891303	0.0130986	ammonium transporter protein, putative, expressed
LOC_Os01g50200	2.41265	2.78331	2.30458	3.20106	3.21314	3.24075	0.859759	2.92074	68.86	2.8307e-05	0.00193216	UDP-glucoronosyl and UDP-glucosyl transferase domain containing protein, expressed
LOC_Os06g47130	3.27155	2.70653	3.12912	4.0746	4.07645	4.02453	0.85757	3.64987	98.2778	7.38748e-06	0.000961809	C2 domain containing protein, expressed
LOC_Os10g34930	5.06259	5.76136	3.60681	5.29251	5.37416	5.42258	0.856279	5.22064	6.96433	0.0290414	0.114256	secretory protein, putative, expressed
LOC_Os07g02150	2.63474	1.30615	1.75671	3.01421	3.13022	3.18172	0.853686	2.6763	15.3766	0.00416982	0.0323888	3-5 exonuclease domain-containing protein, putative, expressed
LOC_Os03g19200	2.23294	2.70653	1.61686	2.83946	2.80741	2.76554	0.851405	2.56891	24.7816	0.000993865	0.0140168	DNAJ heat shock N-terminal domain-containing protein, putative, expressed
LOC_Os04g43360	1.12017	0.675367	1.00404	2.05972	1.66585	1.97933	0.850678	1.53907	23.2793	0.00121128	0.0156216	Os4bglu14 - monolignol beta-glucoside homologue without catalytic acid/base, expressed
LOC_Os01g48640	3.98133	4.82237	3.67892	4.7164	4.59402	4.74721	0.850598	4.48688	70.4249	2.60353e-05	0.00189164	expressed protein
LOC_Os05g05680	6.23007	6.50848	5.99005	6.95732	6.93165	7.00252	0.849329	6.65488	116.812	3.79836e-06	0.000667609	1-aminocyclopropane-1-carboxylate oxidase, putative, expressed
LOC_Os08g25624	2.68715	1.92704	2.62971	3.47916	3.5544	3.48568	0.848712	3.08524	74.7907	2.07945e-05	0.00169995	phosphate/phosphate translocator, putative, expressed
LOC_Os05g11910	1.37873	1.86416	1.5415	2.42493	2.32616	2.16896	0.848532	2.02368	34.1019	0.000347512	0.00779324	GDSL-like lipase/acylhydrolase, putative, expressed
LOC_Os03g22259	2.32086	2.26553	1.41208	2.67884	2.75917	2.8899	0.847255	2.47712	13.9147	0.00549829	0.038122	expressed protein
LOC_Os01g60860	2.01596	3.13187	2.25826	2.95309	3.01168	2.99387	0.843303	2.7975	51.7063	8.08636e-05	0.0035532	spotted leaf 11, putative, expressed
LOC_Os01g71670	5.4008	5.73876	4.59895	5.80823	5.9567	5.91812	0.842189	5.63827	19.0922	0.00222502	0.022308	glycosyl hydrolases family 17, putative, expressed
LOC_Os04g22870	1.09822	0.788061	1.11217	1.90694	1.96067	1.96862	0.841275	1.5816	35.6086	0.000299956	0.00720254	rpp14 family protein, expressed
LOC_Os07g49310	4.4266	4.04031	3.73412	4.96885	4.88141	5.01772	0.837798	4.5932	24.5627	0.00102233	0.0142346	omega-3 fatty acid desaturase, chloroplast precursor, putative, expressed
LOC_Os07g38000	2.26284	1.46715	1.55689	2.75841	2.83677	2.75311	0.835375	2.39386	19.6866	0.00202935	0.0212534	cytochrome c, putative, expressed
LOC_Os03g08600	1.32304	1.34351	1.30679	2.24112	1.87271	2.29429	0.8341	1.8194	23.296	0.00120855	0.0156216	glycosyl transferase, putative, expressed
LOC_Os04g42095	4.89593	5.80545	0.0373911	4.87972	4.13733	5.11795	0.832782	4.81401	1.03666	0.337587	0.559139	S-adenosyl-l-methionine decarboxylase leader peptide, putative, expressed
LOC_Os03g20440	1.34184	1.12491	1.23206	2.15327	2.06357	2.13106	0.830342	1.76863	36.5483	0.000274365	0.00689682	VQ domain containing protein, putative, expressed
LOC_Os01g02870	5.05549	5.64554	4.9805	5.84585	5.81123	5.88221	0.828434	5.5844	168.067	9.1628e-07	0.000274877	auxin-induced protein 5NG4, putative, expressed
LOC_Os01g41710	11.3485	10.5422	10.7797	11.8238	11.8914	12.0375	0.828393	11.5089	29.94	0.000537585	0.00994306	chlorophyll A-B binding protein, putative, expressed
LOC_Os06g38764	3.09439	2.89448	1.96716	3.31476	3.51862	3.53731	0.827283	3.15012	9.76653	0.0136256	0.0686523	expressed protein
LOC_Os06g28820	2.43032	1.2871	1.44554	2.7937	2.72818	2.98858	0.826544	2.43414	11.4528	0.00918803	0.0526888	cycloartenol synthase, putative, expressed
LOC_Os01g61630	2.64991	3.17395	2.27696	3.3547	3.23535	3.30599	0.826478	3.05995	40.4208	0.000193667	0.00576937	expressed protein
LOC_Os11g48110	3.49332	4.9579	3.2695	4.23834	4.0557	4.32483	0.82602	4.16786	58.5215	5.15811e-05	0.00276825	phenylalanine ammonia-lyase, putative, expressed
LOC_Os01g52240	7.86562	7.93463	7.8104	8.58445	8.64782	8.7543	0.825639	8.32157	152.089	1.35737e-06	0.000340821	chlorophyll A-B binding protein, putative, expressed
LOC_Os07g06680	0.831779	1.01342	0.935044	1.68682	1.71726	1.72323	0.825211	1.40438	30.312	0.00051602	0.00976549	fasciclin domain containing protein, expressed
LOC_Os05g28210	2.08455	1.97545	0.255687	2.33196	2.24966	2.17828	0.824665	2.0018	4.57229	0.0639938	0.19485	small hydrophilic plant seed protein, putative, expressed
LOC_Os01g10110	1.14179	1.46715	1.46199	2.04026	2.02328	2.31978	0.821597	1.82516	23.2851	0.00121033	0.0156216	cytokinin dehydrogenase precursor, putative, expressed
LOC_Os03g47050	5.79375	6.8142	5.77439	6.51004	6.54338	6.74847	0.820425	6.42351	100.241	6.8485e-06	0.000944086	expressed protein
LOC_Os03g62200	1.6441	2.49038	0.649419	1.98025	1.87271	2.25077	0.81995	1.93881	9.68823	0.0138909	0.0694841	ammonium transporter protein, putative, expressed
LOC_Os03g12150	3.3603	4.46163	3.16023	3.93444	4.17597	4.127	0.819909	3.94504	61.0779	4.40989e-05	0.00252063	serine/threonine-protein kinase receptor precursor, putative, expressed
LOC_Os02g42412	2.50729	2.86908	2.91292	3.51485	3.58931	3.52274	0.816818	3.21865	39.956	0.000201627	0.0058505	F-box/LRR-repeat protein 2, putative, expressed
LOC_Os01g04260	1.84198	2.1224	1.71616	2.52633	2.67066	2.56692	0.810118	2.30439	42.4001	0.000163842	0.00531447	fatty acid hydroxylase, putative, expressed
LOC_Os05g36010	4.16411	4.92299	3.84797	4.80266	4.78532	4.88025	0.809764	4.62393	68.0154	2.96355e-05	0.00197491	OsSub47 - Putative Subtilisin homologue, expressed
LOC_Os02g07310	1.43235	0.310562	0.733089	1.81831	1.83829	2.10196	0.806089	1.53336	13.6953	0.00574087	0.0390097	argonaute, putative, expressed
LOC_Os01g63620	7.75203	8.65757	7.65081	8.44703	8.47831	8.59358	0.805415	8.31638	142.211	1.766e-06	0.000395732	expressed protein
LOC_Os11g16310	2.38572	2.23603	2.55503	3.2098	3.37795	3.24075	0.804631	2.91621	49.3845	9.53831e-05	0.00383367	expressed protein
LOC_Os01g49030	1.99235	1.68656	2.17094	2.75841	2.8251	3.06595	0.803789	2.51536	33.2905	0.000377015	0.00806702	expressed protein
LOC_Os06g43810	1.59792	2.49038	2.10964	2.63411	2.61075	2.79613	0.803557	2.44092	24.0918	0.00108708	0.0147258	expressed protein
LOC_Os02g09940	6.63214	7.18316	6.42288	7.28483	7.27262	7.42802	0.79908	7.08293	96.0443	8.06659e-06	0.00100119	peroxiredoxin, putative, expressed
LOC_Os12g33610	7.00567	8.41812	6.94936	7.72377	7.75153	7.84062	0.795084	7.70343	174.319	7.93316e-07	0.000259414	phenylalanine ammonia-lyase, putative, expressed
LOC_Os07g44070	1.55021	1.6272	1.32488	2.3946	2.20534	2.08223	0.79446	1.93803	25.4818	0.000909208	0.0132756	pectinacetylesterase domain containing protein, expressed
LOC_Os06g34120	1.0303	0.867157	1.19319	2.03043	1.7669	1.91387	0.794104	1.56733	25.0762	0.000957105	0.0137606	GDSL-like lipase/acylhydrolase, putative, expressed
LOC_Os08g29660	2.77285	2.7625	2.89081	3.60267	3.65505	3.62074	0.793034	3.28435	69.8126	2.68962e-05	0.0019148	WRKY69, expressed
LOC_Os01g47570	0.884027	1.83822	1.28846	1.85219	1.82664	2.00051	0.792525	1.69082	21.8753	0.00147056	0.0173138	expressed protein
LOC_Os01g08860	3.91067	5.02281	3.91817	4.71333	4.67588	4.72034	0.789019	4.55622	142.283	1.76252e-06	0.000395732	hsp20/alpha crystallin family protein, putative, expressed
LOC_Os04g12430	1.55021	0.192672	0.958411	2.24112	1.884	2.05212	0.787821	1.65994	14.8809	0.00457013	0.0340724	expressed protein
LOC_Os12g43450	2.12852	2.30394	0.21746	2.30775	2.17808	2.2419	0.787337	2.05967	3.89906	0.0827313	0.229762	thaumatin family domain containing protein, expressed
LOC_Os04g02620	4.53474	4.66157	3.96795	5.04406	5.01709	5.12887	0.786766	4.78011	30.0997	0.000528197	0.00986319	oxidoreductase, short chain dehydrogenase/reductase family, putative, expressed
LOC_Os07g43580	2.39475	3.07747	2.10964	3.06324	2.93232	3.125	0.785153	2.84383	37.2632	0.000256696	0.00670457	MYB family transcription factor, putative, expressed
LOC_Os08g23180	1.37873	2.3321	1.6021	2.12584	2.15961	2.51636	0.781991	2.09127	20.675	0.0017491	0.0195192	fasciclin-like arabinogalactan protein 8 precursor, putative, expressed
LOC_Os03g14170	3.2518	4.28078	3.09789	3.9128	3.99807	3.95844	0.780816	3.81497	83.4912	1.37408e-05	0.00140007	3-ketoacyl-CoA synthase, putative, expressed
LOC_Os03g04070	1.76047	1.01342	1.21276	2.40984	2.30111	2.14063	0.780695	1.92283	17.9325	0.00267937	0.0245118	no apical meristem protein, putative, expressed
LOC_Os09g34920	2.28244	2.97406	2.74169	3.33087	3.27877	3.3229	0.778975	3.04575	31.0786	0.000474872	0.00931265	glycosyl hydrolase family 29, putative, expressed
LOC_Os09g30466	2.43032	1.8118	1.83454	3.01919	2.9104	2.87851	0.77848	2.5777	21.0318	0.00165991	0.0188749	nuclear ribonuclease Z, putative, expressed
LOC_Os04g58850	0.28916	0.760702	1.57212	1.92827	1.83829	1.78556	0.775764	1.51074	6.79801	0.0305274	0.118413	harpin-induced protein 1 domain containing protein, expressed
LOC_Os07g39750	1.53395	1.90222	1.3604	2.03043	2.22323	2.39367	0.774621	1.97334	23.4305	0.00118688	0.0154382	GDSL-like lipase/acylhydrolase, putative, expressed
LOC_Os08g06380	3.20635	3.72352	3.13426	3.95238	3.94784	3.93113	0.773656	3.69565	92.6532	9.25307e-06	0.00109703	CSLF6 - cellulose synthase-like family F; beta1,3;1,4 glucan synthase, expressed
LOC_Os04g04060	2.1067	2.4046	1.75671	2.67884	2.76529	2.68934	0.772002	2.45883	32.3437	0.000415495	0.00860424	dynamin family protein, putative, expressed
LOC_Os09g25810	6.33708	6.227	6.25139	6.97725	7.08692	7.12804	0.770648	6.72367	131.493	2.39813e-06	0.000488696	nodulin, putative, expressed
LOC_Os06g02780	3.36642	3.59387	3.4005	4.0865	4.10085	4.26663	0.769935	3.8531	76.1337	1.94519e-05	0.00165491	aspartic protease, putative, expressed
LOC_Os04g37550	1.59792	2.39573	1.63147	2.21533	2.39092	2.53099	0.769735	2.19106	28.6419	0.000622198	0.0107876	aspartic proteinase nepenthesin-2 precursor, putative, expressed
LOC_Os04g54230	1.56629	2.06764	1.13286	2.05003	2.15961	2.17828	0.768088	1.92751	22.3	0.00138539	0.0167786	wound induced protein, putative, expressed
LOC_Os12g39360	5.36448	5.10533	3.25712	5.31293	5.41852	5.5357	0.763575	5.15943	2.84442	0.129111	0.307577	aspartic proteinase nepenthesin precursor, putative, expressed
LOC_Os01g25540	3.21658	3.88427	2.98296	3.8217	3.77968	3.98789	0.762514	3.66396	49.1653	9.69157e-05	0.00386043	RALFL6 - Rapid ALkalinization Factor RALF family protein precursor, expressed
LOC_Os03g63930	0.884027	1.41545	1.26991	1.97001	1.71726	1.85696	0.76067	1.59389	19.0922	0.00222502	0.022308	acyl carrier protein, putative, expressed
LOC_Os07g13660	1.05329	2.30394	1.26991	2.00054	1.82664	1.94697	0.760573	1.81846	25.7373	0.000880568	0.0130651	UDP-glucoronosyl and UDP-glucosyl transferase domain containing protein, expressed
LOC_Os03g12250	1.32304	0.704377	0.759935	1.64877	1.93917	1.86852	0.759653	1.48622	14.4516	0.00495622	0.0357566	atypical receptor-like kinase MARK, putative, expressed
LOC_Os04g44900	2.63474	3.94933	2.63697	3.29026	3.36592	3.51908	0.759014	3.31612	49.5266	9.44056e-05	0.00382547	lectin-like receptor kinase, putative, expressed
LOC_Os04g52250	4.53269	6.0391	5.1788	5.68442	5.54305	5.71533	0.756784	5.52385	21.7645	0.00149383	0.0174603	LTPL123 - Protease inhibitor/seed storage/LTP family protein precursor, expressed
LOC_Os10g37720	3.23243	3.53477	2.95309	3.72372	3.76519	4.05286	0.756327	3.59475	31.8227	0.000438762	0.0088773	hydrolase, alpha/beta fold family protein, putative, expressed
LOC_Os03g53800	2.28244	3.20474	2.28623	2.96861	3.04224	3.10558	0.755716	2.87364	49.6641	9.34714e-05	0.00380957	periplasmic beta-glucosidase precursor, putative, expressed
LOC_Os01g72330	4.65802	5.89162	5.45621	5.8934	5.86137	5.84611	0.754257	5.66284	16.0226	0.00371158	0.0301848	OsRR4 type-A response regulator, expressed
LOC_Os12g32280	2.32086	2.35057	2.00131	2.8618	2.90487	2.99387	0.75333	2.63164	33.5319	0.000367921	0.00799589	SWIB/MDM2 domain containing protein, expressed
LOC_Os03g64280	3.21658	3.51419	2.53186	3.64616	3.61325	3.72712	0.75168	3.43409	18.4584	0.00246024	0.0234353	1-aminocyclopropane-1-carboxylate oxidase homolog 1, putative, expressed
LOC_Os05g47700	0.884027	2.10075	1.11217	1.78362	1.77904	1.69753	0.750955	1.64375	24.351	0.00105083	0.0143872	LTPL152 - Protease inhibitor/seed storage/LTP family protein precursor, expressed
LOC_Os05g34470	4.70597	4.53607	4.35667	5.30071	5.27471	5.29662	0.749799	4.96647	56.3615	5.91693e-05	0.00302538	expressed protein
LOC_Os01g60770	0.858139	2.70653	1.57212	2.00054	2.07346	1.95784	0.748519	1.98379	13.9056	0.00550804	0.038152	expansin precursor, putative, expressed
LOC_Os10g35110	4.86553	5.27083	4.71153	5.55069	5.49783	5.56086	0.746536	5.28282	108.761	5.00483e-06	0.000781921	alpha-galactosidase precursor, putative, expressed
LOC_Os02g39330	3.24682	4.383	3.69986	4.1537	4.21925	4.33699	0.74567	4.06365	33.1284	0.000383279	0.00810318	CHIT1 - Chitinase family protein precursor, expressed
LOC_Os03g29864	2.40373	1.2871	2.3227	3.01421	3.16303	3.14415	0.74541	2.70025	45.1636	0.000131138	0.00469194	retrotransposon protein, putative, unclassified, expressed
LOC_Os01g53090	5.04835	5.26719	4.92227	5.65992	5.68941	5.83804	0.744766	5.44654	86.9092	1.18032e-05	0.00126691	pathogen-related protein, putative, expressed
LOC_Os01g45670	0.959014	2.11161	1.09118	1.8633	1.7669	1.67136	0.743403	1.6597	23.8956	0.00111556	0.0149564	expressed protein
LOC_Os03g12470	1.58219	2.22606	0.733089	2.05972	1.82664	1.96862	0.742946	1.82751	10.4189	0.0116446	0.0615083	OsWAK25 - OsWAK receptor-like protein kinase, expressed
LOC_Os11g14190	1.3604	1.36184	1.57212	2.22398	2.29266	2.11172	0.740816	1.89866	26.8329	0.000769759	0.012175	ARGOS, putative, expressed
LOC_Os05g31140	4.27588	5.11076	3.73073	4.75123	4.79731	4.74564	0.737888	4.63513	28.8963	0.000604377	0.0106493	glycosyl hydrolases family 17, putative, expressed
LOC_Os03g50160	1.43235	1.65718	1.09118	1.77187	2.29266	1.90267	0.737205	1.76451	13.0038	0.00659862	0.0423024	plastocyanin-like domain containing protein, putative, expressed
LOC_Os03g63330	5.32131	5.05131	5.39866	6.17626	6.06546	6.04775	0.737125	5.74213	114.818	4.06e-06	0.000679609	aspartokinase, chloroplast precursor, putative, expressed
LOC_Os03g57310	1.86815	2.11161	1.85958	2.47652	2.69651	2.60889	0.733164	2.32704	33.6322	0.000364225	0.00796481	syntaxin, putative, expressed
LOC_Os03g11910	3.36642	4.71422	3.47934	4.23298	4.12722	4.10739	0.73287	4.08119	80.1224	1.60527e-05	0.00153549	DnaK family protein, putative, expressed
LOC_Os01g43460	2.89239	3.19455	2.35827	3.31476	3.40955	3.41252	0.732403	3.15053	23.2161	0.00122167	0.0156216	C4-dicarboxylate transporter/malic acid transport protein, expressed
LOC_Os01g44430	3.13268	3.73762	3.21893	3.90206	3.75222	4.05269	0.730785	3.67793	45.4508	0.000128226	0.00463999	retrotransposon protein, putative, unclassified, expressed
LOC_Os06g48180	2.70178	2.07876	2.5083	3.24847	3.40563	3.3479	0.728218	2.97198	41.5289	0.000176209	0.00555324	glycosyl hydrolases family 16, putative, expressed
LOC_Os05g25950	1.93159	0.419543	1.30679	2.33196	2.34263	2.44091	0.724258	1.97204	15.4708	0.00409881	0.0321436	cyclin, putative, expressed
LOC_Os05g39800	2.70178	3.32168	2.8888	3.47191	3.57892	3.51172	0.722569	3.2907	49.339	9.56985e-05	0.00383367	NFD4, putative, expressed
LOC_Os06g06780	3.36642	3.63964	3.30803	4.20921	3.8874	4.06027	0.721545	3.79043	44.4189	0.000139084	0.00487694	harpin-induced protein, putative, expressed
LOC_Os03g60380	1.93939	2.6761	2.24578	2.71452	2.73668	3.00187	0.721165	2.60716	23.7969	0.00113023	0.0150495	cinnamoyl CoA reductase, putative, expressed
LOC_Os04g49060	1.16309	1.74357	0.677852	1.78362	1.7669	1.37968	0.720255	1.50034	11.7898	0.00853022	0.0500599	H-BTB3 - Bric-a-Brac, Tramtrack, Broad Complex BTB domain with H family conserved sequence, expressed
LOC_Os04g01600	2.0042	2.08979	1.89634	2.49093	2.7835	2.72158	0.720017	2.39007	27.8934	0.000678565	0.0112915	erythronate-4-phosphate dehydrogenase domain containing protein, expressed
LOC_Os06g09610	8.7648	8.54781	8.32533	9.2255	9.2806	9.33628	0.719835	8.96448	38.0249	0.000239398	0.00643629	peroxiredoxin, putative, expressed
LOC_Os10g21268	3.77205	5.28568	3.44543	3.55263	4.34829	4.82682	0.715273	4.37318	5.24696	0.0503262	0.165051	ribulose bisphosphate carboxylase large chain precursor, putative, expressed
LOC_Os02g48470	1.28469	2.4046	1.09118	1.79528	1.75465	2.13106	0.71402	1.8352	16.5781	0.00336675	0.0284426	expressed protein
LOC_Os02g58530	1.39682	0.814911	1.04827	1.64877	2.03346	2.11172	0.713953	1.61456	13.1729	0.00637478	0.0415365	transporter family protein, putative, expressed
LOC_Os06g12455	4.21088	4.59147	4.98619	5.31597	5.32943	5.44689	0.713601	5.04701	14.7152	0.00471455	0.0347075	expressed protein
LOC_Os11g02730	3.35721	4.15348	3.31139	3.90591	4.05142	4.16856	0.711453	3.87223	53.5588	7.12077e-05	0.0033154	harpin-induced protein 1 domain containing protein, expressed
LOC_Os03g45920	1.55021	2.01071	1.99002	2.46926	2.53398	2.49414	0.710385	2.23543	22.1078	0.00142315	0.0170306	tubulin/FtsZ domain containing protein, putative, expressed
LOC_Os01g05080	4.65802	4.41626	4.41906	5.18807	5.29177	5.27615	0.709817	4.92867	68.4077	2.9009e-05	0.00195166	thylakoid lumenal protein, putative, expressed
LOC_Os01g12000	1.88107	2.72788	1.09118	2.03043	2.15029	2.50899	0.70967	2.16849	8.63722	0.0181667	0.0830413	expressed protein
LOC_Os07g49510	1.68884	1.95145	1.49432	2.21533	2.51231	2.15013	0.708409	2.06167	19.1616	0.002201	0.0222575	expressed protein
LOC_Os08g36630	1.73224	0.233049	0.911293	2.14419	1.83829	2.23298	0.708354	1.69658	8.70915	0.0178256	0.0821518	bifunctional monodehydroascorbate reductase and carbonic anhydrasenectarin-3 precursor, putative, expressed
LOC_Os04g41680	2.80701	3.39469	1.93219	2.95309	2.99094	3.41647	0.704874	3.00087	8.13711	0.0207806	0.0903512	CHIT3 - Chitinase family protein precursor, expressed
LOC_Os03g46070	1.94395	3.56252	0.096298	1.80684	2.08329	2.06223	0.703747	2.2686	3.20171	0.110297	0.277239	thaumatin, putative, expressed
LOC_Os02g18080	1.50087	0.487876	1.83454	2.64058	2.26702	2.18754	0.701454	1.98741	14.196	0.00520551	0.036967	NB-ARC domain containing protein, expressed
LOC_Os03g27770	3.76155	3.97336	3.22857	4.22006	4.12959	4.30118	0.701365	3.98256	24.1336	0.00108113	0.0146736	heme oxygenase 2, putative, expressed
LOC_Os08g19210	3.48535	3.83265	3.44667	4.11003	4.12484	4.26226	0.701356	3.91661	71.2244	2.49622e-05	0.00187697	expressed protein
LOC_Os07g48610	1.68884	1.46715	0.649419	1.92827	1.77904	2.13106	0.700088	1.70208	6.72499	0.0312101	0.120067	hydrolase, alpha/beta fold family domain containing protein, expressed
LOC_Os03g08310	1.53395	1.92704	1.34275	2.06936	2.24091	2.10196	0.699691	1.92589	24.1587	0.00107757	0.014649	ZIM domain containing protein, putative, expressed
LOC_Os03g02750	3.48957	4.10156	3.30347	4.07937	4.10085	4.10983	0.69816	3.906	69.4064	2.74868e-05	0.0019148	OsSub25 - Putative Subtilisin homologue, expressed
LOC_Os12g37650	6.72638	7.68731	6.5144	7.27757	7.31026	7.37706	0.698089	7.20269	87.1961	1.16565e-05	0.00126079	DUF538 domain containing protein, putative, expressed
LOC_Os03g29950	2.973	2.5395	2.85185	3.66216	3.37395	3.76782	0.697772	3.27066	27.0164	0.000752932	0.0119762	glucose-6-phosphate 1-dehydrogenase, chloroplast precursor, putative, expressed
LOC_Os02g43540	5.99498	7.30061	6.00648	6.66181	6.68447	6.74494	0.696752	6.63761	147.346	1.537e-06	0.000372611	retrotransposon protein, putative, unclassified, expressed
LOC_Os01g01120	5.64974	6.31462	5.56934	6.16454	6.35519	6.38975	0.696447	6.11226	73.3332	2.23844e-05	0.00177488	enolase-phosphatase E1, putative, expressed
LOC_Os03g28400	3.07204	3.07747	3.1797	3.88031	3.85621	3.72394	0.694905	3.51733	52.9077	7.44294e-05	0.0033869	transport protein particle component, Bet3, domain containing protein, expressed
LOC_Os11g07670	2.35828	2.87547	1.96716	2.75244	3.04727	2.77785	0.691967	2.68478	19.4853	0.00209311	0.0215141	dirigent, putative, expressed
LOC_Os06g44170	3.79945	3.89374	3.65766	4.39304	4.36941	4.48519	0.687037	4.14082	72.2607	2.36517e-05	0.00181731	NAD dependent epimerase/dehydratase family protein, putative, expressed
LOC_Os06g02930	3.27644	4.48265	3.13938	3.74564	4.011	3.9117	0.68452	3.83733	44.0565	0.000143167	0.00497053	expressed protein
LOC_Os05g41520	4.85909	4.84834	5.01711	5.51026	5.62034	5.73352	0.683626	5.31321	61.6215	4.26858e-05	0.00246493	zinc finger, C3HC4 type domain containing protein, expressed
LOC_Os02g36880	6.00681	6.04903	6.45609	6.89737	6.90869	6.97998	0.679903	6.60556	33.7412	0.000360257	0.00791496	No apical meristem protein, putative, expressed
LOC_Os02g02840	1.61347	1.58102	1.7298	2.27482	2.46046	2.31133	0.67802	2.06105	25.6188	0.000893704	0.0131036	ras-related protein, putative, expressed
LOC_Os12g03420	2.27268	2.46517	1.83454	2.7038	2.77745	2.75311	0.677806	2.5186	21.9246	0.00146034	0.0173135	VQ domain containing protein, putative, expressed
LOC_Os03g03500	2.886	4.10156	3.61786	3.86105	3.96123	4.0976	0.675427	3.81431	13.4087	0.00607839	0.0403202	heavy metal-associated domain containing protein, expressed
LOC_Os03g63060	1.32304	1.53331	0.981406	1.95968	1.66585	1.85696	0.674177	1.61698	15.134	0.00436002	0.0332	P21-Rho-binding domain containing protein, putative, expressed
LOC_Os02g37000	1.77438	2.49868	1.85958	2.55404	2.46798	2.44864	0.673686	2.31758	31.4459	0.000456602	0.00905541	mitochondrial prohibitin complex protein 1, putative, expressed
LOC_Os05g49840	1.28469	1.51706	1.37783	1.98025	1.884	2.14063	0.673335	1.75824	20.336	0.00183945	0.020128	phospholipase, putative, expressed
LOC_Os06g13830	1.67408	0.645762	1.11217	2.07892	1.92831	2.2419	0.67261	1.74023	12.0387	0.00808175	0.0483715	endoglucanase, putative, expressed
LOC_Os06g45370	3.9992	4.02602	3.50734	4.36984	4.46274	4.49642	0.671608	4.18723	26.0425	0.000847806	0.0127601	fructose-1,6-bisphosphatase, putative, expressed
LOC_Os02g51060	1.8018	1.2678	1.06988	2.31586	2.07346	2.0317	0.670499	1.85007	9.66137	0.0139834	0.0697482	CSLA6 - cellulose synthase-like family A; mannan synthase, expressed
LOC_Os03g18770	4.67665	4.81075	4.61558	5.30071	5.2822	5.36455	0.669996	5.04472	102.866	6.20168e-06	0.000891623	wound-induced protein WI12, putative, expressed
LOC_Os02g41630	4.40441	5.61627	3.5541	4.75123	4.5854	4.77819	0.669212	4.74287	10.8277	0.0105853	0.0578448	phenylalanine ammonia-lyase, putative, expressed
LOC_Os05g19150	1.8018	1.46715	1.28846	2.19787	2.18722	2.31133	0.66913	1.94836	15.411	0.00414368	0.0322794	hydrolase, alpha/beta fold family domain containing protein, expressed
LOC_Os02g51130	2.05066	2.76277	1.61686	2.37143	2.61753	2.54547	0.667827	2.39121	17.5906	0.00283493	0.0253898	glycosyl transferase 8 domain containing protein, putative, expressed
LOC_Os01g51980	4.30012	3.73058	3.95639	4.77497	4.77777	4.85867	0.666947	4.46698	42.386	0.000164034	0.00531447	alliin lyase precursor, putative, expressed
LOC_Os11g34940	4.43538	4.04882	3.77417	4.66173	4.82394	4.9183	0.664673	4.50357	15.1248	0.00436746	0.0332	plastid-specific 50S ribosomal protein 6, chloroplast precursor, putative, expressed
LOC_Os03g15530	6.00165	6.73339	5.82214	6.57149	6.52321	6.64005	0.664565	6.42126	82.0851	1.46518e-05	0.00147416	expressed protein
LOC_Os05g35520	2.67978	2.6025	2.01252	3.08715	3.09178	2.951	0.664391	2.79439	13.5589	0.00589853	0.0396192	deoxynucleoside kinase family, putative, expressed
LOC_Os12g02380	1.57108	0.784534	1.61862	2.3795	2.42247	1.92077	0.664361	1.90639	13.2831	0.00623412	0.0410007	elongation factor P, putative, expressed
LOC_Os12g34890	5.29382	5.22026	5.09694	5.83953	5.85277	5.89428	0.663991	5.57301	78.5824	1.72701e-05	0.00156846	acyl carrier protein, putative, expressed
LOC_Os01g72380	4.8492	5.37487	4.92672	5.50528	5.45777	5.68295	0.663307	5.33288	62.6906	4.00669e-05	0.00238721	expressed protein
LOC_Os04g34230	1.43235	2.17516	1.49432	2.14419	2.17808	2.05212	0.662614	1.96756	25.0443	0.000960997	0.0137705	RING-H2 finger protein, putative, expressed
LOC_Os03g12030	5.58766	5.86376	5.44385	6.13615	6.11122	6.28521	0.662226	5.93725	70.3787	2.60991e-05	0.00189164	3-ketoacyl-CoA synthase, putative, expressed
LOC_Os03g21510	1.68884	2.10075	1.15325	2.18906	2.01303	2.10196	0.662058	1.93642	13.9423	0.00546858	0.0380286	inactive receptor kinase At2g26730 precursor, putative, expressed
LOC_Os11g10870	2.72345	3.35408	2.53186	3.05357	3.35379	3.43991	0.661372	3.12453	21.9026	0.0014649	0.0173138	dirigent, putative, expressed
LOC_Os12g04080	2.64235	3.32636	2.6003	3.1013	3.24414	3.47437	0.659909	3.11125	25.0409	0.000961418	0.0137705	transferase family protein, putative, expressed
LOC_Os05g12410	2.57243	2.93787	2.24881	2.89468	3.21761	3.10069	0.658937	2.87525	20.5133	0.00179148	0.0198035	BURP domain containing protein, expressed
LOC_Os02g31100	3.15412	2.69212	3.12396	3.79872	3.77666	3.81041	0.656554	3.46175	58.7291	5.09173e-05	0.0027431	LITAF-domain-containing protein, putative, expressed
LOC_Os01g42294	2.89876	3.50185	3.46718	3.85271	3.8958	3.85469	0.654934	3.62457	19.5403	0.00207546	0.0214581	inactive receptor kinase At2g26730 precursor, putative, expressed
LOC_Os02g57010	5.98455	5.91817	5.50265	6.36798	6.47082	6.41113	0.654183	6.14933	27.4819	0.000712262	0.0115782	RNA recognition motif containing protein, putative, expressed
LOC_Os12g01370	2.11667	2.77909	1.95479	2.66842	2.76913	2.62854	0.653374	2.53498	29.9753	0.000535495	0.00993351	fatty acid desaturase, putative, expressed
LOC_Os01g12190	3.81635	5.02855	4.13876	4.69166	4.52717	4.6962	0.653028	4.53914	37.6385	0.000247985	0.00660402	expressed protein
LOC_Os07g47450	3.40716	3.91871	3.36597	4.00101	4.00066	4.11226	0.652437	3.83629	65.544	3.39946e-05	0.00216288	flowering promoting factor-like 1, putative, expressed
LOC_Os06g33720	2.12852	2.48202	2.03468	2.56088	2.7835	2.83791	0.650284	2.5168	24.8138	0.000989769	0.0139778	flavin-containing monooxygenase family protein, putative, expressed
LOC_Os02g43550	1.91912	1.87696	1.79615	2.40984	2.53398	2.574	0.649534	2.24003	26.4509	0.000806315	0.0124038	cyclin, putative, expressed
LOC_Os01g58420	4.76114	5.4845	4.93852	5.45105	5.55811	5.49057	0.647714	5.31421	71.5788	2.45041e-05	0.00185243	AP2 domain containing protein, expressed
LOC_Os06g36450	3.18047	3.05512	2.93075	3.65258	3.6534	3.80741	0.646362	3.42673	33.887	0.000355036	0.00784931	ferroportin1 domain containing protein, expressed
LOC_Os05g43170	5.29382	5.23276	4.73877	5.73296	5.7173	5.60819	0.645467	5.42884	20.7666	0.00172564	0.0193959	calreticulin precursor protein, putative, expressed
LOC_Os07g27350	2.7448	2.54753	2.41848	3.38201	3.26588	3.03036	0.645027	2.95333	19.0072	0.00225488	0.0223834	atuA, putative, expressed
LOC_Os08g14880	4.58887	3.55856	4.41695	5.25502	5.17252	5.00991	0.644631	4.77316	47.8396	0.000106867	0.00416091	transposon protein, putative, unclassified, expressed
LOC_Os04g36800	2.11766	1.43289	1.5415	2.5677	2.5833	2.32818	0.643987	2.18368	12.2913	0.00765646	0.0466858	3-oxoacyl-synthase, putative, expressed
LOC_Os01g71740	1.87294	2.213	1.83454	2.35403	2.61685	2.50899	0.643716	2.28057	23.625	0.00115639	0.0152124	amino acid permease family protein, putative, expressed
LOC_Os11g02450	2.30848	1.23099	1.4269	2.49779	2.56216	2.65222	0.6433	2.23233	8.27604	0.0200095	0.0880354	elongation factor P, putative, expressed
LOC_Os06g12680	2.55642	3.80613	2.69376	3.19227	3.32093	3.28457	0.639653	3.21052	38.2041	0.000235541	0.00636913	RING-H2 finger protein, putative, expressed
LOC_Os06g24310	1.95791	1.2709	2.09664	2.74417	2.73087	2.51658	0.638777	2.32251	23.7485	0.00113753	0.0151125	retrotransposon protein, putative, unclassified, expressed
LOC_Os08g13920	3.53112	3.43852	3.28048	3.90206	4.13433	4.10005	0.63867	3.77498	33.5056	0.000368898	0.00800475	glycosyl hydrolases family 16, putative, expressed
LOC_Os01g48760	2.3303	2.74194	2.03468	2.67884	2.89374	2.89556	0.637726	2.64127	21.6966	0.00150832	0.0175567	THAP domain-containing protein 4, putative, expressed
LOC_Os06g47290	1.00692	0.867157	1.19319	1.6097	1.69178	1.90267	0.635643	1.45945	14.6083	0.00481076	0.0350718	growth regulator related protein, putative, expressed
LOC_Os03g20680	3.15943	3.13719	3.34396	3.84432	3.87331	3.95302	0.635606	3.60005	45.6833	0.000125926	0.00458716	late embryogenesis abundant protein 1, putative, expressed
LOC_Os02g11110	5.55318	6.47002	5.42919	6.10525	6.10673	6.16985	0.635259	6.01782	93.8653	8.80551e-06	0.00106737	flavonol-3-O-glycoside-7-O-glucosyltransferase 1, putative, expressed
LOC_Os05g05670	2.88016	2.73837	2.52655	3.2438	3.34572	3.44694	0.63525	3.07886	23.2079	0.00122302	0.0156216	1-aminocyclopropane-1-carboxylate oxidase, putative, expressed
LOC_Os04g49660	4.98398	5.405	4.96183	5.61212	5.60578	5.60214	0.633847	5.3907	111.559	4.53773e-06	0.000736448	DUF581 domain containing protein, expressed
LOC_Os05g12400	4.46471	5.42727	4.48496	4.98113	5.11111	5.22348	0.633579	4.99504	56.8222	5.74403e-05	0.00296937	BURP domain containing protein, expressed
LOC_Os04g56170	2.18168	2.43087	2.41848	3.0824	2.69009	3.01484	0.633553	2.6871	17.3597	0.00294645	0.0260076	OsSPL8 - SBP-box gene family member, expressed
LOC_Os06g08360	2.87313	3.30757	2.83301	3.47554	3.50771	3.47437	0.63318	3.28079	47.9463	0.00010602	0.00414096	ethylene-responsive element-binding protein, putative, expressed
LOC_Os01g56480	2.16065	2.22606	1.99002	2.64703	2.60394	2.86125	0.631684	2.46309	22.4476	0.00135725	0.016624	expressed protein
LOC_Os01g14410	10.9128	11.7658	10.2425	11.1667	11.2194	11.3502	0.631254	11.1795	14.0212	0.0053851	0.0376904	early light-induced protein, chloroplast precursor, putative, expressed
LOC_Os02g49440	4.53678	5.26962	4.55747	5.17474	5.15281	5.2061	0.630903	5.01706	99.9473	6.92584e-06	0.000944749	dof zinc finger domain containing protein, putative, expressed
LOC_Os12g43440	4.4266	4.90134	4.00769	4.74523	4.88984	4.94312	0.630593	4.69156	26.5952	0.000792257	0.0123251	thaumatin, putative, expressed
LOC_Os09g29690	2.33969	2.84323	2.44354	2.96345	2.8541	3.22734	0.630445	2.82171	20.5246	0.00178849	0.0198016	beta-expansin precursor, putative, expressed
LOC_Os07g32170	1.20477	0.584665	1.11217	1.66157	1.83829	1.85696	0.629908	1.47601	17.0958	0.00308063	0.0267718	OsSPL13 - SBP-box gene family member, expressed
LOC_Os03g14500	3.15412	3.39469	3.30803	3.8858	3.76449	3.93388	0.629562	3.61151	42.6217	0.00016087	0.0052707	expressed protein
LOC_Os09g23570	1.46702	1.8118	1.30679	1.76002	2.06357	2.19675	0.629523	1.82387	13.1452	0.00641085	0.0416557	inactive receptor kinase At2g26730 precursor, putative, expressed
LOC_Os04g28420	4.93683	5.50319	4.5632	5.38026	5.39207	5.39785	0.628829	5.23372	36.8542	0.000266624	0.00681219	peptidyl-prolyl isomerase, putative, expressed
LOC_Os10g09240	4.05724	4.96555	4.16912	4.68228	4.65791	4.87166	0.625805	4.60893	50.3127	8.92183e-05	0.00373363	expressed protein
LOC_Os06g46284	3.35721	3.39469	3.43838	3.84432	3.99807	4.20867	0.625724	3.75125	28.7331	0.000615737	0.0107685	glycosyl hydrolase, family 31, putative, expressed
LOC_Os01g65780	3.84629	4.24173	3.70678	4.45498	4.36539	4.38207	0.623888	4.19773	64.1296	3.68496e-05	0.00226245	glycosyl transferase, putative, expressed
LOC_Os01g70190	1.07593	0.968687	1.25432	1.67551	1.82804	1.86564	0.623092	1.51919	16.384	0.00348248	0.0290779	exostosin family domain containing protein, expressed
LOC_Os06g05790	3.32922	3.9341	3.33059	3.84151	3.97977	4.02712	0.621556	3.7753	49.4446	9.4968e-05	0.00383367	transferase family domain containing protein, expressed
LOC_Os06g49220	3.02046	3.64339	3.12396	3.56337	3.72422	3.78623	0.620566	3.51317	36.4898	0.000275876	0.00689682	peptide transporter, putative, expressed
LOC_Os04g49950	2.58826	3.3449	2.14061	2.99412	3.01168	2.98858	0.619093	2.90302	19.4684	0.00209857	0.021523	OsFBX150 - F-box domain containing protein, expressed
LOC_Os10g04720	2.86015	2.17516	2.47628	3.42391	3.1207	3.33128	0.618844	2.97593	17.5182	0.00286933	0.0254662	TKL_IRAK_DUF26-la.5 - DUF26 kinases have homology to DUF26 containing loci, expressed
LOC_Os01g09370	1.46702	-0.408072	1.25111	1.84962	2.16712	1.90267	0.618684	1.59363	13.8923	0.00552241	0.0382139	ankyrin repeat domain-containing protein 28, putative, expressed
LOC_Os09g32510	2.90509	2.65545	2.66564	3.40502	3.47821	3.33545	0.618478	3.12456	30.1533	0.000525086	0.00981814	BHLH transcription factor, putative, expressed
LOC_Os05g49320	2.31135	2.47362	1.64593	2.43241	2.75303	2.68934	0.618377	2.44072	9.75837	0.013653	0.068734	ribosomal protein L7/L12 C-terminal domain containing protein, expressed
LOC_Os02g39140	2.49054	2.22606	2.28623	2.97375	3.05728	2.99387	0.618075	2.72546	29.7025	0.000551947	0.010053	helix-loop-helix DNA-binding domain containing protein, expressed
LOC_Os07g41460	1.86815	3.50598	2.2104	2.57448	2.59709	2.82015	0.616755	2.70114	17.9026	0.00269253	0.0245683	sulfotransferase domain containing protein, expressed
LOC_Os07g07230	1.51932	1.96984	1.21509	1.91208	1.93234	2.11221	0.615452	1.8309	15.3878	0.00416127	0.0323574	protein kinase, putative, expressed
LOC_Os10g41060	0.934449	1.46715	1.34275	1.79528	1.75465	1.76095	0.615449	1.56858	13.8247	0.00559619	0.0385277	expressed protein
LOC_Os10g37710	2.63474	3.35865	2.44354	2.98906	3.29155	3.17242	0.614832	3.02934	22.815	0.00129021	0.016083	hydrolase, alpha/beta fold family protein, putative, expressed
LOC_Os01g59510	4.89925	4.35125	4.4358	5.2529	5.37115	5.27071	0.614201	4.98781	24.5056	0.00102992	0.0142677	chloroplast ribonuclease III domain protein, putative, expressed
LOC_Os08g39430	5.76356	6.07217	5.59033	6.18957	6.27404	6.40717	0.613665	6.07816	51.7243	8.07618e-05	0.0035532	thylakoid lumenal 19 kDa protein, chloroplast precursor, putative, expressed
LOC_Os03g16060	2.80701	3.25462	2.82031	3.47916	3.36994	3.42823	0.613126	3.22774	41.2639	0.000180199	0.00559334	expressed protein
LOC_Os12g04510	1.58693	1.88344	1.47468	2.1887	2.27596	1.9403	0.611872	1.94239	15.803	0.00385998	0.0309367	DNA-directed RNA polymerases I, II, and III subunit RPABC1, putative, expressed
LOC_Os02g15900	5.84077	6.19542	5.46031	6.24322	6.25078	6.32562	0.611102	6.08418	33.9445	0.000353001	0.00784931	50S ribosomal protein L21, chloroplast precursor, putative, expressed
LOC_Os04g16770	4.09	5.89613	3.88292	3.53723	4.63507	5.18598	0.610897	4.77672	2.56454	0.146889	0.332968	photosynthetic reaction center protein, putative, expressed
LOC_Os10g32400	4.39094	3.9094	3.84483	4.6901	4.85296	4.70106	0.608109	4.45352	17.9027	0.0026925	0.0245683	PsbP, putative, expressed
LOC_Os07g30620	4.77505	5.30201	4.70981	5.28426	5.31594	5.44689	0.608062	5.16836	66.521	3.21818e-05	0.00206183	cytokinin-O-glucosyltransferase 2, putative, expressed
LOC_Os10g16974	3.23178	3.73762	2.72134	3.63323	3.61664	3.55888	0.606779	3.46209	18.1614	0.00258113	0.0239734	cytochrome P450, putative, expressed
LOC_Os08g13840	1.51751	1.77125	2.01252	2.46926	2.30111	2.40959	0.606655	2.14032	13.507	0.00595991	0.039811	WRKY25, expressed
LOC_Os09g32080	1.88107	1.64227	1.64593	2.33196	2.40666	2.37758	0.605946	2.10572	21.0458	0.00165652	0.0188749	CHIT13 - Chitinase family protein precursor, expressed
LOC_Os11g29670	1.71792	2.20592	1.02632	1.74808	2.14091	2.12142	0.605409	1.89958	7.36442	0.025823	0.10518	expressed protein
LOC_Os01g72020	2.61169	3.00936	2.34059	2.96345	3.09664	3.19096	0.605405	2.90865	22.3223	0.0013811	0.0167786	BTBA3 - Bric-a-Brac,Tramtrack, Broad Complex BTB domain with Ankyrin repeat region, expressed
LOC_Os02g45750	2.32086	2.65545	2.27696	2.82247	2.8541	3.02521	0.604505	2.69802	26.88	0.0007654	0.0121471	protein kinase domain containing protein, expressed
LOC_Os02g08110	4.11303	4.75465	4.16159	4.64411	4.76561	4.81152	0.604374	4.57313	62.3868	4.07903e-05	0.0023898	membrane associated DUF588 domain containing protein, putative, expressed
LOC_Os01g71330	3.86591	4.29277	3.39194	4.2479	4.25882	4.24239	0.603385	4.08866	23.1321	0.00123562	0.0156755	expressed protein
LOC_Os05g32380	3.85613	4.23678	3.57315	4.27521	4.27178	4.41398	0.601313	4.13717	35.7579	0.000295697	0.00718099	phospholipase, putative, expressed
LOC_Os02g58170	2.39475	3.61312	2.66564	3.07285	3.13967	3.20014	0.600691	3.07563	26.0671	0.000845233	0.0127601	transposon protein, putative, unclassified, expressed
LOC_Os10g38090	1.41469	1.51706	1.52594	2.20662	1.93917	2.05212	0.599296	1.832	16.5021	0.00341147	0.0286894	cytochrome P450, putative, expressed
LOC_Os12g38880	2.22283	2.73492	1.71616	2.49093	2.59709	2.66964	0.599119	2.45838	13.776	0.00565008	0.0386222	tetratricopeptide-like helical, putative, expressed
LOC_Os01g43160	1.59792	2.18549	1.42891	2.25807	1.87271	2.17828	0.598722	1.97436	13.3252	0.00618137	0.0407675	polygalacturonase, putative, expressed
LOC_Os03g12860	1.22517	1.97545	1.13286	1.58305	1.90633	1.8217	0.597579	1.66845	13.5789	0.00587509	0.0395748	homeobox associated leucine zipper, putative, expressed
LOC_Os09g27320	0.959014	1.9393	1.26991	1.68682	1.83829	1.63119	0.597228	1.61804	13.2022	0.0063371	0.0414283	ZOS9-13 - C2H2 zinc finger protein, expressed
LOC_Os01g40860	6.22254	5.76309	6.46937	6.95079	6.92757	6.96626	0.596891	6.61581	58.7355	5.0897e-05	0.0027431	aldehyde dehydrogenase, putative, expressed
LOC_Os05g50720	2.83383	3.49357	2.81392	3.2357	3.46323	3.54453	0.59619	3.26998	25.4078	0.000917719	0.0133794	harpin-induced protein 1 domain containing protein, expressed
LOC_Os07g42510	1.18408	1.9393	1.30679	1.67425	1.97129	1.86852	0.59565	1.71371	14.3357	0.00506743	0.0363536	AP2 domain containing protein, expressed
LOC_Os04g47420	5.51496	5.9773	5.45929	5.98213	6.04234	6.21391	0.595455	5.89245	54.1498	6.84327e-05	0.00326181	transmembrane amino acid transporter protein, putative, expressed
LOC_Os06g46060	1.32304	1.45012	1.47824	1.88529	2.17808	1.91387	0.59517	1.7628	14.1782	0.00522348	0.0370572	expressed protein
LOC_Os03g15230	2.13931	1.88964	1.90839	2.75244	2.49769	2.60198	0.594982	2.35433	18.7794	0.00233742	0.0229102	DUF292 domain containing protein, expressed
LOC_Os08g41440	1.37873	2.4046	1.26991	1.73603	2.08329	1.91387	0.593447	1.87212	13.9093	0.00550411	0.0381435	UDP-glucuronate 4-epimerase, putative, expressed
LOC_Os03g60350	3.15943	3.66937	2.53962	3.46828	3.40563	3.54093	0.592981	3.34827	12.8658	0.00678855	0.0430748	leaf senescence related protein, putative, expressed
LOC_Os03g58110	2.11766	1.59658	1.51022	2.47652	2.29266	2.52369	0.5928	2.15834	10.1971	0.012275	0.0636427	uncharacterized protein At4g06744 precursor, putative, expressed
LOC_Os04g40630	4.97347	4.00868	5.39224	5.75998	5.80753	5.80382	0.591971	5.4148	27.9896	0.000670975	0.0112048	BTBZ4 - Bric-a-Brac, Tramtrack, Broad Complex BTB domain with TAZ zinc finger and Calmodulin-binding domains, expressed
LOC_Os02g43050	1.46135	1.08465	1.49464	1.80995	2.28663	2.07566	0.591875	1.78326	11.514	0.00906389	0.052147	kinesin motor domain containing protein, expressed
LOC_Os07g25150	1.36446	0.402296	1.20925	2.01666	1.97087	1.61233	0.591568	1.55273	11.2254	0.00966804	0.0546577	myb-related protein 306, putative, expressed
LOC_Os03g17174	3.18047	3.58609	3.12396	3.65258	3.86478	3.70148	0.590293	3.55032	35.5908	0.000300468	0.00720254	PsbP, putative, expressed
LOC_Os04g24110	2.46504	3.03813	2.2393	2.7937	2.98046	3.05081	0.590066	2.80405	20.6935	0.00174433	0.0194813	anthocyanin 3-O-beta-glucosyltransferase, putative, expressed
LOC_Os04g54320	4.30132	4.64303	3.96056	4.70905	4.72746	4.75285	0.590016	4.5466	34.9653	0.000319202	0.00739423	expressed protein
LOC_Os02g03670	3.67522	1.14621	3.29432	4.14916	4.06904	4.03483	0.589588	3.66497	25.1842	0.000944053	0.0135953	expressed protein
LOC_Os05g39930	2.27268	3.03813	2.94252	3.09188	3.18602	3.41647	0.588521	3.04111	9.40655	0.0149004	0.0726857	spotted leaf 11, putative, expressed
LOC_Os10g37350	1.61347	1.86416	1.74332	2.12584	2.48291	2.16896	0.587761	2.05023	13.7967	0.00562712	0.0385295	expressed protein
LOC_Os10g38080	4.76114	5.2817	4.25182	4.96499	5.14579	5.22309	0.587512	4.98022	16.8423	0.00321678	0.0275632	OsSub61 - Putative Subtilisin homologue, expressed
LOC_Os07g12790	2.31135	2.21603	2.09917	2.83946	2.69009	2.84963	0.587355	2.54711	22.7012	0.00131053	0.0162212	expressed protein
LOC_Os10g01100	3.16472	3.65086	2.89487	3.54623	3.48564	3.81341	0.587142	3.46477	19.3028	0.00215309	0.0218747	receptor-like protein kinase, putative, expressed
LOC_Os03g06120	2.1712	2.15429	1.5415	2.42493	2.42996	2.55266	0.583893	2.26479	10.35	0.0118359	0.0622848	PLAC8 family protein, expressed
LOC_Os02g37960	1.96835	2.18446	1.17336	2.12584	1.95607	2.47913	0.58359	2.05113	5.58032	0.0449408	0.153229	expressed protein
LOC_Os06g04250	2.69448	3.42551	2.28623	3.01421	3.09664	3.14415	0.583293	2.99681	18.1984	0.00256569	0.0239517	phosphate-induced protein 1 conserved region domain containing protein, expressed
LOC_Os02g11705	1.46702	2.24593	1.83454	2.24962	2.34263	2.14063	0.582633	2.09615	14.3628	0.00504114	0.036202	expressed protein
LOC_Os11g47820	3.66779	3.91251	3.62882	4.11003	4.23477	4.33907	0.582499	4.01229	42.7741	0.000158865	0.0052707	glucan endo-1,3-beta-glucosidase precursor, putative, expressed
LOC_Os04g43910	1.89386	1.88964	1.78312	2.49093	2.49769	2.25958	0.582344	2.18457	18.1869	0.00257045	0.0239517	auxin response factor, putative, expressed
LOC_Os08g04450	4.724	4.6222	4.18901	5.00444	5.10174	5.07499	0.581142	4.82264	18.158	0.00258255	0.0239734	DAG protein, chloroplast precursor, putative, expressed
LOC_Os06g41120	2.63474	3.14779	2.66564	3.11066	3.22206	3.35202	0.58105	3.05715	26.7583	0.000776733	0.012207	expressed protein
LOC_Os07g38390	1.9562	2.21603	2.03468	2.6276	2.67717	2.40959	0.580492	2.36293	19.3175	0.00214817	0.0218563	chalcone isomerase, putative, expressed
LOC_Os03g11110	1.59792	2.06764	1.41208	2.22398	2.16887	1.83355	0.580356	1.93567	12.0268	0.00810249	0.0483981	zinc finger family protein, putative, expressed
LOC_Os12g06780	1.93159	2.68486	1.71616	2.22398	2.34263	2.62262	0.579184	2.31028	13.1253	0.00643681	0.0417665	expressed protein
LOC_Os06g28630	4.72041	5.18725	4.75888	5.17808	5.35501	5.41274	0.578713	5.12892	47.97	0.000105833	0.00414096	expressed protein
LOC_Os02g52930	2.67237	3.14779	2.2201	2.95828	2.95926	3.19096	0.578651	2.90399	14.0133	0.00539337	0.0377294	integral membrane protein DUF6 containing protein, expressed
LOC_Os07g33350	4.01978	4.41187	3.89716	4.63765	4.39726	4.56554	0.577879	4.35045	39.7815	0.00020472	0.00590795	hsp20/alpha crystallin family protein, putative, expressed
LOC_Os05g40212	2.54023	3.71641	2.73494	3.19227	3.13022	3.3271	0.577185	3.16655	25.5102	0.000905966	0.013242	expressed protein
LOC_Os08g25250	2.12852	1.2284	1.93219	2.46197	2.61075	2.74058	0.576111	2.28288	17.3933	0.00292987	0.0258775	retrotransposon protein, putative, unclassified, expressed
LOC_Os08g36500	4.07999	4.41556	3.20615	4.14962	4.21141	4.46237	0.575584	4.14469	6.9939	0.0287868	0.113413	nitrate reductase, putative, expressed
LOC_Os09g28230	4.00511	3.96739	3.72733	4.48408	4.35528	4.49642	0.574878	4.20575	34.2546	0.000342281	0.00770479	gibberellin receptor GID1L2, putative, expressed
LOC_Os03g29970	4.29771	4.716	4.11296	4.64733	4.86013	4.82938	0.57408	4.60611	38.338	0.000232711	0.00632953	histone-like transcription factor and archaeal histone, putative, expressed
LOC_Os04g48930	6.60564	6.03554	7.02554	7.36009	7.42244	7.43046	0.573613	7.06246	27.2374	0.000733276	0.0118169	ferric-chelate reductase, putative, expressed
LOC_Os06g11310	4.81428	5.04566	4.50289	5.13401	5.23006	5.34399	0.572195	5.04033	29.7262	0.000550489	0.0100395	plastocyanin-like domain containing protein, putative, expressed
LOC_Os03g32499	4.24125	3.54258	4.69249	5.05501	5.08593	5.03065	0.571889	4.70689	23.1501	0.00123262	0.0156755	expressed protein
LOC_Os01g64540	1.50087	2.89448	1.49432	2.12584	2.00271	2.07227	0.571129	2.11383	19.5032	0.00208733	0.0214901	anthocyanidin 3-O-glucosyltransferase, putative, expressed
LOC_Os03g48626	5.4983	6.08876	5.5214	6.01614	6.04423	6.17718	0.570952	5.91731	66.9853	3.13625e-05	0.00204807	expressed protein
LOC_Os01g74300	8.67138	9.14551	8.86154	9.24349	9.37423	9.39755	0.570381	9.13944	52.69	7.55464e-05	0.00342664	metallothionein, putative, expressed
LOC_Os03g13850	1.26512	0.0642849	1.06988	1.64877	1.66585	1.89137	0.570329	1.40888	12.2441	0.00773376	0.046907	cell cycle checkpoint protein RAD17, putative, expressed
LOC_Os02g33680	1.48404	2.24593	1.78312	2.40224	2.27562	1.91387	0.570266	2.07166	9.64483	0.0140407	0.0698607	U-box domain containing protein, expressed
LOC_Os06g09820	2.09567	2.43087	2.06728	2.71611	2.5833	2.64968	0.569982	2.46131	24.9451	0.000973249	0.0138649	cupin superfamily protein, putative, expressed
LOC_Os09g30414	6.66756	7.93524	6.56366	7.15016	7.12773	7.2753	0.569388	7.19332	70.6092	2.57829e-05	0.00188819	aspartic proteinase nepenthesin-2 precursor, putative, expressed
LOC_Os02g36595	2.88453	3.08029	1.93053	2.79707	3.07044	3.2478	0.56918	2.90149	5.08849	0.0531738	0.171093	expressed protein
LOC_Os06g11135	4.1455	4.58953	3.99079	4.57986	4.65791	4.6766	0.568978	4.46757	54.314	6.76855e-05	0.00325146	gibberellin receptor GID1L2, putative, expressed
LOC_Os07g25540	2.71626	2.84973	2.64419	3.26533	3.19058	3.28888	0.568796	3.02684	31.8741	0.000436396	0.0088773	flavin monooxygenase, putative, expressed
LOC_Os01g61900	1.94395	2.27523	1.58719	2.37143	2.38298	2.26833	0.568196	2.18269	15.3239	0.0042103	0.0325839	CCT motif family protein, expressed
LOC_Os09g29390	2.37663	2.14374	2.1609	2.90548	2.9214	2.67624	0.567801	2.58105	18.522	0.0024353	0.023342	plastocyanin-like domain containing protein, putative, expressed
LOC_Os05g50250	1.28469	1.2678	1.49432	2.1623	1.91736	1.7733	0.567178	1.71467	11.0622	0.0100318	0.0559306	cinnamoyl-CoA reductase-related, putative, expressed
LOC_Os02g07410	1.73224	2.06764	1.64593	2.18906	2.45289	2.10196	0.567167	2.07697	13.8131	0.00560898	0.0385277	glycine cleavage system H protein, putative, expressed
LOC_Os02g45310	1.3604	1.20828	1.13286	1.64877	1.7669	2.01098	0.567015	1.58403	10.79	0.0106778	0.0581716	dehydration response related protein, putative, expressed
LOC_Os03g45970	2.1712	1.10329	1.19319	2.43241	2.2321	2.29429	0.56527	2.01791	5.27675	0.0498128	0.163917	expressed protein
LOC_Os08g44770	6.82029	6.31545	6.63984	7.2511	7.34054	7.30016	0.56496	6.99389	66.4777	3.22597e-05	0.00206183	copper/zinc superoxide dismutase, putative, expressed
LOC_Os01g11670	3.07204	3.86756	3.1797	3.57356	3.6698	3.81938	0.563611	3.56783	29.3912	0.000571491	0.0102628	OsSCP2 - Putative Serine Carboxypeptidase homologue, expressed
LOC_Os01g16146	2.58826	2.14374	2.70762	3.17453	3.13495	3.3229	0.563418	2.91174	25.3661	0.000922556	0.0134168	phenazine biosynthesis protein, putative, expressed
LOC_Os01g70930	4.27343	4.78721	3.87585	4.57141	4.69845	4.67825	0.563342	4.51629	24.4802	0.00103332	0.0142748	leucoanthocyanidin dioxygenase, putative, expressed
LOC_Os06g45980	1.58219	0.487876	1.13286	1.99043	2.12196	1.64471	0.562211	1.6173	7.65971	0.0237315	0.0991436	toprim domain-containing protein, putative, expressed
LOC_Os05g43920	1.99235	2.28486	1.88419	2.35577	2.53398	2.60198	0.562104	2.31552	18.3124	0.00251875	0.0236864	auxin response factor 14, putative, expressed
LOC_Os12g34460	1.56629	1.75748	1.83454	2.34787	2.14091	2.31133	0.561953	2.04312	14.9151	0.00454106	0.0339277	auxin-binding protein 4 precursor, putative, expressed
LOC_Os01g16750	3.01461	3.53453	2.78153	3.55654	3.36592	3.45916	0.561352	3.32085	24.8111	0.000990105	0.0139778	flavin monooxygenase, putative, expressed
LOC_Os01g24780	1.67408	1.85125	1.76997	2.32393	2.22323	2.30284	0.561214	2.06875	19.7074	0.00202289	0.0212422	cytochrome P450, putative, expressed
LOC_Os08g43334	3.86266	4.64108	3.70678	4.34031	4.2523	4.44328	0.561184	4.24734	40.577	0.000191078	0.00575322	HSF-type DNA-binding domain containing protein, expressed
LOC_Os01g49210	1.99235	2.75586	2.67272	2.76435	2.93232	3.09578	0.561056	2.75253	8.23014	0.0202602	0.0886922	expressed protein
LOC_Os03g13030	4.17987	5.10125	4.07872	4.64411	4.64469	4.77972	0.561025	4.61628	52.9326	7.43029e-05	0.0033869	lecithin cholesterol acyltransferase, putative, expressed
LOC_Os01g66020	1.16436	2.24277	1.54428	1.72389	1.92831	2.11172	0.560087	1.85133	9.53731	0.0144207	0.0710944	protein kinase family protein, putative, expressed
LOC_Os01g03980	0.934449	2.57134	1.39506	1.84098	1.71726	1.67136	0.559987	1.79728	10.3555	0.0118205	0.0622593	expressed protein
LOC_Os06g44160	4.26853	3.75851	4.76386	5.05985	5.07612	5.15744	0.55988	4.76494	18.8951	0.00229505	0.0226461	heat shock protein DnaJ, putative, expressed
LOC_Os09g36030	1.20477	1.95145	1.3604	1.98025	1.74229	1.7977	0.559366	1.72575	13.4063	0.00608137	0.0403202	4-hydroxy-2-oxovalerate aldolase, putative, expressed
LOC_Os09g30510	2.37663	2.31339	2.38438	2.87834	2.83094	3.09578	0.559094	2.69143	20.6076	0.00176663	0.0196624	glucosyl transferase, putative, expressed
LOC_Os01g39110	1.61347	1.74357	1.34275	2.18906	1.98184	1.93602	0.558685	1.84983	12.6831	0.00705057	0.0440418	ZOS1-10 - C2H2 zinc finger protein, expressed
LOC_Os04g57720	2.45644	3.34028	3.04975	3.31881	3.36994	3.34376	0.558505	3.18879	12.2541	0.00771732	0.0468942	OsRR6 type-A response regulator, expressed
LOC_Os03g06680	2.38572	3.49771	2.84559	3.23141	3.15373	3.19556	0.558243	3.10142	15.9397	0.00376672	0.0304846	plant-specific domain TIGR01615 family protein, expressed
LOC_Os01g15770	2.48209	2.02228	2.04563	2.69137	2.77745	3.02003	0.558127	2.56718	11.6314	0.00883175	0.051273	transmembrane protein 136, putative, expressed
LOC_Os03g62630	6.74283	7.43784	6.27369	7.02475	7.06693	7.15897	0.557721	6.99507	20.7187	0.00173788	0.0194813	ribosomal protein S6, putative, expressed
LOC_Os09g10760	5.92501	5.94044	5.26566	6.15267	6.1804	6.23304	0.557205	5.9844	12.1459	0.00789784	0.0477025	RNA recognition motif containing protein, putative, expressed
LOC_Os05g11900	2.41265	2.47362	2.2393	2.94787	2.84257	2.85545	0.555655	2.66589	23.8796	0.00111793	0.0149564	expressed protein
LOC_Os09g36350	2.23294	2.587	1.66025	2.37143	2.71559	2.47157	0.555405	2.39189	8.75529	0.0176109	0.0813758	endoglucanase, putative, expressed
LOC_Os03g01530	1.91912	2.74194	2.02364	2.56088	2.56237	2.45632	0.555095	2.42252	22.2573	0.00139367	0.0168394	tubulin/FtsZ domain containing protein, putative, expressed
LOC_Os02g11720	1.51751	2.5395	1.49432	1.8633	2.24091	2.05212	0.554409	2.0195	12.5409	0.00726324	0.0450676	lipase, putative, expressed
LOC_Os01g61330	1.96835	2.28486	1.92034	2.35577	2.54825	2.58105	0.553974	2.31544	18.6281	0.00239433	0.023099	ankyrin homolog precursor, putative, expressed
LOC_Os04g10940	1.14179	2.08979	1.41208	1.82969	1.77904	1.90267	0.553431	1.74998	13.5135	0.00595223	0.0397989	expressed protein
LOC_Os09g30980	1.71792	1.75748	1.19319	2.05003	2.00271	2.0317	0.553158	1.84372	10.2956	0.0119898	0.0626958	UDP-glucoronosyl and UDP-glucosyl transferase domain containing protein, expressed
LOC_Os09g28600	1.9562	2.57919	2.2201	2.62107	2.5833	2.73427	0.552156	2.48787	18.4377	0.00246842	0.0234353	expressed protein
LOC_Os04g55670	2.67237	3.20474	2.30458	3.01919	3.06722	3.06092	0.551113	2.92914	18.3832	0.00249018	0.023547	glycosyltransferase family 43 protein, putative, expressed
LOC_Os02g21090	1.6441	2.25576	1.13286	1.74808	1.80304	2.26833	0.550959	1.87981	6.1776	0.0369931	0.134339	CPuORF33 - conserved peptide uORF-containing transcript, expressed
LOC_Os09g28850	4.84261	4.19906	4.72181	5.21109	5.37015	5.41373	0.550928	5.02122	44.1938	0.000141602	0.00493844	expressed protein
LOC_Os03g45420	2.64991	3.13187	2.59285	3.1338	3.17687	3.20471	0.550832	3.0136	30.5612	0.000502176	0.00964632	armadillo/beta-catenin repeat family protein, putative, expressed
LOC_Os06g35940	4.24624	3.55856	3.79703	4.44761	4.5854	4.71874	0.550317	4.28763	16.576	0.00336796	0.0284426	osFTL12 FT-Like12 homologous to Flowering Locus T gene; contains Pfam profile PF01161: Phosphatidylethanolamine-binding protein, expressed
LOC_Os03g45370	4.60647	5.25866	4.38927	4.98039	5.03366	5.13487	0.549587	4.9338	40.1198	0.000198775	0.00583372	sodium/calcium exchanger protein, putative, expressed
LOC_Os02g36940	3.07204	2.91323	3.12396	3.58703	3.68279	3.67209	0.549539	3.38373	36.3306	0.000280042	0.00691811	uncharacterized Cys-rich domain containing protein, putative, expressed
LOC_Os12g04750	2.9548	2.66286	2.85185	3.47916	3.50406	3.36841	0.548313	3.18297	29.8041	0.000545747	0.0100049	OsDegp14 - Putative Deg protease homologue, expressed
LOC_Os12g36870	2.76584	2.93175	2.55503	3.05357	3.29155	3.27591	0.547522	3.01294	19.4086	0.00211808	0.0216127	uncharacterized glycosyltransferase, putative, expressed
LOC_Os02g21230	1.46702	0.310562	1.39506	1.81831	2.14091	1.95784	0.547473	1.64948	12.3256	0.0076008	0.0465413	F-box domain containing protein, expressed
LOC_Os01g59740	4.02851	4.50961	3.96218	4.5073	4.50174	4.61615	0.547176	4.38019	55.0606	6.44137e-05	0.00317335	expressed protein
LOC_Os01g57968	9.38476	11.1008	8.94448	8.51588	9.79718	10.3282	0.545041	9.94129	1.69652	0.228	0.439829	expressed protein
LOC_Os05g50600	5.17171	6.11549	4.96472	5.53861	5.55723	5.74151	0.543762	5.56475	35.27	0.0003099	0.00732354	OsSCP31 - Putative Serine Carboxypeptidase homologue, expressed
LOC_Os09g34180	2.07334	2.9621	2.41003	2.71611	2.73443	2.92908	0.543086	2.68154	15.1293	0.00436383	0.0332	formin, putative, expressed
LOC_Os01g53350	3.57549	4.70527	3.6754	3.99596	4.20131	4.29476	0.542303	4.1304	28.2472	0.000651164	0.0109837	anthocyanidin 5,3-O-glucosyltransferase, putative, expressed
LOC_Os10g41310	1.09822	1.77125	1.26991	1.82969	1.71726	1.63119	0.541903	1.60442	12.5938	0.00718322	0.0447115	DUF630/DUF632 domains containing protein, putative, expressed
LOC_Os01g72520	2.60392	3.35865	2.71449	3.18786	3.2873	3.125	0.541145	3.08279	25.9714	0.000855304	0.0128077	phosphoesterase family protein, putative, expressed
LOC_Os11g31900	5.05691	5.19621	4.84759	5.43064	5.45777	5.59607	0.540958	5.28872	38.9005	0.000221269	0.00616092	acyl carrier protein, putative, expressed
LOC_Os05g13940	4.86228	6.08187	5.25272	5.59138	5.59207	5.65234	0.540899	5.5547	25.5873	0.000897241	0.0131418	retrotransposon protein, putative, unclassified, expressed
LOC_Os07g43810	5.87506	5.61245	5.3575	6.14643	6.17466	6.21617	0.540632	5.93225	17.1084	0.00307402	0.0267474	RNA recognition motif containing protein, putative, expressed
LOC_Os11g43390	2.11766	2.59477	2.26764	2.63411	2.67717	2.88422	0.54042	2.56579	17.6923	0.00278755	0.025143	expressed protein
LOC_Os04g33630	1.68884	2.3688	1.90839	2.09787	2.53398	2.36946	0.540303	2.20783	10.6962	0.0109124	0.0590242	2Fe-2S iron-sulfur cluster binding domain containing protein, expressed
LOC_Os03g15920	2.23294	2.88817	2.15079	2.74164	2.73661	2.71717	0.54028	2.61695	25.2191	0.00093988	0.0135684	expressed protein
LOC_Os07g01620	1.53395	2.03375	1.06988	1.8633	1.87271	1.83355	0.540082	1.75723	10.3458	0.0118477	0.0623233	dirigent, putative, expressed
LOC_Os04g52164	3.93255	4.72133	3.8035	4.36203	4.4495	4.41398	0.539962	4.31794	51.4479	8.23368e-05	0.00359546	transferase family protein, putative, expressed
LOC_Os06g35410	2.1712	2.11161	2.31367	2.78204	2.66413	2.89556	0.538892	2.53654	19.0731	0.00223166	0.022308	growth regulator related protein, putative, expressed
LOC_Os07g15460	9.43195	8.55443	9.71145	10.1311	10.1189	10.1008	0.538498	9.76953	40.9789	0.000184619	0.00564555	metal transporter Nramp6, putative, expressed
LOC_Os06g12539	2.78657	3.51009	2.57028	3.1475	3.20865	3.29746	0.537704	3.12918	23.0726	0.00124565	0.0157286	expressed protein
LOC_Os09g24490	1.44979	2.05643	1.49432	1.74808	2.24091	2.00051	0.537596	1.88293	9.30777	0.015276	0.0738891	basic helix-loop-helix family protein, putative, expressed
LOC_Os03g03490	3.62238	2.63299	3.57693	4.06259	4.1601	4.18574	0.537397	3.80064	44.9869	0.000132972	0.0047215	expressed protein
LOC_Os03g02330	3.15412	4.04882	3.21893	3.62345	3.70843	3.8342	0.537304	3.63904	31.5416	0.000451986	0.00902417	AAA-type ATPase family protein, putative, expressed
LOC_Os05g35580	2.49054	3.08851	1.94394	2.59463	2.7835	2.93459	0.537128	2.69546	9.13803	0.0159497	0.0760231	amidophosphoribosyltransferase, chloroplast precursor, putative, expressed
LOC_Os05g42020	1.26512	2.11161	1.17336	1.71164	1.92831	1.60378	0.535792	1.69499	11.043	0.0100757	0.0561311	UDP-glucoronosyl and UDP-glucosyl transferase domain containing protein, expressed
LOC_Os02g45170	2.84705	3.33566	2.47628	3.20544	3.12547	3.28457	0.534956	3.08413	16.6631	0.00331756	0.028177	helix-loop-helix DNA-binding protein, putative, expressed
LOC_Os01g45274	13.0347	12.877	12.7624	13.3863	13.427	13.5035	0.534764	13.1933	35.4155	0.000305578	0.00727027	carbonic anhydrase, chloroplast precursor, putative, expressed
LOC_Os07g30150	2.43032	2.75586	2.7484	3.09188	3.0869	3.21833	0.534126	2.92427	18.0623	0.00262309	0.0242016	phosphoribosyl transferase, putative, expressed
LOC_Os12g39640	3.01461	2.48202	2.99995	3.45364	3.5544	3.61144	0.533998	3.24688	30.0096	0.000533467	0.00993351	MYB family transcription factor, putative, expressed
LOC_Os06g23504	1.65917	1.59658	2.05649	2.24112	2.61753	2.33653	0.533607	2.14932	9.37526	0.0150181	0.0730435	DTW domain containing protein, putative, expressed
LOC_Os01g06310	7.85113	9.04535	7.25869	8.04056	8.11125	8.1967	0.532659	8.18479	12.8854	0.00676112	0.0429667	glycine-rich cell wall structural protein precursor, putative, expressed
LOC_Os04g45070	9.13028	9.42648	8.59457	9.40001	9.42209	9.43382	0.531629	9.2639	15.8863	0.00380277	0.0306423	remorin, putative, expressed
LOC_Os01g51360	5.59061	6.08463	5.48868	6.0759	6.05176	6.08725	0.531339	5.91918	73.6317	2.20468e-05	0.00177283	lipase, putative, expressed
LOC_Os07g35790	2.22283	1.68656	1.51022	2.54025	2.33442	2.42534	0.530683	2.18689	7.09667	0.0279237	0.111196	TKL_IRAK_DUF26-ld.5 - DUF26 kinases have homology to DUF26 containing loci, expressed
LOC_Os09g21250	1.8018	2.22606	1.52594	2.37919	2.18722	2.00051	0.530121	2.06697	10.3941	0.011713	0.0617768	expressed protein
LOC_Os03g57240	6.34758	7.03581	6.35297	6.82671	6.86911	6.94286	0.530067	6.75526	79.8373	1.62698e-05	0.00154574	ZOS3-19 - C2H2 zinc finger protein, expressed
LOC_Os11g14220	5.12362	5.12424	5.02544	5.54553	5.5704	5.69356	0.529386	5.37294	52.0587	7.8907e-05	0.00352226	tubulin/FtsZ domain containing protein, putative, expressed
LOC_Os02g37109	1.30399	2.5395	1.85958	2.05003	2.0536	2.30284	0.528431	2.08549	8.08789	0.0210626	0.0912953	vegetative cell wall protein gp1 precursor, putative, expressed
LOC_Os09g04384	3.7082	2.17516	4.18654	4.57817	4.47586	4.42968	0.527554	4.11375	16.3537	0.003501	0.0291556	expressed protein
LOC_Os01g72370	9.03727	9.58794	9.34719	9.71841	9.70855	9.75579	0.527164	9.54763	34.469	0.000335105	0.00763682	helix-loop-helix DNA-binding domain containing protein, expressed
LOC_Os02g22380	3.51878	3.97634	3.44667	4.05776	3.96655	4.00109	0.526343	3.85373	45.7014	0.000125749	0.00458716	glycosyltransferase protein, putative, expressed
LOC_Os03g56900	2.61942	2.80356	2.31367	2.92152	3.13022	2.93459	0.525701	2.82159	15.564	0.00402993	0.0318879	reticulon domain containing protein, putative, expressed
LOC_Os10g38740	1.71792	2.01071	1.68848	2.42493	2.01303	2.21498	0.525687	2.05526	11.0868	0.009976	0.0557079	glutathione S-transferase, putative, expressed
LOC_Os08g23754	1.43655	1.31784	1.60136	2.23874	1.82746	2.04429	0.525597	1.80636	9.90232	0.0131804	0.0668929	expressed protein
LOC_Os08g02390	4.58295	5.07511	4.30292	4.99183	4.90931	5.01902	0.525205	4.84166	32.5691	0.000405907	0.00844649	RNA recognition motif containing protein, putative, expressed
LOC_Os06g19095	4.64405	4.39393	5.38856	5.55795	5.64602	5.56327	0.524608	5.27775	8.6803	0.0179614	0.0825884	expressed protein
LOC_Os05g34160	3.24182	3.29809	3.19453	3.70605	3.70525	3.81341	0.524312	3.52261	35.012	0.000317752	0.00739423	mTERF domain containing protein, expressed
LOC_Os01g12390	3.70094	4.11783	3.31257	4.00101	3.99547	4.12678	0.524113	3.90792	19.9687	0.001944	0.0206923	inactive receptor kinase At2g26730 precursor, putative, expressed
LOC_Os02g15930	1.37873	2.74194	1.94394	2.44727	2.13146	2.0317	0.523975	2.19055	6.78826	0.0306175	0.118664	expressed protein
LOC_Os07g39220	2.65744	2.90701	2.64419	3.11066	3.01682	3.37247	0.523714	2.9847	15.8967	0.00379576	0.0306033	BES1/BZR1 homolog protein, putative, expressed
LOC_Os05g04584	5.35294	6.401	5.18376	5.80967	5.68215	5.88149	0.522899	5.77446	39.315	0.000213283	0.00604631	transferase family protein, putative, expressed
LOC_Os01g02150	1.96835	2.66286	2.29543	2.57448	2.61753	2.79613	0.522843	2.52494	13.7927	0.00563161	0.0385334	sulfated surface glycoprotein 185 precursor, putative, expressed
LOC_Os06g45710	4.09375	4.20668	3.85732	4.49663	4.54151	4.46248	0.521111	4.30119	36.4352	0.000277297	0.00690101	phosphoglycerate kinase protein, putative, expressed
LOC_Os06g03640	1.81532	1.10329	1.61686	2.19787	2.30111	2.21498	0.520814	1.95445	15.1279	0.00436499	0.0332	BAG domain containing protein, expressed
LOC_Os12g02700	2.05066	2.40998	1.7734	2.4734	2.34328	2.48958	0.520344	2.29555	14.7963	0.00464316	0.0344363	harpin-induced protein 1 domain containing protein, expressed
LOC_Os03g25050	2.55642	2.84323	2.34946	3.02415	2.94316	2.95643	0.519879	2.81024	21.2971	0.00159725	0.0184	chaperonin, putative, expressed
LOC_Os06g32610	1.22416	-1.19523	1.65683	2.18826	1.61701	2.06716	0.519527	1.59506	5.80901	0.0416641	0.145478	expressed protein
LOC_Os08g39460	1.26512	1.70102	1.41208	1.89615	1.90633	1.7733	0.519333	1.70394	13.1121	0.00645413	0.0418596	AGC_PVPK_like_CDK8.2 - ACG kinases include homologs to PKA, PKG and PKC, expressed
LOC_Os02g53530	4.83434	5.61722	4.86315	5.30988	5.37115	5.42062	0.519031	5.26638	62.043	4.16284e-05	0.00242879	ZOS2-17 - C2H2 zinc finger protein, expressed
LOC_Os08g30150	2.29214	2.57919	1.51022	2.43241	2.46798	2.50158	0.518872	2.35255	6.51136	0.0333209	0.125093	1-aminocyclopropane-1-carboxylate oxidase homolog 1, putative, expressed
LOC_Os08g32960	1.6441	1.8118	2.53186	2.6276	2.51231	2.87278	0.518769	2.41477	4.83122	0.0582477	0.182369	endonuclease/exonuclease/phosphatase family domain containing protein, expressed
LOC_Os12g41090	2.48209	3.38577	2.90693	3.15204	3.34155	3.19096	0.518596	3.11641	13.5278	0.00593521	0.0397594	CAMK_KIN1/SNF1/Nim1_like.38 - CAMK includes calcium/calmodulin depedent protein kinases, expressed
LOC_Os06g39230	1.77438	0.704377	1.63147	2.10726	2.34263	2.20589	0.518139	1.90741	13.5555	0.00590248	0.0396192	aldehyde dehydrogenase, putative, expressed
LOC_Os06g21110	4.28805	4.56206	3.86042	4.5849	4.67588	4.55663	0.518121	4.4497	19.0987	0.00222275	0.022308	expressed protein
LOC_Os02g08440	3.83638	3.91561	3.89414	4.32832	4.33073	4.48519	0.517475	4.15924	40.8663	0.0001864	0.00567309	WRKY71, expressed
LOC_Os06g37080	2.49054	2.74194	2.1908	2.70997	2.98571	2.88422	0.517386	2.70264	13.8679	0.00554887	0.0383028	L-ascorbate oxidase precursor, putative, expressed
LOC_Os09g10340	7.36313	6.96977	7.33125	7.80611	7.83547	7.94844	0.517381	7.58322	69.5636	2.72563e-05	0.0019148	cytochrome P450, putative, expressed
LOC_Os03g01020	8.97377	9.93913	8.83785	9.3437	9.40658	9.51666	0.516692	9.38199	48.7532	9.98804e-05	0.00396728	pectinesterase inhibitor domain containing protein, putative, expressed
LOC_Os03g28080	1.41469	1.92704	1.5415	1.68682	2.20534	2.05212	0.51641	1.85426	7.93075	0.021996	0.0939226	ring-H2 zinc finger protein, putative, expressed
LOC_Os05g11870	2.33969	2.15429	2.3227	2.93739	2.68364	2.90682	0.516377	2.60317	17.6495	0.00280736	0.0252393	hydrolase, NUDIX family, domain containing protein, expressed
LOC_Os06g05930	2.65744	1.6272	2.50036	3.21848	3.18602	2.85545	0.516321	2.77522	13.4236	0.00606031	0.0402713	expressed protein
LOC_Os02g32760	1.53395	1.1672	1.09118	1.85219	1.63944	2.01098	0.51608	1.61481	7.45234	0.0251768	0.10324	60S acidic ribosomal protein, putative, expressed
LOC_Os03g30840	2.49054	2.21603	2.13036	2.73439	2.87688	2.8899	0.515609	2.60116	14.197	0.00520454	0.036967	expressed protein
LOC_Os10g39150	4.69505	4.87435	4.15654	4.91911	4.92443	5.046	0.514938	4.79929	13.6981	0.00573779	0.0390097	expressed protein
LOC_Os06g17410	4.63343	5.05131	4.34342	4.94289	4.95017	5.12887	0.514844	4.86851	25.3278	0.000927029	0.0134473	dof zinc finger domain containing protein, putative, expressed
LOC_Os03g03360	5.95965	6.08256	5.58471	6.2934	6.27296	6.32771	0.514308	6.11	25.3225	0.00092766	0.0134473	ribosomal protein L5, putative, expressed
LOC_Os04g52190	2.36776	2.15859	1.61024	2.59823	2.52542	2.51688	0.514042	2.34852	6.66297	0.0318051	0.121391	vacuolar-sorting receptor precursor, putative, expressed
LOC_Os02g45710	3.16999	3.55856	3.5807	3.73054	3.84181	4.11712	0.513812	3.70158	11.4639	0.00916536	0.0525802	zinc finger, C3HC4 type domain containing protein, expressed
LOC_Os02g03570	4.43538	5.35671	4.5689	5.0465	5.04376	4.96079	0.513691	4.93743	50.5187	8.79175e-05	0.00369438	hsp20/alpha crystallin family protein, putative, expressed
LOC_Os02g10500	3.04361	3.53856	2.58537	3.2357	3.33745	3.45149	0.51349	3.23933	12.492	0.00733832	0.0453706	expressed protein
LOC_Os01g66379	2.0183	1.51738	2.08033	2.57285	2.6068	2.50737	0.513437	2.28455	19.4524	0.00210377	0.0215449	expressed protein
LOC_Os01g52480	2.67237	2.54753	2.61508	3.1338	3.07217	3.25844	0.513228	2.9215	22.3156	0.00138239	0.0167786	senescence-associated protein, putative, expressed
LOC_Os05g39450	1.46702	1.86416	1.17336	1.76002	1.89521	1.85696	0.513176	1.71675	11.2038	0.00971512	0.0547952	glutaredoxin, putative, expressed
LOC_Os09g15284	2.9114	3.08851	2.84559	3.15204	3.52945	3.46678	0.512974	3.1978	15.0511	0.00442752	0.0333988	expressed protein
LOC_Os03g21230	4.39544	3.97634	4.05723	4.70408	4.77626	4.76278	0.512811	4.48549	26.0843	0.000843445	0.0127601	leucine-rich repeat family protein, putative, expressed
LOC_Os03g07570	4.011	3.71641	3.5231	4.26477	4.35933	4.26882	0.512544	4.06091	15.4422	0.0041202	0.0321786	aminotransferase, putative, expressed
LOC_Os07g32620	1.34184	3.34028	1.68848	1.88529	2.03346	2.18754	0.512488	2.24876	10.1005	0.0125629	0.0647771	anthocyanidin 5,3-O-glucosyltransferase, putative, expressed
LOC_Os06g35770	2.75886	3.39024	2.93075	3.19668	3.4481	3.42432	0.51238	3.22324	18.6897	0.00237095	0.0229871	expressed protein
LOC_Os03g61260	4.55905	5.13093	4.24709	4.81417	4.90931	5.03707	0.512269	4.81544	22.9361	0.00126902	0.0159318	ribosomal L18p/L5e family protein, putative, expressed
LOC_Os01g67510	2.13931	2.88183	2.38438	2.67884	2.83094	2.8261	0.511928	2.66079	16.9492	0.00315845	0.0272375	recA protein, putative, expressed
LOC_Os08g17390	5.84742	6.13046	5.64361	6.21662	6.278	6.28662	0.511866	6.08747	47.1296	0.000112719	0.00429253	expressed protein
LOC_Os08g35420	5.21614	7.02911	4.63224	4.45241	5.33511	6.13424	0.511416	5.76083	1.58496	0.242574	0.457707	photosynthetic reaction center protein, putative, expressed
LOC_Os03g25400	4.20833	4.02026	3.95639	4.56801	4.59745	4.6281	0.511031	4.36042	34.4272	0.000336491	0.007656	kinase, putative, expressed
LOC_Os07g33650	2.98501	2.7765	2.90091	3.46463	3.51862	3.37247	0.510261	3.20819	26.4498	0.000806421	0.0124038	expressed protein
LOC_Os12g01550	1.7036	0.673021	1.6024	1.97555	2.17192	2.32307	0.510118	1.85422	11.0875	0.00997428	0.0557079	DUF260 domain containing protein, putative, expressed
LOC_Os02g13020	3.09439	3.92489	2.89348	3.51837	3.51862	3.48192	0.510095	3.45009	27.1602	0.000740067	0.0118927	expressed protein
LOC_Os08g40610	1.32304	1.68656	1.66025	2.25807	1.884	1.85696	0.50985	1.82982	7.58731	0.0242239	0.100579	30S ribosomal protein S16, putative, expressed
LOC_Os08g04190	1.89386	2.79009	1.79615	2.56088	2.14091	2.32818	0.50968	2.31049	10.7594	0.0107536	0.0584262	homeobox and START domains containing protein, putative, expressed
LOC_Os08g44760	1.70346	1.58102	1.5415	2.12584	2.10275	2.16896	0.509497	1.91744	14.8695	0.0048025	0.0350613	domain of unknown function DUF966 domain containing protein, expressed
LOC_Os09g39230	1.14586	0.892335	1.39506	1.80084	1.68998	1.86287	0.509337	1.5364	10.8343	0.0105692	0.0578001	prephenate dehydratase domain containing protein, expressed
LOC_Os07g02140	4.07701	3.80947	3.63609	4.40069	4.32453	4.41595	0.509252	4.14551	17.7141	0.00277747	0.0250829	flavin-containing monooxygenase family protein, putative, expressed
LOC_Os10g37180	9.4721	9.58672	9.28603	9.83446	9.89224	9.94141	0.507983	9.68834	48.252	0.00010364	0.00407064	glycine cleavage system H protein, putative, expressed
LOC_Os03g56540	2.6271	2.99181	2.74169	3.09188	3.26156	3.22284	0.507811	3.01843	21.9717	0.00145066	0.0172424	heat shock protein DnaJ, putative, expressed
LOC_Os01g47190	2.05066	1.9393	2.03468	2.46197	2.59709	2.58806	0.507788	2.32193	18.445	0.00246555	0.0234353	phosphoglycerate mutase, putative, expressed
LOC_Os11g26150	2.08455	1.9393	1.47824	2.15327	2.28416	2.49414	0.5076	2.12405	6.71352	0.0313191	0.120322	expressed protein
LOC_Os08g02110	4.0227	4.54612	3.94474	4.46596	4.48516	4.52227	0.507363	4.35551	53.5979	7.10198e-05	0.0033154	peroxidase precursor, putative, expressed
LOC_Os06g02960	4.16938	4.87435	3.91519	4.5214	4.56625	4.57439	0.507167	4.47267	33.9242	0.000353721	0.00784931	expressed protein
LOC_Os01g61700	3.41162	3.85869	3.59568	3.96534	4.06657	4.00895	0.506935	3.84227	33.9484	0.000352865	0.00784931	ATP-dependent Clp protease adaptor protein ClpS containing protein, expressed
LOC_Os09g29540	2.87958	0.615537	1.6021	2.83382	2.93232	2.86702	0.506852	2.51737	3.02015	0.119374	0.291916	OsWAK82 - OsWAK receptor-like cytoplasmic kinase OsWAK-RLCK, expressed
LOC_Os06g06910	1.89386	2.31339	1.92034	2.43241	2.51957	2.27704	0.506521	2.26261	15.2288	0.00428448	0.0329388	expressed protein
LOC_Os07g23244	1.86815	2.10075	1.58719	2.24112	2.08329	2.37758	0.506484	2.08429	10.9005	0.0104096	0.0572149	ribosomal protein L23 family protein, putative, expressed
LOC_Os04g40730	3.31976	3.95839	2.92484	3.57694	3.57892	3.75853	0.506469	3.56202	15.2512	0.00426681	0.0329093	oxidoreductase, short chain dehydrogenase/reductase family, putative, expressed
LOC_Os07g46320	2.27268	2.43952	1.93219	2.55404	2.59022	2.70232	0.506419	2.4513	13.6248	0.00582171	0.0393743	uncharacterized UPF0114 domain containing protein, expressed
LOC_Os10g42900	4.08541	4.21426	3.81634	4.37762	4.42458	4.57792	0.506218	4.27442	24.653	0.00101047	0.0141799	peptide transporter PTR2, putative, expressed
LOC_Os03g18870	3.92633	3.90316	3.92412	4.45314	4.37742	4.46057	0.505772	4.2017	51.543	8.17905e-05	0.00358273	heat shock protein DnaJ, putative, expressed
LOC_Os07g35140	1.67408	1.41545	1.25111	2.01057	1.90633	2.02138	0.505725	1.76718	9.63924	0.0140602	0.0699142	receptor-like serine-threonine protein kinase, putative, expressed
LOC_Os12g13674	4.93064	5.93586	4.79826	5.28323	5.3479	5.47647	0.505659	5.34604	38.8667	0.000221937	0.0061673	expressed protein
LOC_Os02g36990	2.26284	2.53143	1.93219	2.51932	2.56237	2.74058	0.505418	2.46185	12.5826	0.00720009	0.0447967	dynein light chain type 1 family protein, putative, expressed
LOC_Os01g39290	3.75805	4.12589	3.80994	4.17169	4.3266	4.3638	0.50514	4.11592	35.9765	0.000289597	0.00708178	harpin-induced protein 1 domain containing protein, expressed
LOC_Os03g02840	1.28469	1.36184	1.66025	1.89615	2.02328	2.05212	0.50506	1.76937	10.0727	0.0126474	0.0650219	remorin family protein, putative, expressed
LOC_Os10g35960	7.44449	6.92849	7.71888	8.13001	8.10734	8.04013	0.504723	7.7881	36.7867	0.000268309	0.00681592	NAD-dependent malic enzyme, mitochondrial precursor, putative, expressed
LOC_Os08g43230	4.31208	3.57828	4.16159	4.75869	4.70323	4.76588	0.504606	4.44183	46.311	0.00011997	0.00446589	TraB family protein, putative, expressed
LOC_Os07g02460	7.70878	7.86241	7.46217	8.06919	8.07522	8.13938	0.504297	7.90573	41.9237	0.000170467	0.00547192	expressed protein
LOC_Os11g31770	2.58036	2.34136	2.3227	3.11066	3.00135	2.74058	0.504103	2.72737	11.8468	0.00842476	0.0495858	expressed protein
LOC_Os12g43590	1.07593	0.487876	1.39506	1.8633	1.6527	1.72323	0.503807	1.46725	9.33979	0.015153	0.0734253	FAD dependent oxidoreductase domain containing protein, expressed
LOC_Os06g22690	5.94129	5.84516	5.67034	6.28877	6.33445	6.32299	0.503677	6.09152	36.3154	0.000280444	0.00691811	bundle sheath defective protein 2, putative, expressed
LOC_Os08g37580	4.42219	4.25159	4.33452	4.84954	4.92443	4.87166	0.503471	4.63897	54.5155	6.67824e-05	0.0032269	homeobox associated leucine zipper, putative, expressed
LOC_Os10g08018	2.45644	3.01516	2.50036	2.89468	2.97519	3.07097	0.503222	2.85034	21.1929	0.00162151	0.0185971	expressed protein
LOC_Os01g63870	2.31135	1.54939	2.15079	2.82247	2.7029	2.66964	0.501464	2.44374	17.554	0.00285225	0.025438	nucleobase-ascorbate transporter, putative, expressed
LOC_Os03g08710	2.34901	2.89448	2.53962	2.73439	2.94316	3.14415	0.501257	2.80282	11.7429	0.00861807	0.0503652	THION26 - Plant thionin family protein precursor, expressed
LOC_Os09g33490	4.7114	5.19876	4.71839	5.14772	5.23338	5.26197	0.500211	5.0663	55.7721	6.14769e-05	0.00310611	no apical meristem protein, putative, expressed
LOC_Os06g16290	2.99692	3.57042	2.78153	3.39356	3.41345	3.36841	0.499859	3.28688	23.737	0.00113927	0.0151125	ribosomal protein L7Ae, putative, expressed
LOC_Os02g03330	7.97278	8.10505	7.8632	8.37531	8.44272	8.43699	0.499654	8.21781	69.9344	2.67221e-05	0.0019148	expressed protein
LOC_Os02g44860	1.78815	2.57919	1.55689	1.95968	2.15029	2.38565	0.499402	2.12901	8.89094	0.0169983	0.0794593	GDSL-like lipase/acylhydrolase, putative, expressed
LOC_Os02g21810	4.68588	5.14687	4.80472	5.27908	5.17021	5.28588	0.499329	5.08257	46.862	0.000115027	0.0043246	cytochrome P450 51, putative, expressed
LOC_Os01g59090	6.16299	6.75391	6.07489	6.58414	6.59497	6.67381	0.498659	6.49728	65.2728	3.452e-05	0.00218642	thylakoid lumenal 20 kDa protein, putative, expressed
LOC_Os02g40730	2.77278	3.3495	2.63697	3.19227	3.0869	3.3229	0.498146	3.09373	18.964	0.00227026	0.0224487	ammonium transporter protein, putative, expressed
LOC_Os06g05350	1.20477	1.2284	1.5415	2.01057	1.6527	1.95784	0.497942	1.66086	7.7959	0.0228388	0.0964372	whirly transcription factor domain containing protein, expressed
LOC_Os10g28050	3.6863	4.19651	3.61786	4.20047	4.05163	4.19036	0.49704	4.01563	37.0151	0.000262662	0.00677669	chitinase 2, putative, expressed
LOC_Os04g44910	3.17524	4.18369	3.13426	3.71528	3.56145	3.67209	0.49665	3.62434	30.8004	0.000489317	0.00947698	receptor like protein kinase, putative, expressed
LOC_Os12g39110	2.2024	2.04514	2.2104	2.53331	2.77139	2.79007	0.496136	2.46998	15.2425	0.00427368	0.0329093	zinc finger, C3HC4 type domain containing protein, expressed
LOC_Os08g44780	1.19073	2.51244	1.18013	1.6197	1.58471	1.82728	0.496006	1.75003	10.5525	0.0112843	0.0603991	expressed protein
LOC_Os06g43620	3.59912	3.90003	3.48338	4.00101	4.04912	4.06279	0.495959	3.87199	40.1854	0.000197649	0.00582628	haemolysin-III, putative, expressed
LOC_Os09g01000	10.2336	11.8928	9.86737	9.43966	10.4909	11.2224	0.495926	10.7681	1.47693	0.257958	0.474275	expressed protein
LOC_Os07g01480	4.25495	4.46076	4.46933	4.7222	4.94757	4.90785	0.495649	4.65237	26.3807	0.000813265	0.0124432	oxygen evolving enhancer protein 3 domain containing protein, expressed
LOC_Os01g11414	3.38467	3.39469	3.42587	3.94978	3.95589	3.78928	0.495137	3.67919	30.5018	0.000505434	0.00966925	sodium/calcium exchanger protein, putative, expressed
LOC_Os12g12000	3.51878	3.65829	3.50734	3.6874	4.13433	4.15774	0.495095	3.809	12.0904	0.00799232	0.0480369	RALFL46 - Rapid ALkalinization Factor RALF family protein precursor, expressed
LOC_Os01g63780	1.44979	0.788061	1.71616	1.97001	2.19631	2.08223	0.495093	1.79653	10.7272	0.0108341	0.0587273	nsp1-like C-terminal region family protein, expressed
LOC_Os10g03890	2.0042	0.814911	1.96716	2.44727	2.35079	2.62943	0.494953	2.15874	13.4386	0.00604203	0.0401878	expressed protein
LOC_Os08g06100	6.62544	7.5296	6.42655	6.92283	7.01041	7.13134	0.494754	6.98546	34.7243	0.000326805	0.00749626	O-methyltransferase, putative, expressed
LOC_Os01g61010	6.45996	7.08662	6.42393	6.94426	6.88781	6.97598	0.494459	6.81934	75.5638	2.00081e-05	0.00165491	nodulin, putative, expressed
LOC_Os04g13220	4.95984	5.40721	4.37415	5.28219	5.18398	5.09605	0.494373	5.0881	10.7731	0.0107197	0.058315	ABC transporter family protein, putative, expressed
LOC_Os08g06640	5.43622	5.60957	5.13204	5.76887	5.7462	5.83951	0.493741	5.60977	28.3337	0.000644673	0.0109725	stress-induced protein, putative, expressed
LOC_Os04g57760	2.2024	2.74194	2.24881	2.75841	2.73443	2.66302	0.493688	2.59045	20.5647	0.00191961	0.0205259	expressed protein
LOC_Os10g41300	1.41469	2.10075	1.3604	1.81831	1.74229	2.06223	0.493385	1.80036	9.95534	0.0130116	0.0663764	expressed protein
LOC_Os06g20200	3.65657	4.24173	3.4753	4.10769	3.86763	4.18805	0.492812	3.95491	19.1417	0.00220785	0.0222701	gibberellin receptor GID1L2, putative, expressed
LOC_Os02g46090	1.43235	1.36184	0.911293	1.64877	1.72983	1.67136	0.492768	1.51317	7.37987	0.0257079	0.104929	CAMK_CAMK_like.15 - CAMK includes calcium/calmodulin depedent protein kinases, expressed
LOC_Os01g66720	1.93159	2.61783	1.71616	2.55404	2.14091	2.22401	0.492583	2.24904	8.88871	0.0170082	0.079479	NADP-dependent oxidoreductase, putative, expressed
LOC_Os10g21310	1.89412	3.53263	1.72122	1.93861	2.56595	2.33478	0.492487	2.48847	6.58448	0.0325787	0.123408	photosystem II P680 chlorophyll A apoprotein, putative, expressed
LOC_Os05g01120	2.77969	2.05643	2.34059	3.0966	3.09178	3.00962	0.492257	2.79297	12.2758	0.00768171	0.0467789	cytochrome P450, putative, expressed
LOC_Os08g38220	4.70416	5.23151	4.98192	5.29354	5.34688	5.38483	0.491956	5.17847	30.2622	0.000518847	0.0097795	dof zinc finger domain containing protein, putative, expressed
LOC_Os07g06600	1.6441	2.49868	1.21276	1.68682	1.92831	2.15013	0.491696	1.93043	6.37493	0.0347637	0.12871	glutaredoxin, putative, expressed
LOC_Os07g42740	1.55021	1.82507	1.76997	1.85219	2.22323	2.35309	0.491432	1.97657	7.36357	0.0258293	0.10518	DUF1645 domain containing protein, putative, expressed
LOC_Os10g41230	2.82048	2.38681	3.09789	3.36647	3.55086	3.45149	0.491256	3.17509	17.2623	0.00299511	0.0262394	homeobox associated leucine zipper, putative, expressed
LOC_Os01g62910	1.62488	2.16247	1.31423	2.06849	2.04236	1.76652	0.490959	1.88055	8.7208	0.017771	0.082008	CRR2, putative, expressed
LOC_Os01g67160	2.18168	1.77125	1.83454	2.20662	2.57636	2.69584	0.490144	2.26922	7.28811	0.0264008	0.10698	cyclin-dependent kinase B1-1, putative, expressed
LOC_Os02g50490	2.29214	1.95145	1.79615	2.50519	2.51231	2.63621	0.490025	2.33078	9.44393	0.0147612	0.0722189	endoglucanase, putative, expressed
LOC_Os09g19954	1.98926	4.00227	2.53908	2.81956	2.83537	2.6879	0.489908	2.96166	9.2127	0.0156488	0.0750215	ribosomal protein, putative, expressed
LOC_Os05g38350	2.87958	3.39024	2.93665	3.33087	3.29578	3.55531	0.489866	3.25991	18.6766	0.00237591	0.0230081	glycerol-3-phosphate acyltransferase 8, putative, expressed
LOC_Os02g32970	2.3303	2.49038	2.29543	2.6662	2.83677	2.89556	0.489732	2.61799	16.9807	0.00314153	0.0271333	hydrolase, alpha/beta fold family protein, putative, expressed
LOC_Os01g20894	1.82871	2.81025	1.94394	2.33196	2.50502	2.28569	0.489577	2.33742	14.1577	0.00524422	0.0371294	expressed protein
LOC_Os06g02410	3.57266	3.35778	3.34577	3.83906	3.89596	4.10612	0.488637	3.72038	18.7156	0.00236123	0.0229741	expressed protein
LOC_Os06g44610	4.07701	4.71422	4.0244	4.58658	4.51088	4.51677	0.48791	4.43128	49.9642	9.14732e-05	0.00379412	membrane associated DUF588 domain containing protein, putative, expressed
LOC_Os01g63970	2.16065	2.38681	1.84711	2.34787	2.55533	2.58105	0.487645	2.34985	11.3219	0.00946065	0.0538132	sialyltransferase family domain containing protein, expressed
LOC_Os03g21560	9.42845	9.99587	9.45835	9.84913	9.91245	10.0247	0.487121	9.79811	50.913	8.54933e-05	0.00366501	photosystem II 11 kD protein, putative, expressed
LOC_Os02g16540	1.41469	1.9393	1.17336	1.87434	1.42427	1.98996	0.485979	1.69359	5.76621	0.0422538	0.146916	WRKY39, expressed
LOC_Os02g52210	1.8018	3.01516	2.1811	2.58794	2.49032	2.38565	0.485138	2.47188	11.032	0.0101012	0.056164	zinc finger, C3HC4 type domain containing protein, expressed
LOC_Os01g74320	5.35641	5.87895	5.20223	5.77182	5.68377	5.83878	0.485054	5.645	40.0213	0.000200483	0.00584401	ubiquitin ligase, putative, expressed
LOC_Os07g44290	1.73224	0.990049	1.42891	2.18019	2.12196	1.89137	0.484468	1.80425	8.98536	0.0165877	0.0781373	CAMK_KIN1/SNF1/Nim1_like.29 - CAMK includes calcium/calmodulin depedent protein kinases, expressed
LOC_Os11g24610	2.89876	3.51419	2.99995	3.2357	3.42122	3.62173	0.483687	3.31366	13.9629	0.0054467	0.0379284	60S ribosomal protein L38, putative, expressed
LOC_Os06g02580	5.48884	5.96312	5.02683	5.72078	5.71256	5.83804	0.482703	5.6563	15.2986	0.00422984	0.032697	high-affinity nickel-transport family protein, putative, expressed
LOC_Os08g34280	2.66492	3.51009	1.88419	2.83946	2.66413	2.9012	0.482628	2.83115	5.49228	0.046289	0.156534	cinnamoyl-CoA reductase, putative, expressed
LOC_Os11g37900	3.87562	4.33743	3.56175	4.10535	4.1601	4.34943	0.482528	4.09461	17.5634	0.00284781	0.025438	3-ketoacyl-CoA synthase, putative, expressed
LOC_Os12g29950	4.60257	5.14422	4.18158	4.83831	4.92989	4.89588	0.482237	4.79867	17.6919	0.00278771	0.025143	nodulin, putative, expressed
LOC_Os10g26680	5.00477	4.5739	4.68376	5.33506	5.40192	5.26307	0.482006	5.08057	23.4919	0.00117714	0.0153684	pectinesterase, putative, expressed
LOC_Os08g38900	6.2846	7.13736	6.05268	6.57487	6.69332	6.69304	0.481709	6.61404	35.2735	0.000309795	0.00732354	caffeoyl-CoA O-methyltransferase, putative, expressed
LOC_Os04g51560	4.62769	4.76501	4.81275	5.16803	5.1679	5.27723	0.481709	4.99285	36.7772	0.000268546	0.00681592	WRKY68, expressed
LOC_Os06g40760	1.18408	-0.178895	1.58719	1.80684	2.00271	1.83355	0.481674	1.55277	8.09181	0.02104	0.0912251	expressed protein
LOC_Os12g04480	3.15279	3.02915	3.00759	3.44242	3.58232	3.65673	0.481592	3.34363	20.4522	0.00180784	0.019943	cytochrome P450, putative, expressed
LOC_Os01g63854	4.64293	4.92299	4.5187	4.89899	5.09689	5.17965	0.481194	4.89792	25.794	0.000874366	0.0130238	transmembrane amino acid transporter protein, putative, expressed
LOC_Os06g19750	4.11577	4.0961	3.87891	4.39304	4.47025	4.57792	0.480843	4.27991	25.6302	0.000892431	0.0130986	expressed protein
LOC_Os05g13810	1.86815	1.9635	1.87194	2.33994	2.48291	2.21498	0.480624	2.16207	12.7509	0.00695189	0.0436386	expressed protein
LOC_Os12g34880	2.37663	2.75586	2.1908	2.6976	2.75917	2.83791	0.480326	2.63438	16.8019	0.00323911	0.0276881	expressed protein
LOC_Os02g53050	1.95632	2.22666	1.86626	2.37197	2.46407	2.33412	0.480058	2.23693	15.4162	0.00484599	0.0352194	tetratricopeptide-like helical, putative, expressed
LOC_Os02g32620	1.53395	2.49868	1.25111	1.71164	1.90633	2.00051	0.479921	1.89166	8.85015	0.0171797	0.0799085	PAN domain-containing protein At5g03700 precursor, putative, expressed
LOC_Os06g43870	2.49894	2.13311	2.83932	3.17006	2.89374	3.37653	0.479508	2.88682	8.21375	0.0203507	0.0888946	expressed protein
LOC_Os08g43490	2.5156	2.91323	1.9556	2.74645	2.61753	2.84378	0.479477	2.64319	8.00669	0.0215386	0.0925987	heat shock protein DnaJ, putative, expressed
LOC_Os01g03660	2.64991	2.25576	2.25826	2.84508	2.99615	2.98858	0.47947	2.71102	11.9059	0.00831718	0.0491171	MYB family transcription factor, putative, expressed
LOC_Os04g33030	6.17484	6.31721	6.30592	6.6458	6.69573	6.81647	0.479112	6.51296	42.566	0.000161611	0.0052707	protein binding protein, putative, expressed
LOC_Os09g32620	5.0962	5.60766	4.85383	5.37153	5.46625	5.53388	0.479024	5.34667	28.8655	0.000606504	0.0106734	dehydrogenase, putative, expressed
LOC_Os11g39670	4.29047	3.64713	3.99927	4.69633	4.60941	4.58144	0.478815	4.35436	24.9223	0.000976099	0.0138649	seryl-tRNA synthetase, putative, expressed
LOC_Os10g01134	7.01261	7.69681	7.01269	7.4192	7.50018	7.55152	0.478661	7.38926	64.4049	3.62713e-05	0.00225668	OsSCP46 - Putative Serine Carboxypeptidase homologue, expressed
LOC_Os06g47310	5.19258	5.416	5.11654	5.58131	5.54839	5.76181	0.478604	5.45525	34.578	0.000331531	0.007579	plant-specific domain TIGR01627 family protein, expressed
LOC_Os06g44420	3.71182	4.60692	3.84797	4.23083	4.23917	4.30968	0.478342	4.19231	38.484	0.000229672	0.00630745	GDU1, putative, expressed
LOC_Os02g43810	1.41469	1.37993	1.17336	1.82969	1.62605	1.85696	0.477839	1.59538	9.00086	0.0165215	0.0780229	expressed protein
LOC_Os01g07530	4.9959	5.47611	4.99752	5.44736	5.43012	5.54203	0.477296	5.33416	52.3901	7.71201e-05	0.00347544	uncharacterized glycosyltransferase, putative, expressed
LOC_Os01g41030	1.58219	2.14374	1.42891	2.05972	2.01303	1.86852	0.477194	1.89357	11.3463	0.00971498	0.0547952	ribosomal protein L25, putative, expressed
LOC_Os10g37980	6.97321	7.74429	6.89992	7.41212	7.36442	7.46133	0.476183	7.33858	66.5782	3.20795e-05	0.00206183	prephenate dehydratase domain containing protein, expressed
LOC_Os09g36930	8.78222	8.61177	8.2064	8.95194	8.98828	9.05426	0.476027	8.79327	11.109	0.00992573	0.0556705	aquaporin protein, putative, expressed
LOC_Os06g39750	2.28244	2.47362	2.1609	2.55404	2.77745	2.75311	0.47579	2.53197	14.692	0.00473528	0.0347242	3-ketoacyl-CoA synthase, putative, expressed
LOC_Os12g16200	3.7369	2.81691	3.64332	4.26057	4.14844	4.08278	0.475686	3.85948	30.825	0.000488016	0.00947698	glutathione synthetase, chloroplast precursor, putative, expressed
LOC_Os12g36194	3.7789	4.06289	3.63971	4.11701	4.17167	4.26445	0.4751	4.02731	31.9941	0.000430932	0.00878165	nucleoside diphosphate kinase, putative, expressed
LOC_Os11g15624	7.77362	8.07217	8.13735	8.39609	8.5012	8.42624	0.474849	8.23927	22.331	0.00137942	0.0167786	expressed protein
LOC_Os11g04300	2.70839	1.87696	2.63087	3.0824	3.2873	3.05081	0.474425	2.85091	16.4208	0.00346015	0.0289106	retrotransposon protein, putative, unclassified, expressed
LOC_Os07g41360	2.49894	2.648	2.6003	2.91085	3.12547	3.03036	0.473834	2.83285	17.2081	0.00302263	0.026464	alpha-1,4-glucan-protein synthase, putative, expressed
LOC_Os02g08100	5.06966	5.73349	4.79339	5.4269	5.35704	5.44785	0.473551	5.33685	28.3409	0.000644139	0.0109725	AMP-binding domain containing protein, expressed
LOC_Os07g02330	1.70346	1.97545	1.3604	1.87434	2.00271	2.15013	0.473323	1.88756	8.46514	0.0190169	0.0853758	protein phosphatase 2C, putative, expressed
LOC_Os11g02090	2.39475	2.59477	2.39298	2.7038	2.83094	3.04572	0.472817	2.69233	12.8819	0.00676597	0.0429703	expressed protein
LOC_Os05g34950	3.16788	3.84891	3.26036	3.75722	3.65241	3.64978	0.472472	3.58415	28.3089	0.000646524	0.0109725	cysteine-rich receptor-like protein kinase 6 precursor, putative, expressed
LOC_Os08g15296	1.16309	2.55551	1.30806	1.50001	1.82664	1.78556	0.472371	1.78815	8.30291	0.0198646	0.08778	photosystem II reaction center protein H, putative, expressed
LOC_Os08g32610	1.39682	2.88817	1.82186	1.89615	2.12196	2.25958	0.472014	2.15617	7.15276	0.0274663	0.110061	armadillo/beta-catenin repeat family protein, putative, expressed
LOC_Os01g71300	4.68404	4.47426	4.5689	5.11786	5.08226	5.09728	0.471942	4.86506	49.3726	9.54657e-05	0.00383367	S-formylglutathione hydrolase, putative, expressed
LOC_Os06g35560	3.2518	2.86266	3.10314	3.55311	3.63347	3.75853	0.471895	3.4021	20.4601	0.00180571	0.019943	reticuline oxidase-like protein precursor, putative, expressed
LOC_Os01g39970	2.56444	1.90222	1.80906	2.69137	2.69009	2.72794	0.471859	2.46137	5.80021	0.0417844	0.145826	protein kinase domain containing protein, putative, expressed
LOC_Os09g36860	1.73224	2.23603	2.06728	2.33994	2.41447	2.39367	0.471828	2.23344	11.6116	0.00887051	0.0514478	acyl carrier protein, putative, expressed
LOC_Os08g32085	2.71698	2.89485	2.92531	3.45368	3.12955	3.28883	0.471592	3.09991	13.2715	0.00624873	0.0410007	expressed protein
LOC_Os01g60450	2.81376	2.52331	3.3528	3.61032	3.56846	3.566	0.471581	3.30462	10.1416	0.0124393	0.0642813	cytochrome P450, putative, expressed
LOC_Os03g03990	5.13983	5.58053	4.96328	5.53687	5.5475	5.49057	0.471317	5.39687	41.8975	0.000170839	0.00547192	signal recognition particle 43 kDa protein, chloroplast precursor, putative, expressed
LOC_Os02g32980	3.57549	4.22681	3.59568	3.96791	4.03399	4.16245	0.471187	3.95422	30.5178	0.000504551	0.00966552	Cupin domain containing protein, expressed
LOC_Os09g21380	1.28469	1.72953	1.66025	1.91764	1.84986	2.09213	0.469856	1.80062	8.07301	0.0211489	0.0915338	expressed protein
LOC_Os09g31130	5.313	4.95049	5.42405	5.79014	5.85421	5.87291	0.469754	5.57369	49.9108	9.18248e-05	0.0037975	citrate transporter, putative, expressed
LOC_Os05g51520	1.89386	2.96809	2.09917	2.29958	2.59709	2.50158	0.46972	2.44985	11.2882	0.00953236	0.0541554	expressed protein
LOC_Os06g47200	3.63767	4.02602	3.5541	4.02596	4.02127	4.14591	0.469329	3.92365	33.5448	0.000367444	0.00799589	LTPL85 - Protease inhibitor/seed storage/LTP family protein precursor, expressed
LOC_Os11g28130	1.30399	1.8118	1.61686	1.80684	1.79109	2.18754	0.469013	1.80044	6.50565	0.0333798	0.125112	expressed protein
LOC_Os01g43120	5.50665	5.00834	4.75221	5.70465	5.63029	5.60041	0.468891	5.41024	6.75466	0.0309304	0.119449	DEAD/DEAH box helicase, putative, expressed
LOC_Os01g01680	2.93636	3.6985	3.19453	3.51132	3.48564	3.62173	0.468531	3.43827	18.4882	0.00244852	0.0234353	expressed protein
LOC_Os10g32300	4.08085	3.39398	3.27825	4.14379	4.23389	4.22167	0.468512	3.94855	6.01688	0.0389439	0.138886	tetratricopeptide repeat domain containing protein, expressed
LOC_Os08g43180	2.61672	3.28782	2.75496	3.18396	2.96703	3.2987	0.468382	3.0511	13.4058	0.00608201	0.0403202	expressed protein
LOC_Os03g19427	1.95486	3.97101	2.45171	2.74182	2.54377	2.78836	0.468229	2.89875	8.42259	0.0192348	0.0860738	nicotianamine synthase, putative, expressed
LOC_Os01g72240	3.09992	3.12115	2.75509	3.44996	3.51136	3.23629	0.468087	3.22557	11.8181	0.00847774	0.0498351	uridine 5-monophosphate synthase, putative, expressed
LOC_Os04g40040	5.95585	5.13227	5.08902	6.0149	6.08026	6.06481	0.468068	5.78486	5.32775	0.0489491	0.162252	copper methylamine oxidase precursor, putative, expressed
LOC_Os03g24950	1.3604	0.867157	1.28846	1.62284	2.03346	1.6845	0.46759	1.55048	7.04517	0.0283521	0.112362	expressed protein
LOC_Os03g55930	5.95662	5.93203	5.27848	6.0633	6.16254	6.14367	0.467567	5.95231	8.10396	0.02097	0.090978	ribosomal protein, putative, expressed
LOC_Os03g55070	4.50585	4.68359	4.16912	4.87173	4.74254	4.82346	0.467344	4.65448	20.7966	0.00171806	0.019381	UDP-glucose 6-dehydrogenase, putative, expressed
LOC_Os10g21190	2.71626	4.86796	2.8888	2.05003	3.32093	3.89765	0.465735	3.59449	1.21565	0.301404	0.521733	expressed protein
LOC_Os07g11110	8.86274	8.51391	8.65227	9.20297	9.19974	9.27677	0.465623	8.98082	39.4525	0.000210714	0.00599766	NAD dependent epimerase/dehydratase family protein, putative, expressed
LOC_Os05g10650	1.84198	1.99905	2.13036	2.38692	2.53398	2.45632	0.465434	2.26403	11.8505	0.00841802	0.0495669	6-phosphofructokinase, putative, expressed
LOC_Os06g50670	4.00086	4.28056	3.8684	4.39456	4.44533	4.35938	0.464607	4.24455	37.7122	0.000246318	0.00659709	expressed protein
LOC_Os05g33840	7.5951	6.97089	7.17919	7.8311	7.83274	7.93321	0.464557	7.60015	17.6801	0.00279315	0.0251599	transketolase, putative, expressed
LOC_Os02g49060	4.70088	3.74984	4.49514	4.9856	5.06746	5.13982	0.46439	4.76242	29.9913	0.000534549	0.00993351	amino acid transporter, putative, expressed
LOC_Os03g12360	4.89448	5.21271	4.62108	5.19468	5.11258	5.36353	0.463684	5.08859	19.5605	0.00206901	0.0214581	trehalose-6-phosphate synthase, putative, expressed
LOC_Os09g28810	1.61347	2.7765	2.06728	2.29958	2.34263	2.32818	0.463007	2.29491	9.22588	0.0155965	0.0748766	RNA recognition motif containing protein, putative, expressed
LOC_Os12g10320	3.98432	4.54211	3.87277	4.45498	4.17856	4.52044	0.462964	4.28658	17.8605	0.00271122	0.0246896	plant-specific domain TIGR01627 family protein, expressed
LOC_Os05g42100	2.96089	3.50598	2.74169	3.16558	3.38194	3.39264	0.462371	3.22397	14.9316	0.00452703	0.0338408	expressed protein
LOC_Os01g68500	2.30178	2.55551	2.08862	2.72223	2.68364	2.56692	0.461817	2.51727	14.1007	0.00530249	0.0373913	expressed protein
LOC_Os08g39694	2.63474	3.60929	2.43523	2.91085	3.06722	3.01484	0.46161	3.0036	16.2989	0.0035348	0.0293383	cytochrome P450, putative, expressed
LOC_Os07g34006	5.44143	5.85522	5.55503	5.94014	5.89306	6.04578	0.461577	5.80559	40.7008	0.000189059	0.00571691	transporter family protein, putative, expressed
LOC_Os03g32170	4.39094	5.22902	4.40637	4.84674	4.81512	4.91691	0.461522	4.80003	47.5302	0.000109369	0.00421933	NAD dependent epimerase/dehydratase family protein, putative, expressed
LOC_Os12g42860	4.53882	5.23649	4.93852	5.20127	5.17711	5.26416	0.461362	5.08285	17.5426	0.00285768	0.0254614	2-aminoethanethiol dioxygenase, putative, expressed
LOC_Os09g39060	2.02762	1.2678	1.78312	2.32393	2.24091	2.53099	0.46134	2.10415	9.63489	0.0140753	0.0699586	vignain precursor, putative, expressed
LOC_Os02g09590	7.40815	8.24675	7.58266	7.87157	7.96905	8.0326	0.461133	7.87881	38.4277	0.000230837	0.00632709	ribosome, putative, expressed
LOC_Os05g48630	10.5875	10.6892	10.3858	10.8717	10.946	11.0305	0.460735	10.7685	32.6925	0.000400776	0.00841091	expressed protein
LOC_Os06g06290	8.1739	8.26223	7.42386	8.31661	8.28422	8.32118	0.460555	8.16178	6.74038	0.0310646	0.119737	GDSL-like lipase/acylhydrolase, putative, expressed
LOC_Os03g52630	3.85286	4.60115	3.82272	4.34031	4.23256	4.31814	0.460159	4.22495	40.0064	0.000200744	0.00584401	endoglucanase, putative, expressed
LOC_Os08g10470	2.57243	3.02093	2.15079	2.76435	2.80741	2.92355	0.458511	2.74461	10.2173	0.0122159	0.0635	histone-lysine N-methyltransferase ASHR2, putative, expressed
LOC_Os01g09830	5.05549	5.98619	5.21077	5.5106	5.56339	5.70085	0.458315	5.5386	31.1197	0.000472781	0.0092846	OsGrx_A2 - glutaredoxin subgroup III, expressed
LOC_Os01g15448	1.30399	1.68656	1.09118	1.68682	1.61254	1.67136	0.458029	1.55357	9.37132	0.0197246	0.0873331	expressed protein
LOC_Os10g35810	5.69484	5.91585	5.50344	5.99671	6.05488	6.12571	0.457967	5.899	35.1311	0.000314098	0.00736284	thylakoid lumenal protein, putative, expressed
LOC_Os02g24636	1.26512	3.02956	1.71616	1.97514	1.97129	1.95784	0.457499	2.10947	8.24595	0.0201735	0.0884867	expressed protein
LOC_Os10g41692	1.26512	3.02956	1.71616	1.97514	1.97129	1.95784	0.457499	2.10947	8.24595	0.0201735	0.0884867	expressed protein
LOC_Os05g49350	2.1712	2.98	2.5083	2.84508	2.93775	2.62262	0.457108	2.71603	9.58378	0.0142549	0.070609	DUF1645 domain containing protein, putative, expressed
LOC_Os12g03040	3.55146	3.91251	3.49141	3.98527	4.01357	3.93388	0.456633	3.83525	35.3363	0.000307922	0.0073123	no apical meristem protein, putative, expressed
LOC_Os01g02000	2.98955	2.78569	2.56778	3.29071	3.09124	3.35124	0.456622	3.04805	9.61713	0.0141374	0.0701796	phosphate transporter 1, putative, expressed
LOC_Os01g57240	2.77278	2.3321	2.94252	3.26114	3.32921	3.36024	0.45661	3.05384	19.1466	0.00220615	0.0222689	expressed protein
LOC_Os09g28660	1.14179	1.77125	1.30679	1.74808	1.70457	1.58987	0.455677	1.58946	9.27316	0.0196695	0.0871919	gibberellin receptor GID1L2, putative, expressed
LOC_Os04g38850	2.82048	2.4046	2.35827	3.0291	3.06722	3.0859	0.455404	2.83694	10.2134	0.0122272	0.0635356	expressed protein
LOC_Os07g22650	4.37505	2.49868	4.07337	4.60491	4.76103	4.6897	0.455364	4.33233	20.7022	0.0017421	0.0194813	expressed protein
LOC_Os04g51660	2.32086	2.83013	2.24881	2.8618	2.61075	2.73427	0.45508	2.63327	14.0094	0.00539747	0.0377394	transferase family protein, putative, expressed
LOC_Os04g33610	6.00091	6.38205	5.77522	6.2517	6.34317	6.44096	0.455061	6.21855	27.5019	0.000710581	0.0115782	expressed protein
LOC_Os06g49160	7.27386	7.35794	6.94668	7.53821	7.56541	7.61769	0.454781	7.40116	24.4377	0.00103904	0.0143319	thylakoid lumenal 16.5 kDa protein, chloroplast precursor, putative, expressed
LOC_Os05g03590	3.19088	3.59774	3.28511	3.64294	3.69887	3.73661	0.454174	3.54707	26.8546	0.000767748	0.0121638	expressed protein
LOC_Os02g19820	5.39518	6.07286	5.46949	5.82539	5.87346	5.95926	0.454151	5.78827	45.2821	0.000129927	0.00466045	nodulin MtN3 family protein, putative, expressed
LOC_Os01g17150	6.55064	6.81171	6.3302	6.83873	6.89515	6.95884	0.453933	6.74767	34.2329	0.00034302	0.00770479	plastid-specific 50S ribosomal protein 5, chloroplast precursor, putative, expressed
LOC_Os01g64270	7.00164	7.01069	6.70715	7.20951	7.34187	7.38758	0.453186	7.12861	23.1177	0.00123804	0.015683	expressed protein
LOC_Os01g53420	1.62887	2.01071	1.76997	2.1623	2.03346	2.25958	0.453012	2.0138	10.7	0.0110883	0.0595999	anthocyanidin 5,3-O-glucosyltransferase, putative, expressed
LOC_Os10g41710	5.87828	5.49388	5.63995	6.19948	6.24094	6.20937	0.452954	5.97431	33.3044	0.000376487	0.00806702	chaperonin, putative, expressed
LOC_Os04g50110	5.80649	5.93739	5.32191	6.03286	6.05176	6.02532	0.452869	5.8848	13.5241	0.0059396	0.0397699	RNA recognition motif containing protein, putative, expressed
LOC_Os08g10630	2.66492	2.55551	1.89634	2.75244	2.68364	2.89556	0.452725	2.6199	4.96823	0.0554725	0.175993	metal cation transporter, putative, expressed
LOC_Os02g46850	1.78815	1.64676	1.79511	2.21948	2.11957	2.3813	0.45259	2.03661	10.8741	0.0104729	0.0574112	oligopeptide transporter, putative, expressed
LOC_Os03g12620	5.57239	5.77677	5.36384	5.92562	5.87271	5.97215	0.452483	5.76413	33.9418	0.0003531	0.00784931	glycosyl hydrolases family 17, putative, expressed
LOC_Os06g11130	5.84737	6.76557	6.01068	6.26382	6.37403	6.50395	0.452373	6.32708	27.6626	0.000697212	0.0114597	gibberellin receptor GID1L2, putative, expressed
LOC_Os03g14900	2.42151	3.30757	2.26764	2.74645	2.73443	2.90682	0.452219	2.78152	14.796	0.00464343	0.0344363	NB-ARC/LRR disease resistance protein, putative, expressed
LOC_Os12g43380	5.47021	6.86821	3.0223	5.08855	5.19422	5.19696	0.451971	5.52797	0.783059	0.401315	0.621737	thaumatin, putative, expressed
LOC_Os03g51200	2.66492	2.95608	2.49238	2.8618	3.11592	3.10558	0.451739	2.89431	12.9422	0.00668257	0.0425752	Core histone H2A/H2B/H3/H4 domain containing protein, putative, expressed
LOC_Os04g44100	1.96835	3.07747	2.14061	2.43986	2.59709	2.48665	0.451473	2.50935	13.6883	0.00581752	0.0393649	expressed protein
LOC_Os02g17940	4.13206	4.00577	4.15402	4.62954	4.5802	4.57263	0.451357	4.37184	45.8099	0.000124696	0.00456603	leucoanthocyanidin dioxygenase, putative, expressed
LOC_Os10g38150	2.08455	2.49038	2.10964	2.43241	2.61075	2.59504	0.45088	2.41774	14.1296	0.00593216	0.0397579	glutathione S-transferase, N-terminal domain containing protein, expressed
LOC_Os03g15630	1.44979	1.6272	1.57212	1.87434	2.06357	1.94697	0.450874	1.79626	10.2174	0.0149166	0.0726857	harpin-induced protein 1 domain containing protein, expressed
LOC_Os03g64010	3.64147	3.94326	3.43422	3.89395	4.05163	4.02453	0.450788	3.85349	22.7398	0.00130359	0.0161924	expressed protein
LOC_Os03g63910	4.53678	5.23027	4.31202	4.83549	4.87294	4.92662	0.450623	4.81763	29.6881	0.000552828	0.010056	PPR repeat domain containing protein, putative, expressed
LOC_Os06g02555	-7.04575	2.07887	2.26023	1.30229	-1.6383	2.85132	0.450612	1.69	0.156431	0.702516	0.849728	expressed protein
LOC_Os03g20560	1.44979	2.35057	1.88419	2.06936	2.22323	2.11172	0.450496	2.06134	7.95605	0.0218423	0.0935696	biotin--protein ligase, putative, expressed
LOC_Os05g41610	5.11409	5.4719	5.08106	5.46936	5.52784	5.64059	0.45001	5.40104	39.0209	0.000218911	0.006146	glycosyl hydrolases family 17, putative, expressed
LOC_Os02g48820	1.34184	2.08979	1.49432	2.05972	1.84986	1.67136	0.449714	1.80042	7.38434	0.0256748	0.104885	plastocyanin-like domain containing protein, putative, expressed
LOC_Os04g38410	11.5818	11.5899	11.3517	11.8504	11.8864	12.0205	0.44967	11.7309	26.4734	0.000804096	0.0124038	chlorophyll A-B binding protein, putative, expressed
LOC_Os11g44800	4.77505	5.49595	4.82234	5.2176	5.19536	5.32837	0.449291	5.16428	41.265	0.000180183	0.00559334	expressed protein
LOC_Os01g43590	2.77278	3.07747	2.52405	3.05357	3.10148	3.1489	0.449261	2.97319	15.4582	0.0041082	0.0321499	HSF-type DNA-binding domain containing protein, expressed
LOC_Os06g04150	6.98222	7.38982	6.69435	7.26191	7.23784	7.37731	0.448351	7.17778	24.876	0.000981894	0.0139177	magnesium-protoporphyrin O-methyltransferase, putative, expressed
LOC_Os07g01560	3.86318	3.65681	3.30916	4.02848	3.93522	4.20025	0.448269	3.86489	8.347	0.0196296	0.0870426	transporter family protein, putative, expressed
LOC_Os03g22370	8.87832	9.26617	8.69319	9.17236	9.25759	9.27853	0.448187	9.10794	38.2059	0.000235504	0.00636913	ultraviolet-B-repressible protein, putative, expressed
LOC_Os07g42220	3.57549	4.29991	3.62882	4.01603	4.06904	4.0653	0.447745	3.96994	37.2294	0.000257497	0.00670494	expressed protein
LOC_Os06g39110	3.75103	4.30702	3.37033	3.92346	4.03653	4.09268	0.447384	3.94745	14.51	0.0049014	0.0354807	expressed protein
LOC_Os10g35020	4.29289	4.80406	3.97942	4.57648	4.60259	4.59368	0.44732	4.50183	22.1288	0.00141897	0.016995	glycosyltransferase, putative, expressed
LOC_Os05g51620	6.34234	6.57503	6.13765	6.66141	6.67027	6.73708	0.446532	6.5365	37.1103	0.000260353	0.00674767	expressed protein
LOC_Os01g03549	6.79749	7.30565	6.72448	7.13979	7.18832	7.29132	0.446449	7.09282	47.4382	0.000110127	0.00421933	multi-copper oxidase type I family protein, putative, expressed
LOC_Os04g49620	5.33193	5.75271	5.24917	5.74352	5.76312	5.70408	0.44615	5.60774	50.5027	8.80177e-05	0.00369438	DUF581 domain containing protein, expressed
LOC_Os08g40430	1.81208	2.56392	1.91521	2.02331	2.36569	2.50455	0.445569	2.24356	7.15963	0.0274109	0.109901	mTERF domain containing protein, expressed
LOC_Os06g50390	2.80701	2.51515	2.8888	3.30256	3.01168	3.52274	0.445131	3.05606	8.43319	0.0191802	0.0859441	eukaryotic aspartyl protease domain containing protein, expressed
LOC_Os07g08460	3.9012	4.03175	3.34396	4.0698	4.03905	4.16479	0.444994	3.95345	9.40286	0.0149142	0.0726857	OsIAA24 - Auxin-responsive Aux/IAA gene family member, expressed
LOC_Os02g50730	1.16309	1.59658	1.47824	1.71164	1.71726	1.89137	0.444513	1.63709	7.6532	0.0237753	0.0992294	metalloendoproteinase 1 precursor, putative, expressed
LOC_Os10g39870	1.30399	2.18549	1.70238	1.97001	1.82664	2.08223	0.44421	1.8941	7.10037	0.0278932	0.111106	ATG1, putative, expressed
LOC_Os03g64100	1.3604	2.06764	0.958411	1.62284	1.32834	1.8453	0.443891	1.60113	4.61364	0.0630292	0.192664	expressed protein
LOC_Os06g49520	3.11093	3.54659	2.89487	3.41261	3.33334	3.59065	0.443473	3.34263	14.0683	0.00533592	0.0375142	arogenate dehydrogenase 1, chloroplast precursor, putative, expressed
LOC_Os01g28500	6.16167	6.6337	5.68091	6.35967	6.37952	6.41261	0.443362	6.30098	13.1948	0.00634657	0.0414623	SCP-like extracellular protein, expressed
LOC_Os12g42150	2.1067	2.22606	1.9556	2.54025	2.34263	2.53099	0.442358	2.31585	11.7589	0.00858798	0.0502729	WD domain, G-beta repeat domain containing protein, expressed
LOC_Os04g49000	3.10544	3.60545	2.97725	3.45731	3.32508	3.65216	0.442156	3.38221	13.5133	0.00595243	0.0397989	zinc finger, C3HC4 type domain containing protein, expressed
LOC_Os11g02820	3.03786	2.86266	2.70796	3.3468	3.09664	3.4969	0.441903	3.12605	8.56817	0.018502	0.0839503	CRP10 - Cysteine-rich family protein precursor, expressed
LOC_Os09g28340	2.43032	2.64052	2.47628	2.9162	2.87688	2.8899	0.441039	2.73117	18.3907	0.00441244	0.0333352	expressed protein
LOC_Os02g48390	3.85286	3.95537	3.77746	4.22006	4.22592	4.32025	0.440733	4.07814	34.0223	0.000350273	0.00784266	phosphoribosyl transferase, putative, expressed
LOC_Os12g01210	7.24436	8.16561	7.22723	7.62467	7.6759	7.72687	0.440597	7.64699	61.5759	4.2802e-05	0.00246493	HCF152, putative, expressed
LOC_Os01g15270	8.47405	9.51773	8.66894	8.91669	9.00575	9.11666	0.440537	8.98887	28.2963	0.000647472	0.0109725	expressed protein
LOC_Os08g10510	3.74398	3.3449	3.26651	3.83588	4.10568	3.93663	0.440492	3.74303	9.28914	0.0153482	0.0741684	aminotransferase, putative, expressed
LOC_Os05g08554	3.55549	2.99769	2.80105	3.61361	3.63347	3.74291	0.440219	3.4396	5.42187	0.0474044	0.158816	expressed protein
LOC_Os01g01360	3.80284	4.65601	3.81634	4.18061	4.19679	4.3638	0.439665	4.20472	28.1161	0.000661156	0.0111312	peptide transporter PTR2, putative, expressed
LOC_Os05g46520	1.91912	3.38128	2.63697	2.75244	2.81923	2.72158	0.439353	2.77728	5.47116	0.0466201	0.15699	polygalacturonase, putative, expressed
LOC_Os10g06630	5.45901	6.25116	5.14355	5.67262	5.77909	5.79172	0.439331	5.724	20.7854	0.00172089	0.019381	peptidyl-prolyl cis-trans isomerase, putative, expressed
LOC_Os01g43010	1.94395	2.35971	1.57212	2.24112	1.97129	2.37758	0.438921	2.12241	6.28235	0.035788	0.130875	transposon protein, putative, unclassified, expressed
LOC_Os05g35444	4.10755	4.95804	4.38281	4.64572	4.60941	4.81002	0.438443	4.61476	18.7206	0.00235936	0.0229741	expressed protein
LOC_Os06g04070	7.66489	8.80934	8.0841	8.28169	8.30839	8.39138	0.438131	8.29709	15.4931	0.00408218	0.0321016	pyridoxal-dependent decarboxylase protein, putative, expressed
LOC_Os12g34510	2.41265	2.38681	2.33167	2.7038	2.8251	2.89556	0.437836	2.62353	14.5474	0.00514355	0.0367124	Core histone H2A/H2B/H3/H4 domain containing protein, putative, expressed
LOC_Os02g53000	1.07593	1.90222	1.06988	1.71164	1.07605	1.65809	0.437743	1.48608	4.01551	0.0790299	0.223934	lysM domain-containing GPI-anchored protein precursor, putative, expressed
LOC_Os04g21320	5.72379	6.23944	5.57813	6.05666	6.07473	6.1383	0.437692	5.98835	41.218	0.000180903	0.0056011	membrane associated DUF588 domain containing protein, putative, expressed
LOC_Os03g56220	3.29103	3.62454	2.96577	3.39356	3.62002	3.69175	0.437342	3.45919	10.8235	0.0105956	0.0578448	stress-induced protein, putative, expressed
LOC_Os02g16709	3.00284	2.57134	2.5083	3.16558	3.09664	3.36024	0.437246	2.99372	7.56519	0.024377	0.1011	peptidase, putative, expressed
LOC_Os03g12020	6.52516	7.19215	6.04178	6.74493	6.75112	6.72441	0.436994	6.70333	12.9498	0.00667204	0.0425459	50S ribosomal protein L15, chloroplast precursor, putative, expressed
LOC_Os06g39875	1.37873	1.59658	1.52594	1.87434	1.91736	1.87999	0.435967	1.73486	10.0991	0.0200828	0.0882725	ras-related protein, putative, expressed
LOC_Os04g15580	2.35828	1.61197	1.99002	2.81676	2.32616	2.66964	0.435569	2.3663	5.86826	0.0408649	0.143579	serine/threonine-protein kinase receptor precursor, putative, expressed
LOC_Os08g37940	4.65989	4.15508	4.36106	4.99436	4.95286	4.90993	0.435486	4.70883	21.8422	0.00147747	0.0173412	HAD-superfamily hydrolase subfamily IA, variant 3, putative, expressed
LOC_Os01g14090	1.94395	1.65718	1.55689	2.29138	2.30111	1.96862	0.43523	2.00167	6.31794	0.0353897	0.130027	kinesin motor domain containing protein, putative, expressed
LOC_Os02g38810	1.74643	2.31339	1.96716	2.08843	2.36698	2.41749	0.435179	2.18704	8.15506	0.0206789	0.0900482	26S proteasome non-ATPase regulatory subunit 6, putative, expressed
LOC_Os05g51470	4.98697	4.93374	5.2468	5.57794	5.50973	5.58559	0.435046	5.33361	25.9094	0.000861906	0.0128655	2-aminoethanethiol dioxygenase, putative, expressed
LOC_Os04g35070	3.35721	3.8392	3.45491	3.7576	3.92068	3.84302	0.434636	3.71664	24.1537	0.00107828	0.014649	expressed protein
LOC_Os09g13470	1.73224	1.83822	1.34275	2.18906	1.98184	1.73591	0.43449	1.84889	5.32382	0.049015	0.162394	plant protein of unknown function domain containing protein, expressed
LOC_Os02g56940	5.13714	5.32904	4.94438	5.41089	5.50425	5.51561	0.433995	5.32311	30.7333	0.000492882	0.0095329	expressed protein
LOC_Os02g07820	3.31976	3.42551	3.43005	3.79872	3.80663	3.82533	0.433977	3.62332	27.2214	0.000776798	0.012207	DUF581 domain containing protein, expressed
LOC_Os07g08340	2.53206	2.50694	2.59285	2.98906	2.97519	3.02521	0.43375	2.80025	18.1855	0.00457259	0.0340727	pyruvate kinase, putative, expressed
LOC_Os03g05870	4.04582	4.04315	3.56175	4.12165	4.17627	4.44906	0.433598	4.09417	8.16759	0.0206083	0.0898243	Fe-S metabolism associated domain containing protein, expressed
LOC_Os01g43250	2.77278	2.71368	2.66564	3.04383	3.19964	3.20926	0.433018	2.96245	15.7825	0.00397923	0.031647	WD domain, G-beta repeat domain containing protein, expressed
LOC_Os01g59060	5.59061	5.79967	5.17755	5.72231	5.92356	5.83951	0.432529	5.69659	13.2476	0.006279	0.0411412	50S ribosomal protein, putative, expressed
LOC_Os02g49820	4.06238	3.28317	3.80343	4.37556	4.3893	4.34529	0.432447	4.0988	23.2802	0.00121113	0.0156216	RNA recognition motif family protein, expressed
LOC_Os05g46290	2.1067	1.8118	1.68848	2.34787	2.38298	2.29429	0.432384	2.14825	8.22802	0.0202719	0.0887156	T-complex protein, putative, expressed
LOC_Os05g40010	4.12665	4.87276	4.05181	4.41209	4.53436	4.611	0.4318	4.46567	28.0739	0.000664406	0.0111349	LTPL17 - Protease inhibitor/seed storage/LTP family protein precursor, expressed
LOC_Os02g42690	3.02314	3.78981	3.00882	3.1825	3.54222	3.58403	0.430655	3.39346	10.2782	0.0120396	0.0628665	zinc finger, C3HC4 type domain containing protein, expressed
LOC_Os01g59180	1.26512	1.34351	1.32488	1.67425	1.86133	1.63119	0.430564	1.56166	8.0745	0.0260106	0.105765	OsFBX27 - F-box domain containing protein, expressed
LOC_Os06g42030	3.18532	3.43847	3.14748	3.57146	3.69797	3.51434	0.430451	3.44695	19.86	0.00197634	0.0208943	potassium transporter, putative, expressed
LOC_Os06g11150	1.73224	1.77125	1.47824	1.98025	2.02328	2.11172	0.430349	1.88703	9.09916	0.0180728	0.0828127	DUF1645 domain containing protein, putative, expressed
LOC_Os02g46490	2.64991	3.45141	2.76175	3.15204	3.17227	3.0859	0.430104	3.07946	18.1343	0.00397605	0.0316397	protein phosphatase 2C, putative, expressed
LOC_Os09g31230	1.84198	1.85125	2.28623	2.54716	2.53398	2.45632	0.429975	2.30016	8.20094	0.0204218	0.0891219	expressed protein
LOC_Os06g16919	2.11766	2.17516	2.09917	2.49808	2.5833	2.53099	0.429748	2.36487	14.4285	0.00895146	0.0516904	expressed protein
LOC_Os11g05860	4.00511	4.68359	3.71023	4.21573	4.1877	4.46248	0.429642	4.24807	13.3276	0.00617839	0.0407669	harpin-induced protein 1 domain containing protein, expressed
LOC_Os04g51280	5.69849	5.54789	5.5086	6.04022	6.06298	6.00386	0.429501	5.83045	35.032	0.000317137	0.00739423	DAG protein, chloroplast precursor, putative, expressed
LOC_Os03g16390	2.7448	3.2098	2.65853	3.22712	2.94855	3.20014	0.429093	3.02608	12.4688	0.00737418	0.0455173	avr9/Cf-9 rapidly elicited protein, putative, expressed
LOC_Os08g06840	1.96835	2.57919	1.82186	2.18019	2.33442	2.44864	0.428814	2.26214	9.85262	0.0133412	0.0675516	expressed protein
LOC_Os10g07080	3.13268	2.14374	3.09789	3.64616	3.52585	3.45149	0.428643	3.25039	18.159	0.00258212	0.0239734	expressed protein
LOC_Os08g32930	1.9804	2.01071	2.59285	2.7995	2.80147	2.64296	0.428394	2.52556	5.99915	0.0391669	0.13946	expressed protein
LOC_Os02g30470	1.88107	2.51515	1.97864	2.35577	2.24966	2.46397	0.428043	2.27612	11.1767	0.0116904	0.0617271	expressed protein
LOC_Os06g46740	2.66492	3.083	2.64419	2.88926	3.02194	3.30599	0.427951	2.96409	9.25252	0.0154913	0.0745643	early nodulin 20 precursor, putative, expressed
LOC_Os04g48840	2.58036	3.22989	2.82667	3.17006	3.09664	3.14415	0.427688	3.03525	14.6048	0.00481393	0.0350718	expressed protein
LOC_Os06g09180	3.71182	4.383	3.68943	4.11933	4.10809	4.15538	0.42722	4.05368	36.3492	0.000279551	0.00691811	OsMKK5 - putative MAPKK based on amino acid sequence homology, expressed
LOC_Os07g35960	2.75886	2.04514	2.14061	3.00921	2.88814	2.81418	0.427209	2.66846	5.92506	0.0401168	0.141872	expressed protein
LOC_Os12g07270	2.84705	1.83822	2.51619	3.1475	3.19512	2.99914	0.427152	2.83687	10.5749	0.0112255	0.060218	bile acid sodium symporter family protein, putative, expressed
LOC_Os03g03140	2.69448	3.094	2.78153	3.11996	3.18145	3.19556	0.427029	3.03421	18.3165	0.00428455	0.0329388	RNA recognition motif containing protein, putative, expressed
LOC_Os04g31290	1.39682	2.20592	1.70238	1.67425	2.15961	2.08223	0.426678	1.921	5.11308	0.0527188	0.170174	helix-loop-helix DNA-binding domain containing protein, expressed
LOC_Os01g10810	2.58036	2.44812	2.59285	2.90009	2.98571	3.14415	0.426621	2.8089	13.591	0.00586092	0.0395443	rho termination factor, N-terminal domain containing protein, expressed
LOC_Os12g01950	3.37558	3.27594	3.18783	3.62352	3.74298	3.7616	0.426521	3.51935	18.6134	0.00239995	0.0231135	expressed protein
LOC_Os01g40480	3.15943	3.93104	3.14448	3.49711	3.48934	3.73345	0.425707	3.5272	16.055	0.00369028	0.0301223	anthranilate phosphoribosyltransferase, putative, expressed
LOC_Os02g13190	4.58097	5.08341	4.45646	4.9284	4.87718	5.02678	0.425695	4.846	31.0198	0.000477881	0.00935862	F-box family protein, putative, expressed
LOC_Os04g53300	1.86348	1.92741	1.84046	2.04398	2.50714	2.24501	0.425652	2.11066	6.78535	0.0306444	0.118735	polyphenol oxidase, putative, expressed
LOC_Os05g44300	4.90242	4.72133	5.39972	5.61377	5.55105	5.62958	0.425379	5.34712	11.1028	0.00993988	0.0557053	plant-specific domain TIGR01615 family protein, expressed
LOC_Os11g29290	1.26512	2.20592	1.34275	1.74808	1.7669	1.67136	0.425133	1.72395	9.24893	0.0272958	0.109534	cytochrome P450, putative, expressed
LOC_Os02g03580	3.50216	2.41341	3.30803	3.71835	3.87614	3.89483	0.424107	3.53702	17.1669	0.00304375	0.0265872	transcription factor, putative, expressed
LOC_Os06g13080	3.27155	3.68401	3.47934	3.77831	3.83018	3.80139	0.423527	3.66086	21.3771	0.00157892	0.0182275	spotted leaf 11, putative, expressed
LOC_Os03g17470	4.72937	4.86796	5.15118	5.33805	5.42626	5.37371	0.423393	5.17345	13.8161	0.00560568	0.0385277	IN2-1 protein, putative, expressed
LOC_Os03g17580	6.59	7.2128	6.33299	6.78567	6.88008	6.99687	0.423065	6.82752	21.1463	0.0016325	0.0186774	ribosomal protein L10, putative, expressed
LOC_Os05g02750	2.91461	3.40091	2.87389	3.27818	3.22295	3.44138	0.42291	3.21375	15.769	0.00388361	0.0310623	ABC transporter, membrane-spanning/permease subunit, putative, expressed
LOC_Os09g29460	6.32354	6.87368	6.14531	6.60084	6.6784	6.69791	0.422618	6.57433	35.5441	0.000301818	0.0072052	homeobox associated leucine zipper, putative, expressed
LOC_Os02g18090	4.03719	4.52595	4.08669	4.42528	4.62968	4.38609	0.422103	4.36844	21.8592	0.00147391	0.0173138	expressed protein
LOC_Os04g38450	4.84096	5.17045	4.78362	5.26028	5.15631	5.28373	0.422089	5.09801	36.9442	0.000264398	0.00678426	gamma-glutamyltranspeptidase 1 precursor, putative, expressed
LOC_Os04g41970	3.83969	3.64339	3.37033	3.98583	4.07152	4.07032	0.420826	3.85718	10.7532	0.010769	0.0584645	endoglucanase, putative, expressed
LOC_Os06g02830	3.9012	3.60929	3.38765	4.12396	3.99547	4.13398	0.420738	3.88911	9.20146	0.0156937	0.0751596	expressed protein
LOC_Os02g06360	4.04007	4.57193	3.86042	4.4045	4.38539	4.32655	0.420283	4.28822	27.8378	0.000682997	0.0113337	uncharacterized protein CPn_0526/CP_0226/CPj0526/CpB0547, putative, expressed
LOC_Os03g27230	2.6271	3.71285	2.99431	3.17899	3.24414	3.30599	0.419944	3.22242	11.0983	0.00994994	0.0557079	phospho-2-dehydro-3-deoxyheptonate aldolase, chloroplast precursor, putative, expressed
LOC_Os05g09440	4.72937	4.35125	4.65544	5.05501	5.12809	5.15271	0.419779	4.87677	38.5414	0.00022849	0.00628728	NADP-dependent malic enzyme, chloroplast precursor, putative, expressed
LOC_Os12g42280	1.50087	2.39573	2.1609	2.24962	2.14091	2.46397	0.418882	2.20069	4.35443	0.0694001	0.205612	9-cis-epoxycarotenoid dioxygenase 1, chloroplast precursor, putative, expressed
LOC_Os06g30480	2.99098	2.06764	2.89487	3.29437	3.47821	3.30599	0.418749	3.08144	15.2227	0.00428925	0.0329569	expressed protein
LOC_Os04g34140	2.28244	2.97406	2.76175	2.87834	2.92687	3.07596	0.418513	2.84903	7.50266	0.0248162	0.102239	U-box protein CMPG1, putative, expressed
LOC_Os09g27940	4.65289	4.99061	4.72938	5.07691	5.15733	5.09524	0.418451	4.96531	39.6406	0.00020726	0.00592334	aspartic proteinase nepenthesin-1 precursor, putative, expressed
LOC_Os02g43194	4.09097	4.06008	4.15402	4.51084	4.52537	4.5867	0.418299	4.34257	36.4972	0.000275685	0.00689682	aldehyde dehydrogenase, putative, expressed
LOC_Os03g09290	2.37663	2.13311	2.56268	3.01919	2.84257	2.80218	0.418291	2.66675	11.5686	0.00895512	0.0516904	yippee zinc-binding protein, putative, expressed
LOC_Os01g11970	1.8018	2.19574	1.82186	2.21533	2.20534	2.26833	0.41822	2.11607	11.7883	0.01691	0.0791782	expressed protein
LOC_Os01g47610	2.77278	2.73492	2.74169	2.96345	3.23535	3.30599	0.418005	2.98886	10.6509	0.011028	0.0593211	lipase class 3 family protein, putative, expressed
LOC_Os02g45200	2.34901	3.32168	2.67272	3.0291	2.94855	2.83201	0.417963	2.90042	10.1774	0.0123331	0.0638265	dof zinc finger domain containing protein, putative, expressed
LOC_Os09g28630	8.2297	9.10597	8.24239	8.57405	8.61313	8.76579	0.417314	8.62102	35.6294	0.000299357	0.00720254	gibberellin receptor, putative, expressed
LOC_Os12g07580	2.66492	4.79735	2.98296	3.23997	3.20416	3.30599	0.416528	3.56235	13.5937	0.00585786	0.0395426	dirigent, putative, expressed
LOC_Os11g06290	2.06205	1.91468	1.37783	2.24112	2.26702	1.98996	0.416293	2.02351	4.1184	0.0759348	0.218326	expressed protein
LOC_Os02g43600	6.03886	5.85489	5.51846	6.16001	6.25242	6.23862	0.416144	6.03363	9.96671	0.0129757	0.0662736	50S ribosomal protein L19, chloroplast precursor, putative, expressed
LOC_Os01g65030	3.38013	4.11783	3.44667	3.82455	3.8846	3.77706	0.415522	3.7664	26.2825	0.000851342	0.0127756	S-locus-specific glycoprotein precursor, putative, expressed
LOC_Os08g28030	3.03786	3.55856	2.88271	3.31071	3.37795	3.43991	0.415379	3.29443	16.9999	0.00356467	0.0294493	retrotransposon protein, putative, Ty1-copia subclass, expressed
LOC_Os05g41630	1.96835	0.233049	1.42891	2.15327	2.19631	2.05212	0.415348	1.82932	5.59166	0.0447708	0.152951	translation initiation factor eIF3 subunit, putative, expressed
LOC_Os08g43620	1.89386	2.38681	1.96716	2.22398	2.39881	2.40959	0.415007	2.2452	10.6506	0.0148075	0.0723698	expressed protein
LOC_Os04g38870	6.63166	6.82498	6.62166	7.03154	7.05667	7.03618	0.414851	6.8797	62.6576	5.44726e-05	0.00286869	14-3-3 protein, putative, expressed
LOC_Os03g15870	6.33532	6.54728	6.06012	6.58708	6.60822	6.65932	0.414489	6.48142	24.3808	0.00104676	0.0143455	ribosomal protein L4, putative, expressed
LOC_Os07g36780	2.79342	2.41341	2.52405	3.1475	3.00652	3.07596	0.414447	2.86433	11.9898	0.00816759	0.0486629	S-domain receptor-like protein kinase, putative, expressed
LOC_Os03g24844	3.29103	3.12115	2.87044	3.60701	3.38194	3.5264	0.414141	3.32857	8.93565	0.0168023	0.0787525	expressed protein
LOC_Os06g01470	1.44979	2.4046	1.70238	2.17128	1.7669	2.02138	0.413991	1.97405	6.02498	0.0388425	0.138726	AGAP000326-PA, putative, expressed
LOC_Os07g48280	1.76047	1.9393	1.79615	2.03043	2.25837	2.27704	0.413908	2.04444	8.93555	0.0189912	0.0852877	expressed protein
LOC_Os12g06220	1.8018	1.61197	1.75671	2.15327	1.94996	2.43315	0.41313	1.99882	5.98641	0.0393282	0.139822	harpin-induced protein 1 domain containing protein, expressed
LOC_Os02g48980	2.98501	3.47685	3.10838	3.46098	3.42509	3.4969	0.412895	3.34701	19.3667	0.0033178	0.028177	GPI-anchored protein, putative, expressed
LOC_Os10g07340	3.70621	4.25547	4.30677	4.42233	4.37342	4.55427	0.412555	4.29708	7.14707	0.0275122	0.110213	expressed protein
LOC_Os01g05810	4.06008	3.65116	3.2524	4.05048	4.02382	4.27752	0.412502	3.92825	4.17628	0.0742616	0.215564	gamma-glutamyltranspeptidase 1 precursor, putative, expressed
LOC_Os03g17700	1.76047	1.74357	1.57212	2.27482	1.98184	1.95784	0.412137	1.92139	6.83356	0.0302019	0.117539	CGMC_MAPKCGMC_2_ERK.2 - CGMC includes CDA, MAPK, GSK3, and CLKC kinases, expressed
LOC_Os01g29740	3.56752	3.64339	3.45901	3.79292	3.86193	4.10495	0.412012	3.76014	13.9361	0.00547525	0.0380561	expressed protein
LOC_Os09g33690	5.4941	5.44207	5.47254	5.87223	5.90913	5.90415	0.411941	5.69974	49.5207	0.000138177	0.00485727	Os9bglu32 - beta-glucosidase homologue, similar to G. max hydroxyisourate hydrolase, expressed
LOC_Os02g45000	4.97798	5.09988	5.05012	5.43344	5.40486	5.44012	0.411635	5.24971	43.1764	0.000171911	0.00548128	expressed protein
LOC_Os08g25090	4.05154	4.14453	4.07872	4.4102	4.52717	4.49082	0.411556	4.3015	33.1149	0.000383808	0.00810318	co-chaperone GrpE protein, putative, expressed
LOC_Os02g22260	6.06597	5.87417	5.5922	6.20822	6.28099	6.2879	0.41153	6.07348	11.3629	0.0093742	0.0534512	fruit protein PKIWI502, putative, expressed
LOC_Os07g23150	6.3557	7.06196	6.17927	6.6622	6.65388	6.72719	0.411432	6.63475	35.6068	0.000300006	0.00720254	transferase family protein, putative, expressed
LOC_Os01g54540	6.24581	6.44893	5.86837	6.49894	6.52772	6.41113	0.41111	6.35113	15.3924	0.00415781	0.0323536	ribosomal protein L13, putative, expressed
LOC_Os03g03020	5.26085	5.17952	4.72862	5.40424	5.45304	5.42845	0.410531	5.26461	9.40867	0.0148924	0.0726857	L11 domain containing ribosomal protein, putative, expressed
LOC_Os12g25120	4.41998	4.58953	4.46056	4.8113	4.86298	4.87739	0.410305	4.68569	39.7798	0.00020475	0.00590795	core histone H2A/H2B/H3/H4, putative, expressed
LOC_Os04g41040	2.58036	2.74892	2.57784	3.05841	2.9104	2.99387	0.410164	2.83559	15.0752	0.00726624	0.0450676	DNA-directed RNA polymerases I, II, and III subunit RPABC1, putative, expressed
LOC_Os02g02410	6.70112	6.985	6.348	6.96246	6.92996	6.94286	0.410094	6.82907	18.3655	0.00249727	0.0235982	DnaK family protein, putative, expressed
LOC_Os03g56800	4.07139	4.02889	3.76757	4.31624	4.30366	4.3881	0.410047	4.16596	17.6066	0.00282741	0.0253386	CBS domain containing membrane protein, putative, expressed
LOC_Os08g32170	2.90509	2.94397	2.35827	3.03893	2.88252	3.24962	0.409857	2.93072	5.3297	0.0489163	0.162182	oxidoreductase, 2OG-FeII oxygenase domain containing protein, putative, expressed
LOC_Os07g08710	8.41576	8.53891	8.05763	8.5809	8.64376	8.7433	0.409824	8.51284	15.7013	0.00393119	0.0313359	AT hook-containing DNA-binding protein, putative, expressed
LOC_Os02g49870	9.11581	8.89983	8.7428	9.28484	9.32431	9.43953	0.40978	9.15497	14.7931	0.00464594	0.0344368	expressed protein
LOC_Os04g57200	3.79263	4.53203	3.8354	4.22222	4.1877	4.26006	0.409363	4.16512	33.4357	0.000402277	0.00842982	heavy metal transport/detoxification protein, putative, expressed
LOC_Os02g44980	5.50144	6.15593	5.31514	5.78723	5.79188	5.88007	0.409314	5.76491	29.6587	0.000554646	0.0100761	transmembrane amino acid transporter protein, putative, expressed
LOC_Os02g46600	3.34328	4.2193	3.3261	3.75163	3.75529	3.72394	0.409216	3.72446	27.7383	0.00124409	0.0157286	RING-H2 finger protein ATL5G, putative, expressed
LOC_Os06g39120	5.46331	6.25607	5.93466	6.11363	6.0636	6.20196	0.408838	6.02899	10.8346	0.0105684	0.0578001	expressed protein
LOC_Os08g02120	5.58174	5.55587	5.44282	5.87223	5.8628	6.02661	0.408719	5.74028	27.4828	0.000712185	0.0115782	kinase, pfkB family, putative, expressed
LOC_Os01g49730	2.85361	2.7765	2.35827	2.88381	3.17227	3.03036	0.408623	2.87802	6.37561	0.0347564	0.12871	expressed protein
LOC_Os05g12640	1.91912	0.990049	1.64593	1.99043	2.24091	2.33653	0.408606	1.93872	6.45509	0.0339066	0.126482	BURP domain containing protein, expressed
LOC_Os03g05620	3.24182	3.18943	3.40476	3.88033	3.60645	3.70148	0.408233	3.53278	13.565	0.00589143	0.0395982	inorganic phosphate transporter, putative, expressed
LOC_Os06g20320	5.94283	4.97003	5.78096	6.29186	6.31945	6.20024	0.407471	5.98469	31.4037	0.000458656	0.00908333	peptidyl-prolyl cis-trans isomerase, FKBP-type, putative, expressed
LOC_Os04g57770	2.77278	3.85546	3.0223	3.282	3.37795	3.27156	0.407443	3.3106	13.9584	0.00545148	0.0379284	expressed protein
LOC_Os02g51410	4.41555	3.68036	4.59523	4.90439	4.96753	4.87453	0.407438	4.63681	27.7727	0.000688243	0.0113895	shikimate kinase, putative, expressed
LOC_Os01g55900	1.30399	1.2871	1.42891	1.73603	1.63944	1.93602	0.407206	1.60239	6.70392	0.0331464	0.124718	holliday junction resolvase, putative, expressed
LOC_Os02g47350	1.58219	2.53143	1.85958	2.13504	2.06357	2.20589	0.407023	2.11066	8.39812	0.0217767	0.0933258	oxidoreductase, short chain dehydrogenase/reductase family, putative, expressed
LOC_Os10g22039	3.55146	3.33566	3.5231	3.88307	3.8846	4.05775	0.40679	3.73414	20.7773	0.00172294	0.019381	mitochondrial import inner membrane translocase subunit Tim17, putative, expressed
LOC_Os11g37970	2.71626	3.24478	2.3227	2.78788	3.10631	2.9012	0.406769	2.88627	7.10517	0.0278537	0.110981	WIP5 - Wound-induced protein precursor, expressed
LOC_Os02g31867	4.05724	4.18369	3.96795	4.43463	4.32246	4.49642	0.406671	4.26069	25.6587	0.000889259	0.0130986	expressed protein
LOC_Os07g04500	4.91973	5.12424	4.86932	5.34203	5.26827	5.29234	0.406651	5.14977	40.4888	0.00021586	0.00608259	expressed protein
LOC_Os10g09990	3.29103	2.80356	3.40476	3.61361	3.64679	3.97992	0.406648	3.50804	9.95434	0.0130147	0.0663764	cytokinin-O-glucosyltransferase 3, putative, expressed
LOC_Os11g01340	2.5328	2.7181	2.78199	3.09966	3.08382	3.02588	0.406571	2.90005	12.7236	0.00722069	0.0448851	omega-3 fatty acid desaturase, chloroplast precursor, putative, expressed
LOC_Os01g59730	1.91912	1.68656	1.78312	2.31586	2.45289	1.95784	0.406025	2.06635	5.58562	0.0448613	0.153143	ribosomal protein L7Ae, putative, expressed
LOC_Os08g36310	5.34597	6.1533	5.13075	5.63824	5.60407	5.70004	0.405968	5.63241	26.3873	0.000812602	0.0124432	cytochrome P450, putative, expressed
LOC_Os01g52594	2.19208	2.81025	2.46816	2.5677	2.89931	2.74705	0.405917	2.64585	7.9934	0.0216178	0.0928429	expressed protein
LOC_Os05g51070	5.97405	6.09562	5.80291	6.30822	6.24805	6.33242	0.40585	6.14039	33.2174	0.000379824	0.00806752	inactive receptor kinase At2g26730 precursor, putative, expressed
LOC_Os09g36600	2.55642	3.06074	2.69376	3.0042	2.93775	3.1489	0.405625	2.92552	12.4602	0.00761308	0.0465424	nodulin, putative, expressed
LOC_Os05g04640	3.31501	3.09947	3.38334	3.65258	3.77968	3.82829	0.405401	3.54068	18.9644	0.00227012	0.0224487	WRKY5, expressed
LOC_Os06g40500	5.15187	5.39836	5.15876	5.50883	5.55282	5.6185	0.40539	5.41162	39.6789	0.000206565	0.00591551	expressed protein
LOC_Os03g51530	6.09327	6.50771	6.54463	6.6462	6.74881	6.82502	0.404934	6.58008	11.0174	0.0101348	0.0562426	expressed protein
LOC_Os03g45400	5.35872	4.92761	4.79664	5.49102	5.52874	5.50546	0.404569	5.29873	8.40666	0.0193172	0.0862008	antitermination NusB domain-containing protein, putative, expressed
LOC_Os06g15820	3.79945	4.02026	3.76426	4.19608	4.12484	4.23571	0.404508	4.0399	29.452	0.000567607	0.0102366	NHL repeat-containing protein, putative, expressed
LOC_Os01g40110	2.21265	2.18549	1.97864	2.31586	2.61075	2.56692	0.404092	2.34461	7.90467	0.0221559	0.094433	ZOS1-11 - C2H2 zinc finger protein, expressed
LOC_Os12g02980	7.16298	7.30928	7.12742	7.5371	7.58046	7.52939	0.403875	7.38652	57.5411	8.43894e-05	0.00363443	nucleoside-triphosphatase, putative, expressed
LOC_Os03g02960	5.90672	6.1464	5.67387	6.12382	6.24336	6.22524	0.403663	6.06796	24.1637	0.00107687	0.014649	nascent polypeptide-associated complex subunit alpha, putative, expressed
LOC_Os09g25150	8.01018	8.38923	7.7967	8.29137	8.28462	8.3551	0.403385	8.20322	30.6881	0.0004953	0.00954457	cinnamoyl-CoA reductase, putative, expressed
LOC_Os04g38220	4.52654	5.46874	4.37849	4.79688	4.85727	4.91552	0.403265	4.86958	28.5312	0.000630158	0.0108366	transporter family protein, putative, expressed
LOC_Os06g10660	3.45112	4.00868	3.54641	3.93404	3.83018	3.94211	0.403224	3.80612	23.982	0.00110291	0.0148972	lysM domain-containing GPI-anchored protein 1 precursor, putative, expressed
LOC_Os03g53950	3.94797	4.39862	4.0244	4.36203	4.40316	4.40408	0.402966	4.27335	33.8087	0.0003831	0.00810318	strictosidine synthase, putative, expressed
LOC_Os01g48690	6.7201	7.19375	6.38888	6.9321	6.95561	7.01064	0.402738	6.88901	18.7445	0.00235041	0.02296	ribosomal protein rpS20, putative, expressed
LOC_Os06g45070	4.39319	5.06954	4.56129	4.75123	4.8544	5.02936	0.402597	4.79915	17.0344	0.0031129	0.0269522	diphthamide biosynthesis protein 3, putative, expressed
LOC_Os04g38900	3.62238	4.57586	3.63609	3.89666	3.94515	4.23124	0.40235	4.02958	13.2018	0.00633755	0.0414283	prohibitin, putative, expressed
LOC_Os03g49990	6.48344	7.10645	6.506	6.86835	6.82914	6.98895	0.402301	6.81604	38.3373	0.000232726	0.00632953	GRAS family transcription factor domain containing protein, expressed
LOC_Os04g37470	2.25294	2.32277	1.89634	2.3946	2.39092	2.65636	0.402174	2.35203	6.76795	0.0308061	0.119165	oxidoreductase, aldo/keto reductase family protein, putative, expressed
LOC_Os03g58430	2.82697	2.68486	2.98188	3.28849	3.31926	3.31932	0.402063	3.10188	16.2441	0.00588598	0.0395805	40S ribosomal protein S15, putative, expressed
LOC_Os03g43470	2.35828	3.03813	1.92034	2.43986	2.54825	2.66964	0.401952	2.5475	6.81958	0.0303294	0.117905	pentatricopeptide, putative, expressed
LOC_Os09g25900	1.44979	1.18789	1.6021	1.95968	2.00271	1.8217	0.401914	1.72461	7.90287	0.0304215	0.11823	CSLC2 - cellulose synthase-like family C, expressed
LOC_Os10g38580	5.31776	5.18725	5.26916	5.6647	5.59551	5.81731	0.401876	5.49558	25.6763	0.000887299	0.0130916	glutathione S-transferase, putative, expressed
LOC_Os01g58444	3.3245	1.83822	3.21893	3.64937	3.71476	3.6555	0.401327	3.3588	19.4833	0.00353208	0.0293383	expressed protein
LOC_Os03g34040	7.65341	8.17359	7.28319	7.83216	7.86373	7.94486	0.40102	7.81736	15.5907	0.00401051	0.0318238	ribosomal protein, putative, expressed
LOC_Os05g32544	2.09567	2.32277	2.26764	2.41741	2.55533	2.76554	0.400869	2.43526	7.94887	0.0218858	0.093631	glycosyltransferase, putative, expressed
LOC_Os03g15780	3.52702	3.45568	3.03334	3.58368	3.85047	3.65216	0.400553	3.54448	7.02732	0.0285025	0.112767	anthranilate synthase component I-1, chloroplast precursor, putative, expressed
LOC_Os01g52340	1.12017	2.11161	1.47824	1.77187	1.69178	1.67136	0.400458	1.69568	6.31078	0.0377762	0.136217	NB-ARC domain containing protein, expressed
LOC_Os04g48390	5.12769	4.05446	4.17162	5.11321	5.1352	5.12767	0.399992	4.8635	3.29696	0.105893	0.270524	uncharacterized membrane protein, putative, expressed
LOC_Os04g53490	4.67108	4.38076	4.41695	4.92177	4.96753	4.95673	0.399838	4.74301	22.3083	0.0013838	0.0167786	OsCHL Chloroplastic lipocalin, expressed
LOC_Os01g45914	11.7762	13.1401	12.1769	12.3348	12.4067	12.4275	0.399763	12.437	13.2367	0.00629288	0.0411938	expressed protein
LOC_Os05g42110	3.38013	4.00577	3.28511	3.7576	3.68924	3.74918	0.399484	3.67091	23.1174	0.00185302	0.0201979	allyl alcohol dehydrogenase, putative, expressed
LOC_Os07g04840	10.8477	11.3002	10.8444	11.1671	11.2268	11.3371	0.39939	11.1343	34.1937	0.000630419	0.0108366	PsbP, putative, expressed
LOC_Os08g01120	2.09145	2.71311	1.87452	2.40354	2.30397	2.44324	0.399279	2.34457	9.77885	0.017331	0.0802935	sulfate transporter, putative, expressed
LOC_Os03g16430	6.10226	6.21319	5.86373	6.3234	6.40718	6.42686	0.398797	6.23665	24.3049	0.00105717	0.0144599	RNA polymerase sigma factor, putative, expressed
LOC_Os09g31120	3.33392	3.69127	3.38334	3.81312	3.72736	3.73029	0.39873	3.63122	22.9676	0.00202436	0.0212422	pirin, putative, expressed
LOC_Os07g19030	1.86815	0.841271	1.44554	2.14419	2.14091	1.90267	0.39828	1.81363	5.48589	0.0463888	0.156608	tic22-like family domain containing protein, expressed
LOC_Os11g47680	4.49959	5.2817	4.36106	4.78084	4.79133	4.91273	0.397861	4.80469	26.4428	0.000807109	0.0124038	thaumatin family domain containing protein, expressed
LOC_Os07g48420	1.76047	1.43289	1.57212	2.01057	2.06357	2.12142	0.397804	1.87232	8.56924	0.0277372	0.110691	expressed protein
LOC_Os02g20490	4.93683	4.85508	4.50289	5.07427	5.09689	5.22309	0.397656	4.96845	10.8889	0.0104374	0.0572834	expressed protein
LOC_Os07g47420	4.45495	4.80574	4.36762	4.71179	4.82833	4.88311	0.397655	4.69117	26.749	0.000777607	0.012207	60S ribosome subunit biogenesis protein NIP7, putative, expressed
LOC_Os01g01610	3.0664	3.57042	3.12912	3.48996	3.48934	3.50803	0.397578	3.39643	20.269	0.00432795	0.0330915	IscA-like iron-sulfur assembly protein, mitochondrial precursor, putative, expressed
LOC_Os12g17910	7.85726	7.56784	7.30243	8.01087	7.99222	8.00798	0.397551	7.81356	8.62106	0.0182445	0.0831829	T-complex protein, putative, expressed
LOC_Os10g38930	3.95409	4.52188	3.61786	4.10301	4.21702	4.25125	0.397122	4.1415	13.678	0.00576058	0.0390509	shikimate/quinate 5-dehydrogenase, putative, expressed
LOC_Os09g15044	5.21314	5.80638	5.12043	5.42033	5.55193	5.70731	0.397102	5.49266	19.0762	0.00223059	0.022308	expressed protein
LOC_Os09g25850	3.37558	3.72705	3.11878	3.71528	3.61325	3.61488	0.397069	3.54969	14.6968	0.00473099	0.0347242	WAX2, putative, expressed
LOC_Os04g37430	4.03719	3.86191	4.08138	4.4696	4.26315	4.61443	0.396575	4.24905	14.1684	0.00523338	0.03709	lipoxygenase protein, putative, expressed
LOC_Os03g52640	4.46784	3.3449	3.98512	4.6665	4.61281	4.64501	0.396532	4.36187	9.93206	0.0130854	0.0665919	expressed protein
LOC_Os03g02580	1.87514	2.35606	1.59197	2.04915	2.06068	2.28405	0.396454	2.07643	6.86649	0.0299043	0.116704	armadillo, putative, expressed
LOC_Os03g44820	3.37101	3.51419	3.30347	3.77242	3.63012	3.79231	0.396193	3.58268	18.6779	0.00248163	0.0234978	glutamyl-tRNA, putative, expressed
LOC_Os05g35730	2.22283	1.82507	1.9556	2.47652	2.55533	2.43315	0.395659	2.28695	9.19243	0.0171564	0.0799061	hydrolase, alpha/beta fold family domain containing protein, expressed
LOC_Os03g36540	8.00319	8.06786	7.75519	8.25516	8.26086	8.32315	0.395612	8.12396	25.7262	0.000881787	0.0130651	magnesium-chelatase subunit chlI, chloroplast precursor, putative, expressed
LOC_Os06g02170	2.08455	2.95608	2.15079	2.47652	2.62428	2.43315	0.395526	2.49797	10.8877	0.0151396	0.0734144	DNAJ heat shock N-terminal domain-containing protein, putative, expressed
LOC_Os01g57350	3.01461	2.67023	2.59285	3.11532	3.39778	3.10558	0.395491	3.019	6.52651	0.0331654	0.124721	diacylglycerol kinase, putative, expressed
LOC_Os06g18670	7.55285	8.42207	7.29471	7.77462	7.78836	7.90717	0.39516	7.83308	21.9405	0.00145707	0.0172893	anthocyanidin 3-O-glucosyltransferase, putative, expressed
LOC_Os05g39610	3.03786	3.06633	2.94837	3.34284	3.43664	3.3846	0.395156	3.22412	17.1868	0.00574284	0.0390097	exo70 exocyst complex subunit domain containing protein, expressed
LOC_Os05g50850	4.06575	4.82896	4.1641	4.45865	4.49624	4.57616	0.395044	4.45757	28.654	0.000621335	0.0107859	expressed protein
LOC_Os10g36860	2.43908	1.83822	2.09917	2.60128	2.7219	2.68934	0.394437	2.44838	8.66265	0.0180452	0.0828111	CRS1/YhbY domain containing protein, expressed
LOC_Os03g53640	4.47638	4.425	4.07872	4.53015	4.73788	4.77359	0.394138	4.52477	10.0019	0.0128654	0.0659496	expressed protein
LOC_Os01g45140	3.28132	4.15245	3.31257	3.69676	3.65669	3.71756	0.393518	3.67229	23.9896	0.00224131	0.0223352	anthocyanin 3-O-beta-glucosyltransferase, putative, expressed
LOC_Os09g39670	4.97347	5.02137	5.06096	5.34699	5.38413	5.49897	0.393397	5.23078	29.1088	0.000589975	0.0105008	oxidoreductase, short chain dehydrogenase/reductase family domain containing family, expressed
LOC_Os08g44850	5.60332	6.52102	5.71647	5.96288	6.06608	6.12932	0.393184	6.03242	29.2701	0.000579331	0.0103507	C2 domain containing protein, putative, expressed
LOC_Os10g15300	6.13294	6.65057	5.98815	6.34437	6.45765	6.55584	0.392915	6.37409	24.2927	0.00105886	0.014469	expressed protein
LOC_Os07g35580	3.46833	2.78331	2.8888	3.48637	3.67956	3.62173	0.392715	3.37009	5.94325	0.039881	0.141251	TKL_IRAK_DUF26-lc.20 - DUF26 kinases have homology to DUF26 containing loci, expressed
LOC_Os02g52990	3.00874	3.62075	3.39194	3.45731	3.7116	3.63871	0.391691	3.4966	8.59002	0.0183951	0.0836965	OsSAUR12 - Auxin-responsive SAUR gene family member, expressed
LOC_Os01g56930	1.48404	1.68656	1.67443	1.77187	2.08329	2.05212	0.39164	1.83097	6.16963	0.0370869	0.13454	eukaryotic aspartyl protease domain containing protein, expressed
LOC_Os07g36450	1.58219	2.04514	1.6021	2.05972	1.89521	1.98996	0.391638	1.89722	8.54195	0.0321578	0.122241	PPR repeat domain containing protein, putative, expressed
LOC_Os06g48060	2.75185	3.24971	2.93665	3.33487	3.12547	3.24962	0.391628	3.13115	11.9715	0.00819982	0.0487104	ABC transporter, ATP-binding protein, putative, expressed
LOC_Os09g39780	3.87239	3.72705	3.55793	4.18505	4.11049	4.04251	0.391621	3.93782	14.0028	0.00540444	0.0377693	peptidyl-prolyl cis-trans isomerase, putative, expressed
LOC_Os08g41990	7.71217	7.82121	7.26193	7.89867	7.91072	7.87761	0.391363	7.76391	11.7748	0.00855821	0.0501381	aminotransferase, putative, expressed
LOC_Os03g60100	6.6105	6.93424	6.20024	6.77981	6.79066	6.8602	0.391065	6.71571	13.0086	0.00659204	0.0423024	50S ribosomal protein L17, putative, expressed
LOC_Os05g50990	2.21265	2.3321	1.74332	2.43241	2.375	2.34484	0.390812	2.27377	6.34283	0.0351147	0.129573	TTL3, putative, expressed
LOC_Os08g43390	4.68404	5.57072	5.18624	5.29354	5.33149	5.41767	0.390663	5.27429	8.94044	0.0167815	0.078681	cytochrome P450, putative, expressed
LOC_Os10g01290	2.79342	2.97406	2.99995	3.29026	3.27019	3.31447	0.390652	3.12964	14.0954	0.00734074	0.0453706	PHLOEM 2-LIKE A10, putative, expressed
LOC_Os09g29760	2.05066	2.90701	1.76997	2.05003	2.42996	2.40959	0.390574	2.33176	5.67466	0.0435509	0.14998	expressed protein
LOC_Os10g12050	4.80922	5.03428	4.85539	5.23483	5.11138	5.31576	0.390516	5.07431	25.3375	0.000925902	0.0134473	expressed protein
LOC_Os05g40180	8.15801	8.59811	7.98473	8.40095	8.42844	8.55854	0.390359	8.37094	26.7371	0.000778725	0.012207	serine/threonine-protein kinase stt7, chloroplast precursor, putative, expressed
LOC_Os12g28137	2.41788	3.14779	2.19435	2.48561	2.75917	2.83201	0.389951	2.68515	7.41127	0.0254761	0.104199	ATPase 3, putative, expressed
LOC_Os01g34060	5.63034	6.23137	5.78342	6.04816	6.14329	6.10325	0.389664	6.0063	31.4631	0.000455767	0.0090516	MYB family transcription factor, putative, expressed
LOC_Os02g09650	1.81532	2.67023	2.1908	2.34787	2.40666	2.46397	0.389557	2.35461	7.51329	0.0247408	0.102167	AP2 domain containing protein, expressed
LOC_Os01g41010	2.99098	3.09947	3.3572	3.54967	3.6501	3.5264	0.389439	3.39016	10.1419	0.0124385	0.0642813	DUF581 domain containing protein, expressed
LOC_Os01g71094	2.02762	1.86416	2.1609	2.6276	2.41447	2.40166	0.389438	2.28967	8.78332	0.0189078	0.0850487	basic 7S globulin 2 precursor, putative, expressed
LOC_Os03g59220	3.68262	4.16555	3.76757	4.03336	4.13196	4.17647	0.388991	4.01086	23.6006	0.00116015	0.0152172	cytochrome b-c1 complex subunit 7, putative, expressed
LOC_Os11g42540	1.43235	0.553118	1.58719	1.95968	1.99231	1.73591	0.388535	1.6424	6.51878	0.0373845	0.135375	oxidoreductase, aldo/keto reductase family protein, putative, expressed
LOC_Os01g43100	2.03919	0.841271	1.93219	2.43241	2.30951	2.37758	0.388501	2.09493	9.83881	0.0231585	0.0973198	protein phosphatase 2C, putative, expressed
LOC_Os02g57430	2.2024	2.81691	2.37573	2.52633	2.77139	2.73427	0.38839	2.60131	9.24364	0.0155263	0.0746375	DNL zinc finger domain containing protein, putative, expressed
LOC_Os01g62370	2.86015	3.49771	2.99995	3.26114	3.19058	3.49317	0.388318	3.24441	10.2055	0.0122502	0.0636054	ENTH domain containing protein, expressed
LOC_Os05g09400	5.6718	6.13144	5.47861	5.92425	6.0008	5.97339	0.388296	5.88097	27.7283	0.00069184	0.0114044	30S ribosomal protein S31, chloroplast precursor, putative, expressed
LOC_Os07g38150	2.12852	2.04514	1.55689	2.31586	2.25837	2.18754	0.388078	2.12075	4.90637	0.0567041	0.17869	expressed protein
LOC_Os01g19610	5.25342	5.73437	5.01712	5.51765	5.45115	5.60905	0.387681	5.45098	19.6887	0.00202867	0.0212534	plant protein of unknown function domain containing protein, expressed
LOC_Os01g39840	1.72996	0.863304	1.45461	2.06936	1.81453	2.05212	0.386827	1.74362	5.98929	0.0392917	0.139727	expressed protein
LOC_Os03g55110	3.88206	3.97038	4.12591	4.35614	4.43037	4.4021	0.386598	4.21477	19.4773	0.00209571	0.021523	26S proteasome non-ATPase regulatory subunit 10, putative, expressed
LOC_Os04g59440	10.6168	12.311	10.6448	10.936	11.0058	11.1053	0.38652	11.2359	31.9748	0.000961711	0.0137705	chlorophyll A-B binding protein, putative, expressed
LOC_Os01g49320	1.05329	3.03813	1.49432	1.69928	1.51423	1.80975	0.386172	1.9387	4.65926	0.0619863	0.190595	glycosyl hydrolase, putative, expressed
LOC_Os08g37060	1.20477	2.32277	1.57212	1.58305	1.90633	1.85696	0.385868	1.80489	4.8284	0.0583066	0.182391	gibberellin receptor GID1L2, putative, expressed
LOC_Os10g26670	5.17039	6.02767	4.95894	5.44459	5.4483	5.46889	0.385816	5.46033	25.6888	0.000885913	0.0130849	expressed protein
LOC_Os01g43700	4.96288	5.47716	5.21077	5.47752	5.46531	5.49151	0.385623	5.36238	22.3302	0.00137959	0.0167786	cytochrome P450 72A1, putative, expressed
LOC_Os01g44210	9.01227	9.73988	8.91533	9.28478	9.34145	9.42068	0.385444	9.3115	34.3977	0.000556883	0.0100906	50S ribosomal protein L31, putative, expressed
LOC_Os04g41350	2.66492	2.38681	2.57784	2.87285	2.94316	3.18634	0.385104	2.8076	9.07553	0.0162071	0.0770152	amino acid transporter, putative, expressed
LOC_Os10g28080	2.38572	4.18111	2.33167	2.73439	2.49769	2.96184	0.384929	3.02291	6.69064	0.0315378	0.120898	glycosyl hydrolase, putative, expressed
LOC_Os01g53910	4.40665	5.34409	4.33004	4.72252	4.75181	4.78431	0.384444	4.76512	33.5979	0.000520381	0.00979087	dehydrogenase, putative, expressed
LOC_Os06g07160	1.71792	1.67194	1.55689	1.94929	2.12196	1.98996	0.38384	1.87079	7.6093	0.0346653	0.128575	expressed protein
LOC_Os05g45920	3.70458	2.28486	3.28511	3.98328	3.82433	3.86339	0.383733	3.59613	8.98722	0.0165797	0.0781373	S1 RNA binding domain containing protein, expressed
LOC_Os03g39830	7.73079	8.30266	7.65774	8.03688	8.07214	8.12439	0.383541	8.00491	44.8436	0.000233414	0.00633597	expressed protein
LOC_Os02g58790	6.23391	5.87815	5.99028	6.46923	6.48942	6.54146	0.383343	6.29032	23.3578	0.00119853	0.015561	cell division inhibitor, putative, expressed
LOC_Os02g38740	2.09567	3.31699	2.35827	2.46197	2.63768	2.74058	0.383154	2.66648	7.80522	0.0227793	0.0963016	expressed protein
LOC_Os08g02680	3.30024	2.48996	3.13769	3.57332	3.65617	3.58007	0.383131	3.34808	15.7894	0.00563541	0.0385406	expressed protein
LOC_Os09g21740	5.68382	6.50049	5.59127	5.88319	5.99561	6.17077	0.383121	6.00502	18.2558	0.00254193	0.0238122	armadillo/beta-catenin repeat family protein, putative, expressed
LOC_Os08g31510	9.22043	9.915	8.99039	9.40941	9.48717	9.57615	0.382548	9.46211	20.6966	0.00174353	0.0194813	DUF581 domain containing protein, expressed
LOC_Os07g15440	3.14344	1.92704	2.1809	3.40502	3.13495	2.73427	0.381801	2.86004	1.87894	0.206663	0.41271	alanyl-tRNA synthetase family protein, expressed
LOC_Os03g09840	1.34184	2.24593	1.3604	1.94929	1.58513	1.63119	0.381644	1.74591	5.26226	0.0500616	0.164505	C2 domain containing protein, putative, expressed
LOC_Os02g51570	5.26332	5.01269	4.85071	5.35882	5.51246	5.48213	0.381576	5.26845	10.7747	0.0107156	0.058315	peptidyl-prolyl cis-trans isomerase, FKBP-type, putative, expressed
LOC_Os02g55870	2.22283	1.32496	1.76997	2.41741	2.46046	2.29429	0.381405	2.15313	5.80975	0.041654	0.145478	heparanase-like protein precursor, putative, expressed
LOC_Os01g14870	2.32086	2.3688	2.2393	2.43986	2.56938	2.92908	0.380186	2.51082	5.49406	0.0462613	0.156478	zinc finger matrin-type protein 5, putative, expressed
LOC_Os10g04730	4.57304	3.26926	4.0244	4.80699	4.71908	4.57263	0.379978	4.41736	6.58327	0.0325909	0.12342	TKL_IRAK_DUF26-la.6 - DUF26 kinases have homology to DUF26 containing loci, expressed
LOC_Os09g09320	6.48291	6.51643	6.3229	6.73664	6.7676	6.8482	0.379902	6.62497	29.9833	0.000535022	0.00993351	nuclear transport factor, putative, expressed
LOC_Os06g18990	4.34508	4.74071	4.17412	4.65854	4.69364	4.56909	0.379882	4.54754	22.6037	0.00132824	0.0163972	embryogenesis transmembrane protein, putative, expressed
LOC_Os01g73250	10.5057	11.7243	10.6238	10.8969	10.9416	10.9965	0.379605	11.0052	33.2839	0.00111686	0.0149564	abscisic stress-ripening, putative, expressed
LOC_Os06g45340	6.14169	6.62661	5.9019	6.29904	6.41158	6.5007	0.379529	6.33377	17.948	0.00267255	0.0244653	peptidyl-prolyl cis-trans isomerase, FKBP-type, putative, expressed
LOC_Os03g45870	4.18248	4.60692	4.29376	4.43649	4.67751	4.7267	0.379206	4.50453	14.7213	0.00470911	0.0347038	expressed protein
LOC_Os08g39490	2.70904	2.3688	2.43523	3.20106	2.67066	2.94555	0.378958	2.76301	4.93635	0.0561029	0.177432	expressed protein
LOC_Os01g38660	3.83306	4.03461	3.55026	4.0674	4.06904	4.09268	0.37895	3.95881	16.0224	0.00371165	0.0301848	expressed protein
LOC_Os11g37210	0.777567	-0.0281285	1.70238	1.59644	1.72983	1.76095	0.378431	1.41921	2.38911	0.159708	0.351049	MTN26L5 - MtN26 family protein precursor, expressed
LOC_Os08g39300	10.3341	10.4874	9.95084	10.4762	10.5275	10.5942	0.378313	10.4099	12.6769	0.00705958	0.0440785	aminotransferase, putative, expressed
LOC_Os07g12910	2.35828	2.31339	2.42688	2.78788	2.63768	2.87851	0.378215	2.59708	10.0335	0.015578	0.074835	PHD finger protein, putative, expressed
LOC_Os04g46470	2.13479	1.84904	2.0781	2.34803	2.57071	2.52632	0.378215	2.29062	8.98636	0.0225248	0.0955411	carotenoid cleavage dioxygenase 7, chloroplast precursor, putative, expressed
LOC_Os04g12080	3.35721	3.2098	3.16972	3.63971	3.67956	3.61144	0.378195	3.46689	15.7502	0.00528928	0.0373312	TKL_IRAK_DUF26-lc.7 - DUF26 kinases have homology to DUF26 containing loci, expressed
LOC_Os03g61690	2.50729	2.4046	2.1908	2.75841	2.7835	2.65636	0.378168	2.5786	8.54117	0.0186352	0.0843625	protein phosphatase 2C, putative, expressed
LOC_Os05g01270	8.0855	8.06682	7.82855	8.31636	8.33858	8.36687	0.378078	8.17993	23.2176	0.0012214	0.0156216	peptidyl-prolyl cis-trans isomerase, putative, expressed
LOC_Os08g13795	4.13206	4.58564	3.82272	4.31826	4.29523	4.46819	0.377876	4.29442	12.9614	0.00665628	0.0425041	expressed protein
LOC_Os05g48810	5.50457	5.98249	5.49867	5.91159	5.83616	5.8879	0.377324	5.78446	39.6469	0.000469747	0.00925085	dnaJ domain containing protein, expressed
LOC_Os01g50030	6.46532	6.34988	6.29507	6.75935	6.74441	6.77536	0.377202	6.57967	32.6382	0.000403025	0.0084315	CPuORF25 - conserved peptide uORF-containing transcript, expressed
LOC_Os05g01280	4.41777	5.06396	4.40211	4.69322	4.81512	4.84849	0.377096	4.72902	26.7652	0.000776083	0.012207	expressed protein
LOC_Os05g10414	4.93374	5.23027	5.06231	5.27805	5.41073	5.43624	0.376883	5.23835	23.9324	0.00111015	0.0149091	expressed protein
LOC_Os02g09400	1.68884	2.22606	1.71616	2.02054	2.08329	2.13106	0.376329	2.0114	8.74477	0.035588	0.130517	cytochrome P450, putative, expressed
LOC_Os01g70400	6.7852	7.3691	6.64161	7.02114	7.12211	7.12848	0.376287	7.03139	31.6494	0.000446856	0.00897605	expressed protein
LOC_Os07g42820	1.53395	0.867157	1.71616	1.97001	2.12196	1.91387	0.375997	1.7656	6.76056	0.0395984	0.140569	ADP-ribosylation factor, putative, expressed
LOC_Os03g13950	4.58887	5.02712	4.86469	5.10854	5.12928	5.09112	0.375838	4.98287	18.561	0.00242013	0.0232424	actin-depolymerizing factor, putative, expressed
LOC_Os10g21020	3.59912	3.88743	3.58446	3.94717	3.95321	4.00109	0.375627	3.84423	25.7216	0.00182344	0.0200152	expressed protein
LOC_Os11g19240	1.58219	2.91323	1.25111	1.79528	1.67887	1.91387	0.375536	1.9781	5.56122	0.0454728	0.154592	transmembrane amino acid transporter protein, putative, expressed
LOC_Os12g38610	1.59792	2.70653	1.96716	1.90694	2.26702	2.31133	0.375365	2.18618	4.48274	0.0661484	0.199503	lectin-like receptor kinase, putative, expressed
LOC_Os04g28020	1.68884	0.454114	1.46199	1.81831	1.97129	2.06223	0.375347	1.6877	6.09401	0.0421942	0.146818	expressed protein
LOC_Os05g05300	2.38879	2.76229	2.19681	2.94547	2.60442	2.40269	0.375143	2.58544	4.71783	0.0606794	0.187769	CRS1/YhbY domain containing protein, putative, expressed
LOC_Os06g44190	1.26512	2.79684	1.66025	1.90694	1.71726	1.92499	0.374488	1.9789	5.19804	0.0511841	0.166674	expressed protein
LOC_Os06g46900	4.71862	5.00251	4.75555	5.09682	5.14462	5.09236	0.37422	4.98068	35.2727	0.000651476	0.0109837	phosphosulfolactate synthase-related protein, putative, expressed
LOC_Os11g09010	4.53269	4.50137	4.65007	4.87035	4.96885	5.05615	0.374125	4.78211	22.1435	0.00141604	0.016995	lipase, putative, expressed
LOC_Os03g48430	3.67151	4.33512	3.61786	3.86935	4.03905	4.13638	0.374025	3.97212	15.3857	0.0041629	0.0323574	1-aminocyclopropane-1-carboxylate oxidase homolog 4, putative, expressed
LOC_Os12g36930	1.51751	2.14374	1.85958	2.10726	2.19631	1.90267	0.37394	1.99249	5.37248	0.0482071	0.160511	expressed protein
LOC_Os04g33990	2.84045	2.81691	2.68678	3.01919	3.15839	3.23182	0.373912	2.98234	10.7255	0.0125984	0.064904	harpin-induced protein 1 domain containing protein, expressed
LOC_Os05g35470	5.14117	4.28798	4.81755	5.29559	5.34993	5.43527	0.373521	5.10649	14.0256	0.00538043	0.0376793	dienelactone hydrolase family protein, expressed
LOC_Os01g41660	3.03405	2.53143	3.06118	3.4314	3.4481	3.38291	0.373496	3.19137	16.4022	0.0089092	0.0515375	phosphoethanolamine/phosphocholine phosphatase, putative, expressed
LOC_Os10g42280	3.55951	4.33047	3.43838	3.79001	3.83018	3.99054	0.372924	3.85824	16.2926	0.00353871	0.0293383	cyclase/dehydrase family protein, putative, expressed
LOC_Os02g32550	1.82871	2.80356	1.99002	2.19787	2.24091	2.40959	0.372923	2.29521	7.94211	0.0286568	0.113123	expressed protein
LOC_Os08g36220	1.78815	1.12491	1.49432	1.88529	2.0536	2.11172	0.372864	1.80505	5.87807	0.0407345	0.143473	homeobox associated leucine zipper, putative, expressed
LOC_Os04g58350	1.39682	0.347811	1.09118	1.6097	1.6527	1.60378	0.372785	1.38076	5.56932	0.0574892	0.180678	TFIIH basal transcription factor complex p52 subunit, putative, expressed
LOC_Os04g11980	2.7448	2.38681	2.75509	2.88381	3.16303	3.29317	0.372638	2.9124	7.36503	0.0258184	0.10518	expressed protein
LOC_Os12g43660	3.56352	4.28318	3.65409	3.97818	3.85621	4.1025	0.372564	3.93271	15.788	0.00387033	0.0309913	receptor-like protein kinase HAIKU2 precursor, putative, expressed
LOC_Os12g07650	5.06401	5.25744	4.50686	5.15565	5.1874	5.20724	0.372542	5.08599	7.18309	0.0272229	0.109303	OsGrx_S16 - glutaredoxin subgroup II, expressed
LOC_Os03g32526	2.67593	0.513016	2.59651	2.85291	3.08401	3.0788	0.372479	2.67768	9.82382	0.0142197	0.0705021	tRNA-splicing endonuclease positive effector-related, putative, expressed
LOC_Os08g13570	3.55549	3.62075	3.44667	3.94717	3.75529	3.9117	0.372318	3.72393	16.1398	0.00363524	0.0299094	exo70 exocyst complex subunit family protein, putative, expressed
LOC_Os05g25480	2.1712	2.11161	1.88419	2.27482	2.2321	2.66964	0.37221	2.26062	4.5479	0.0645716	0.196227	OsMan06 - Endo-Beta-Mannanase, expressed
LOC_Os11g18110	3.42049	3.46418	3.8911	4.11236	3.96655	4.06279	0.372096	3.85092	8.07278	0.0211502	0.0915338	POT family protein, expressed
LOC_Os03g25960	3.99327	3.51828	3.89716	4.31219	4.36337	4.27535	0.37183	4.0938	25.1294	0.00121056	0.0156216	RNA recognition motif containing protein, putative, expressed
LOC_Os06g46930	4.61615	4.6222	4.16912	4.71179	4.86441	4.76123	0.371816	4.64318	9.1233	0.0160099	0.0762584	ribosomal protein L24, putative, expressed
LOC_Os02g09960	2.65744	3.30284	2.7484	3.02415	3.1207	3.08094	0.371803	3.01548	13.4067	0.0135371	0.0683221	LYK8, putative, expressed
LOC_Os06g10355	1.77438	1.59658	1.58719	2.18906	2.09306	1.85696	0.37163	1.89029	5.7411	0.0426046	0.147807	expressed protein
LOC_Os12g01380	2.75774	3.08796	2.65281	3.3129	2.96097	2.92166	0.3715	2.9755	6.72367	0.0312226	0.120082	proteins of unknown function domain containing protein, expressed
LOC_Os07g47700	5.97856	6.45587	5.53507	6.12465	6.13917	6.16844	0.37091	6.09349	10.4405	0.0115854	0.0613521	NAD dependent epimerase/dehydratase family domain containing protein, expressed
LOC_Os09g29270	5.30104	5.48867	5.44488	5.70774	5.73689	5.79172	0.370896	5.59105	28.581	0.00062762	0.010835	expressed protein
LOC_Os01g40870	3.33861	3.52643	3.40476	3.69986	3.84181	3.68195	0.370763	3.59967	16.5717	0.00435851	0.0332	aldehyde dehydrogenase, putative, expressed
LOC_Os01g22520	7.64444	8.46004	7.58876	7.94274	8.02399	7.99485	0.370729	7.97199	44.2318	0.000366188	0.00798747	dihydrolipoyl dehydrogenase 1, mitochondrial precursor, putative, expressed
LOC_Os03g37411	4.21344	0.347811	4.23995	4.55436	4.47586	4.74877	0.370647	4.219	15.9641	0.00375038	0.0303943	MATE efflux family protein, putative, expressed
LOC_Os07g33910	2.07593	2.24198	2.58018	2.91577	2.69734	2.52435	0.370025	2.547	4.32523	0.0701684	0.206901	transporter family protein, putative, expressed
LOC_Os01g73540	3.7789	4.47004	3.32161	3.9208	3.893	3.99319	0.369791	3.94053	8.58926	0.0183988	0.0836965	YGGT family protein, putative, expressed
LOC_Os11g41150	3.81635	4.42935	3.9122	4.10535	4.27821	4.31392	0.369673	4.16349	17.737	0.00276698	0.0250203	nitrilase-associated protein, putative, expressed
LOC_Os01g69270	5.18218	5.35442	5.15624	5.49817	5.5377	5.57945	0.369578	5.39623	35.2499	0.000700117	0.011487	OsFBO2 - F-box and other domain containing protein, expressed
LOC_Os02g13350	3.95103	4.42282	4.70464	4.74222	4.92169	4.55663	0.369564	4.58444	3.5207	0.0964108	0.254722	hydrolase, NUDIX family, domain containing protein, expressed
LOC_Os12g29570	3.81971	3.86191	3.85732	4.16272	4.27178	4.18805	0.369517	4.04368	24.6224	0.00147358	0.0173138	expressed protein
LOC_Os05g08370	3.24682	3.23984	2.97152	3.55654	3.51136	3.37653	0.369273	3.33811	10.2459	0.0121328	0.0632318	CESA1 - cellulose synthase, expressed
LOC_Os03g31510	1.93159	2.37783	1.6021	1.99043	2.16887	2.25958	0.369266	2.09463	5.63655	0.0441057	0.151409	cysteine proteinase inhibitor 8 precursor, putative, expressed
LOC_Os02g49550	2.33969	2.91323	2.57784	2.91085	2.73443	2.84963	0.369067	2.7471	9.1605	0.0173029	0.0802294	zinc finger, C3HC4 type domain containing protein, expressed
LOC_Os09g36990	2.66492	3.07191	2.90693	3.1475	3.19058	3.14415	0.369013	3.04206	11.2332	0.0131031	0.0666581	expressed protein
LOC_Os01g28790	2.27268	2.49868	2.90091	2.87285	3.03212	3.06595	0.368902	2.81358	4.38755	0.0685415	0.203722	PRAS-rich protein, putative, expressed
LOC_Os01g17060	2.61169	2.01071	2.52405	2.9162	2.94316	2.951	0.368876	2.70854	12.7969	0.0160208	0.0762587	expressed protein
LOC_Os03g12879	2.55642	2.97406	2.09917	2.60791	2.87122	2.64296	0.368721	2.66309	5.3333	0.0488562	0.162078	expressed protein
LOC_Os02g02770	3.19088	3.42986	2.59285	3.38201	3.12547	3.34376	0.368313	3.21127	4.55948	0.0642966	0.195475	PPR repeat domain containing protein, putative, expressed
LOC_Os01g68160	2.66492	1.59658	2.37573	3.16558	2.81333	2.64968	0.367802	2.63212	4.49631	0.065816	0.198891	ZOS1-22 - C2H2 zinc finger protein, expressed
LOC_Os03g49480	2.72345	3.51009	3.01674	3.04871	3.30421	3.36841	0.367652	3.19364	7.1973	0.0271098	0.109005	elongation of fatty acids protein 2, putative, expressed
LOC_Os05g48050	2.30178	2.64052	1.92034	2.55404	2.46798	2.44091	0.367556	2.42007	6.78097	0.0306851	0.118795	ribosomal protein L7/L12 C-terminal domain containing protein, expressed
LOC_Os05g51150	3.04934	2.43952	2.85185	3.35076	3.30841	3.30173	0.367552	3.09437	12.5847	0.0115667	0.0613268	RNA polymerase sigma factor, putative, expressed
LOC_Os01g60270	1.71792	2.17516	1.7298	2.23258	1.7669	2.22401	0.36705	2.01362	4.43191	0.0674127	0.201679	homeobox domain containing protein, expressed
LOC_Os09g29960	2.86015	3.09947	2.76175	2.98906	3.16766	3.35614	0.366853	3.06208	7.98029	0.0216962	0.0930842	dof zinc finger domain containing protein, putative, expressed
LOC_Os03g45779	3.42491	3.15831	2.87659	3.68427	3.50771	3.41647	0.366542	3.37526	5.12052	0.052582	0.169811	expressed protein
LOC_Os09g11240	2.80023	3.23984	2.7484	3.19668	3.05228	3.16774	0.366218	3.05634	12.7559	0.0138802	0.0694555	expressed protein
LOC_Os04g32620	2.15002	1.85125	1.70238	2.35577	2.24091	2.31978	0.365833	2.14181	5.50899	0.0460293	0.155959	ethylene-responsive transcription factor ERF114, putative, expressed
LOC_Os09g32640	5.40862	5.65579	5.3174	5.71849	5.7493	5.72013	0.365796	5.60616	34.6212	0.000750111	0.0119584	dehydrogenase, putative, expressed
LOC_Os01g53150	4.67294	4.96405	4.46465	4.93369	4.96221	4.91691	0.36573	4.83353	21.987	0.00144755	0.017236	GTPase of unknown function domain containing protein, putative, expressed
LOC_Os01g21560	2.93636	4.08511	3.13426	3.42391	3.34972	3.43991	0.365677	3.44839	13.478	0.00864494	0.050471	esterase/lipase/thioesterase family protein, putative, expressed
LOC_Os02g06560	1.8018	2.20592	1.87194	2.24112	2.15961	2.20589	0.365369	2.11003	8.8129	0.0366899	0.133686	wound induced protein, putative, expressed
LOC_Os07g18990	3.40716	4.65229	3.43422	3.76058	3.74604	3.84887	0.364989	3.87847	21.857	0.00275146	0.0249281	LTPL40 - Protease inhibitor/seed storage/LTP family protein precursor, expressed
LOC_Os01g70770	3.89484	4.15245	4.03542	4.23939	4.28887	4.45866	0.364534	4.194	15.9075	0.00378845	0.0306033	glutathione S-transferase, putative, expressed
LOC_Os06g09679	7.44503	7.11052	7.22085	7.67285	7.69447	7.73703	0.364498	7.50052	24.6643	0.001009	0.0141733	chaperonin, putative, expressed
LOC_Os02g40784	3.64904	4.29753	2.85185	3.66216	3.62002	3.71436	0.364493	3.69699	3.58465	0.093904	0.249978	WAX2, putative, expressed
LOC_Os09g37020	3.86266	4.09062	3.99362	4.29792	4.26315	4.32025	0.363961	4.15248	23.6875	0.00150779	0.0175567	expressed protein
LOC_Os02g50140	2.41265	2.02228	3.16972	3.24423	3.27019	3.10069	0.363915	2.95279	3.45391	0.0991218	0.259081	caleosin related protein, putative, expressed
LOC_Os06g03740	1.5132	1.63957	1.59943	1.98627	1.58097	2.14015	0.363915	1.78665	3.75536	0.0876121	0.238466	folic acid binding protein, putative, expressed
LOC_Os12g37610	4.17201	4.13391	3.8354	4.29176	4.30576	4.52044	0.363888	4.22889	9.72601	0.0137621	0.0690609	ribosomal protein S6, putative, expressed
LOC_Os03g52880	2.40373	2.72788	2.33167	2.7937	2.88814	2.47913	0.36367	2.63214	6.35002	0.0350356	0.129335	BTBN9 - Bric-a-Brac, Tramtrack, Broad Complex BTB domain with non-phototropic hypocotyl 3 NPH3 and coiled-coil domains, expressed
LOC_Os05g45350	6.50393	6.42843	6.63532	6.91651	6.95761	6.93015	0.363656	6.74526	35.5258	0.000421222	0.00865907	dnaJ domain containing protein, expressed
LOC_Os10g37850	3.63387	4.33743	3.42167	3.86659	3.92068	3.89483	0.363422	3.87884	17.3132	0.00296952	0.0260802	armadillo, putative, expressed
LOC_Os02g20934	2.44135	2.51261	2.64015	2.98402	2.83549	2.89918	0.362844	2.74514	9.88004	0.0181543	0.083014	expressed protein
LOC_Os05g48220	5.30642	5.60796	5.24611	5.62803	5.6425	5.64731	0.36283	5.52438	36.2655	0.000849174	0.0127601	60S ribosomal protein L35a-3, putative, expressed
LOC_Os03g14730	5.41419	6.31721	5.36736	5.63013	5.77757	5.84464	0.362545	5.76296	22.1844	0.00140796	0.0169498	gibberellin receptor GID1L2, putative, expressed
LOC_Os12g35580	4.04295	4.65786	4.28223	4.49663	4.51633	4.57792	0.36241	4.44689	17.7846	0.00274532	0.0249022	riboflavin synthase alpha chain, putative, expressed
LOC_Os04g39980	4.3097	4.67262	4.54595	4.73316	4.80773	4.8441	0.362393	4.66636	17.8361	0.00272212	0.0247579	gibberellin 20 oxidase 2, putative, expressed
LOC_Os03g22490	5.10861	5.05835	5.28427	5.49639	5.5765	5.60991	0.362281	5.3741	22.7775	0.00129686	0.0161516	heavy metal-associated domain containing protein, expressed
LOC_Os01g63260	1.37873	2.34136	1.3604	1.45663	1.93917	1.76095	0.362249	1.77357	4.17229	0.0743756	0.215851	3-oxo-5-alpha-steroid 4-dehydrogenase, putative, expressed
LOC_Os02g58450	5.16797	5.64685	5.13213	5.31439	5.57073	5.63235	0.361964	5.42835	13.9209	0.00549153	0.0381127	uncharacterized ACR, COG1399 family protein, expressed
LOC_Os09g34120	3.09992	3.11576	3.08202	3.25271	3.56846	3.51908	0.361957	3.29545	9.3592	0.015079	0.0732132	expressed protein
LOC_Os05g46320	2.05066	2.4046	2.24881	2.52633	2.59022	2.42534	0.361766	2.40064	8.42048	0.026799	0.108126	OsFBX173 - F-box domain containing protein, expressed
LOC_Os03g02640	4.2636	3.7481	3.8354	4.39496	4.42458	4.45675	0.361656	4.21901	9.58336	0.0142564	0.070609	methylthioribose kinase, putative, expressed
LOC_Os03g41460	2.27268	2.90701	2.45179	2.84508	2.62428	2.70232	0.361541	2.6627	8.63985	0.0213107	0.0919918	CAMK_CAMK_like.20 - CAMK includes calcium/calmodulin depedent protein kinases, expressed
LOC_Os05g32474	2.03896	2.7903	2.15039	2.08368	2.54725	2.68044	0.361279	2.42756	3.88419	0.08322	0.230573	expressed protein
LOC_Os07g30610	4.60647	5.17564	4.66257	4.98675	4.96354	5.03707	0.361205	4.92203	30.8725	0.0010257	0.0142346	cytokinin-O-glucosyltransferase 2, putative, expressed
LOC_Os04g49757	1.58029	1.0586	1.62637	1.94197	2.04256	1.9057	0.361178	1.7528	7.18554	0.0492718	0.162884	purine permease, putative, expressed
LOC_Os06g40440	9.45359	9.38677	9.22682	9.66106	9.69719	9.75735	0.361112	9.5428	21.5559	0.00153892	0.017839	expressed protein
LOC_Os07g38540	3.15412	3.75851	3.45491	3.54967	3.72422	3.74291	0.3611	3.5859	9.75127	0.0136768	0.0688294	40S ribosomal protein S13, putative, expressed
LOC_Os05g22614	9.69487	9.75572	9.52815	9.92151	9.96914	10.0315	0.360856	9.82726	26.0418	0.00146951	0.0173138	PTAC16, putative, expressed
LOC_Os04g41540	2.45644	2.64052	2.67272	2.83382	3.01682	2.93459	0.360606	2.78346	9.17061	0.0185581	0.0841489	OsCML22 - Calmodulin-related calcium sensor protein, expressed
LOC_Os09g15330	3.87239	4.14453	3.57315	4.10066	4.13196	4.03483	0.36047	3.99461	13.1928	0.0063491	0.0414623	transporter family protein, putative, expressed
LOC_Os04g56100	2.73772	3.29332	3.05518	3.2098	3.27877	3.31023	0.360338	3.16982	9.27587	0.0153999	0.0743348	one cut domain family member 3, putative, expressed
LOC_Os10g42690	2.1067	1.77125	1.89634	2.41741	2.14091	2.50899	0.360175	2.18227	5.4987	0.046189	0.156309	jmjC domain containing protein, expressed
LOC_Os01g71720	3.9449	3.8392	3.88502	4.28558	4.26747	4.271	0.359741	4.10013	26.7473	0.00178453	0.0197733	amino acid permease family protein, putative, expressed
LOC_Os03g57145	3.08326	3.88743	3.32161	3.48277	3.62339	3.59413	0.35962	3.52721	11.8932	0.00834025	0.0491914	expressed protein
LOC_Os02g56510	3.13694	2.97572	2.88777	3.40631	3.38833	3.33253	0.359617	3.21084	11.1672	0.0119286	0.0625152	phosphate transporter 1, putative, expressed
LOC_Os05g03620	1.26512	1.87696	1.44554	1.62284	1.49962	1.98996	0.359587	1.66336	3.65973	0.0910674	0.244744	TKL_IRAK_CR4L.4 - The CR4L subfamily has homology with Crinkly4, expressed
LOC_Os05g11840	2.54843	3.20474	2.40613	2.87839	2.60161	3.00439	0.359543	2.81203	6.36096	0.0349159	0.128994	expressed protein
LOC_Os01g66680	1.96835	1.90222	1.17336	2.15327	1.97129	1.78556	0.35933	1.87795	2.42155	0.157229	0.347663	S-domain receptor-like protein kinase, putative, expressed
LOC_Os04g16874	3.75602	5.13978	3.18079	3.42358	3.79979	4.22949	0.359325	4.08068	2.29072	0.167555	0.361015	photosystem II 44 kDa reaction center protein, putative, expressed
LOC_Os07g33780	3.48111	2.587	2.73494	3.67799	3.51862	3.31447	0.359131	3.28274	3.08321	0.116115	0.286437	pleiotropic drug resistance protein 5, putative, expressed
LOC_Os06g43900	6.54912	6.76643	6.25258	6.73058	6.76417	6.8056	0.358872	6.65784	17.0034	0.00312938	0.0270616	ribosomal protein L35, putative, expressed
LOC_Os10g37240	3.51464	3.77228	3.61419	3.91012	3.93975	3.92283	0.358702	3.79393	21.406	0.00332376	0.0282048	expressed protein
LOC_Os03g43990	3.51049	4.04599	3.47934	3.86659	3.91519	3.77398	0.358443	3.78568	19.0871	0.00362761	0.0298716	BTBN8 - Bric-a-Brac, Tramtrack, Broad Complex BTB domain with non-phototropic hypocotyl 3 NPH3 and coiled-coil domains, expressed
LOC_Os04g52090	2.87313	3.34028	3.2524	3.40121	3.45946	3.44378	0.35837	3.31635	8.54394	0.0186215	0.0843414	AP2 domain containing protein, expressed
LOC_Os10g34350	2.9548	1.43289	2.30458	2.98397	3.01168	3.06595	0.357887	2.74062	4.18379	0.0740481	0.215078	aminotransferase, classes I and II, domain containing protein, expressed
LOC_Os04g39140	4.34274	4.40746	4.03268	4.53884	4.53436	4.58495	0.357809	4.42212	14.0745	0.00532955	0.0375069	acetyltransferase, GNAT family, putative, expressed
LOC_Os08g29110	3.27155	3.2249	2.91292	3.41261	3.41345	3.54813	0.35748	3.31889	8.28942	0.0199372	0.0878801	thioredoxin, putative, expressed
LOC_Os05g42000	3.11032	3.72988	3.24267	3.50455	3.55227	3.55029	0.357373	3.47014	15.5279	0.00892288	0.0515678	peroxidase precursor, putative, expressed
LOC_Os07g37240	12.7093	12.8537	12.4439	12.8766	12.913	13.0263	0.357327	12.8154	15.4551	0.00411055	0.0321499	chlorophyll A-B binding protein, putative, expressed
LOC_Os02g18940	2.80023	2.83013	2.74169	3.19227	2.93775	3.23629	0.357202	2.97978	8.49332	0.0188743	0.0849252	expressed protein
LOC_Os04g46010	4.97497	5.22026	4.27295	5.10387	5.00032	4.95673	0.357127	4.95289	4.34245	0.0697138	0.206107	PPR repeat domain containing protein, putative, expressed
LOC_Os02g18784	2.71626	2.75586	2.65853	3.00921	3.06722	3.05587	0.356973	2.89814	12.7293	0.0182156	0.083159	expressed protein
LOC_Os12g01030	3.11427	3.65581	3.44419	3.79347	3.33856	3.76334	0.356652	3.54525	5.00554	0.054746	0.174761	monoglyceride lipase, putative, expressed
LOC_Os03g01018	5.27066	5.96021	5.1896	5.50113	5.54622	5.70628	0.356595	5.5541	20.4053	0.0018205	0.0199985	phosphoribosyl transferase, putative, expressed
LOC_Os03g63970	3.72262	4.04882	3.75428	4.09831	4.0441	4.14115	0.356463	3.98261	23.155	0.00243955	0.0233668	gibberellin 20 oxidase 1, putative, expressed
LOC_Os02g02460	1.90655	1.41545	1.49432	2.05003	2.02328	2.13106	0.356447	1.8851	5.15093	0.0520279	0.168641	transposon protein, putative, unclassified, expressed
LOC_Os10g42870	6.35223	6.12207	6.13317	6.53632	6.58549	6.68367	0.356434	6.41935	19.4599	0.00210133	0.0215355	peptide transporter PTR2, putative, expressed
LOC_Os09g17580	1.85512	2.587	1.46199	1.98025	2.11239	1.97933	0.356197	2.05336	5.24588	0.0503451	0.165051	expressed protein
LOC_Os07g08200	1.65917	2.42216	1.96716	2.19787	2.07346	2.25958	0.356085	2.13421	6.03633	0.0420012	0.146328	methyltransferase domain containing protein, putative, expressed
LOC_Os01g49830	4.07701	4.77359	4.15907	4.38149	4.43997	4.59542	0.356064	4.42782	17.6359	0.00281372	0.0252587	B3 DNA binding domain containing protein, expressed
LOC_Os09g25540	1.51751	1.67194	1.06988	1.36574	1.89521	1.6845	0.355942	1.58365	2.84418	0.129125	0.307577	receptor-like protein kinase 2 precursor, putative, expressed
LOC_Os04g28060	1.67408	1.34351	1.96716	2.24112	1.97129	2.31978	0.355491	1.97777	4.80377	0.0588247	0.183644	expressed protein
LOC_Os01g16960	3.35721	3.86191	3.27584	3.71221	3.63012	3.67209	0.355304	3.60553	17.6887	0.00652015	0.0420743	pyruvate kinase, putative, expressed
LOC_Os06g02019	2.11766	2.66286	2.35827	2.72223	2.45289	2.60889	0.355283	2.5155	6.91288	0.0294912	0.115605	cytochrome P450, putative, expressed
LOC_Os03g48180	5.38955	5.91817	5.04468	5.53253	5.5669	5.64479	0.355281	5.54141	12.4587	0.00738985	0.045594	peptide transporter PTR2, putative, expressed
LOC_Os10g40060	3.7262	2.81691	3.53868	4.16047	3.82433	3.96384	0.355203	3.73543	9.31651	0.0152423	0.0737768	protein kinase, putative, expressed
LOC_Os09g35810	2.38572	3.54258	2.56268	2.85067	2.69009	2.94555	0.35492	2.88966	8.25084	0.0219784	0.0939226	NC domain-containing protein, putative, expressed
LOC_Os01g13370	3.0664	3.24971	3.04975	3.37814	3.27877	3.566	0.354448	3.28419	9.95452	0.0130141	0.0663764	seven in absentia protein family domain containing protein, expressed
LOC_Os02g46420	4.52037	4.95653	4.60636	4.86068	4.88	5.00991	0.354099	4.81941	22.4332	0.00135996	0.0166426	transposon protein, putative, unclassified, expressed
LOC_Os03g05880	3.24182	3.15306	2.88271	3.44627	3.33354	3.49317	0.354006	3.28067	7.9867	0.0216578	0.0929866	monooxygenase, putative, expressed
LOC_Os10g30870	5.91876	6.26157	5.67916	6.1206	6.18212	6.16902	0.353816	6.06942	20.0353	0.0019245	0.020547	expressed protein
LOC_Os09g39260	2.92275	3.73765	2.87659	3.16791	3.12137	3.44953	0.353742	3.25284	8.10811	0.0209462	0.0909026	prephenate dehydratase domain containing protein, expressed
LOC_Os10g11889	7.63505	7.9841	8.17208	8.27051	8.33691	8.23762	0.353733	8.12475	6.99868	0.028746	0.113284	expressed protein
LOC_Os01g39680	2.44779	2.1224	2.2201	2.90009	2.55533	2.58806	0.353606	2.50978	5.69306	0.0432862	0.149361	expressed protein
LOC_Os09g08160	1.6441	2.43087	1.88419	2.08843	1.99231	2.27704	0.353484	2.09368	5.58494	0.0456608	0.155081	plant protein of unknown function domain containing protein, expressed
LOC_Os06g01934	5.85883	4.98636	5.67211	6.14187	6.08822	6.13412	0.353344	5.8661	24.2817	0.00106038	0.0144757	homeobox domain containing protein, expressed
LOC_Os03g14040	7.00857	7.22411	6.97631	7.30917	7.33952	7.3874	0.353201	7.21676	41.5068	0.000571042	0.0102628	expressed protein
LOC_Os03g11210	2.33969	1.7849	2.07799	2.45464	2.73443	2.49414	0.353093	2.36212	6.05371	0.0384855	0.137731	DUF538 domain containing protein, putative, expressed
LOC_Os04g16872	3.9085	5.24282	3.91659	4.15883	4.30118	4.33097	0.352815	4.39208	20.1678	0.00199897	0.0210429	photosystem II D2 protein, putative, expressed
LOC_Os03g43420	3.28618	3.25462	3.26651	3.57356	3.6501	3.66216	0.352793	3.46779	16.3653	0.00922386	0.0528296	single-stranded DNA-binding protein, putative, expressed
LOC_Os01g70820	4.15084	4.72487	4.36762	4.57479	4.67263	4.60063	0.352699	4.53168	17.9042	0.00269182	0.0245683	lumenal PsbP, putative, expressed
LOC_Os10g05250	2.96696	3.10492	2.69376	3.30256	3.29578	2.93459	0.352693	3.07495	5.69408	0.0432716	0.149348	protein kinase domain containing protein, expressed
LOC_Os09g31360	4.68452	5.19321	4.89906	5.0797	5.18723	5.17728	0.352615	5.05098	18.4337	0.00247004	0.0234353	expressed protein
LOC_Os02g04250	3.99029	4.50961	4.00769	4.18726	4.33691	4.51309	0.35245	4.27726	12.2653	0.00769895	0.0468636	glycosyltransferase, putative, expressed
LOC_Os09g03630	3.48111	3.06074	3.37033	3.84151	3.79472	3.695	0.352324	3.57223	15.0397	0.00685444	0.0432781	ankyrin, putative, expressed
LOC_Os05g49130	2.29214	1.58102	1.44554	2.42493	2.28416	2.10196	0.352228	2.0869	2.31743	0.165375	0.358476	16S rRNA processing protein RimM containing protein, expressed
LOC_Os07g01660	3.70094	4.33512	3.55793	3.91814	3.95053	4.07532	0.352123	3.94983	16.3518	0.00350216	0.0291556	dirigent, putative, expressed
LOC_Os04g53620	7.34431	8.22	7.46013	7.6823	7.79267	7.78777	0.351699	7.7428	30.5095	0.000628015	0.010835	ubiquitin family protein, putative, expressed
LOC_Os06g19480	1.61347	1.51706	1.37783	1.68682	2.0536	1.78556	0.351398	1.7133	4.31418	0.0704618	0.207316	expressed protein
LOC_Os07g42420	2.44779	1.59658	2.2201	2.89468	2.62428	2.51636	0.351304	2.45157	5.49434	0.046257	0.156478	3-oxoacyl-synthase, putative, expressed
LOC_Os03g55540	4.79224	5.14687	5.31514	5.38894	5.35197	5.54022	0.351173	5.27657	6.37099	0.0348066	0.12876	ZOS3-18 - C2H2 zinc finger protein, expressed
LOC_Os10g42820	2.7448	2.13311	2.46	2.88381	3.03719	2.951	0.350607	2.74641	8.04128	0.0215555	0.0926036	early-responsive to dehydration protein-related, putative, expressed
LOC_Os01g54400	4.40218	4.92761	4.53044	4.73921	4.86013	4.85141	0.349809	4.73368	21.7089	0.0015057	0.0175552	VQ domain containing protein, putative, expressed
LOC_Os07g39920	4.08541	4.26383	3.88197	4.30813	4.37542	4.32445	0.349716	4.22062	18.0759	0.0026173	0.0241641	formin, putative, expressed
LOC_Os07g01870	6.53745	6.70316	6.34911	6.74493	6.81778	6.82354	0.349635	6.67307	24.4847	0.00103272	0.0142748	ribosomal protein L13, putative, expressed
LOC_Os07g33660	5.86209	6.28216	5.58846	6.03961	6.08455	6.11725	0.349363	6.01306	16.8017	0.00323924	0.0276881	expressed protein
LOC_Os06g11450	2.52385	3.45994	2.67272	2.85625	3.06722	2.918	0.348957	2.95814	9.06556	0.0223156	0.0949697	zinc finger, C3HC4 type domain containing protein, expressed
LOC_Os08g01140	7.16951	8.41386	7.39953	7.55224	7.60049	7.75291	0.34855	7.70463	16.023	0.00371125	0.0301848	cytochrome b561, putative, expressed
LOC_Os01g57962	2.20405	3.77156	2.39461	2.78706	2.09656	2.94003	0.348549	2.83012	2.28593	0.16795	0.361449	photosystem I P700 chlorophyll a apoprotein A2, putative, expressed
LOC_Os04g31804	4.46784	4.27112	4.67673	4.90304	4.94748	4.92386	0.34836	4.72334	19.9088	0.00196173	0.0208024	OsMADS64 - MADS-box family gene with M-alpha type-box, expressed
LOC_Os03g29850	4.08262	4.2565	3.63609	4.12396	4.20581	4.33283	0.348188	4.12729	7.20109	0.0270797	0.108946	metal cation transporter, putative, expressed
LOC_Os04g58160	4.74358	5.16133	4.50488	4.89764	4.96885	5.05868	0.347849	4.90733	15.1083	0.00438082	0.0332024	fiber protein Fb34, putative, expressed
LOC_Os01g62290	7.06871	7.84033	7.07715	7.40048	7.43137	7.43021	0.347819	7.39918	45.2279	0.0007064	0.0115362	DnaK family protein, putative, expressed
LOC_Os04g11400	7.72945	8.54606	8.02601	8.15383	8.27407	8.26787	0.347543	8.18783	14.9502	0.00451138	0.0337638	expressed protein
LOC_Os01g21610	2.77969	2.16477	2.70762	3.14295	3.082	3.04572	0.347373	2.86777	11.6553	0.0207982	0.0903997	uncharacterized aarF domain-containing protein kinase 4, putative, expressed
LOC_Os10g39400	1.88107	2.49038	1.46199	2.14419	2.00271	1.93602	0.347213	2.03721	4.56375	0.0641955	0.195319	expressed protein
LOC_Os06g29460	4.32632	2.94397	4.48892	4.8731	4.74254	4.64669	0.347086	4.45625	14.8684	0.00458084	0.034098	expressed protein
LOC_Os04g38750	6.03164	6.10313	5.71475	6.1846	6.27028	6.22968	0.347056	6.10147	14.0582	0.00534638	0.0375462	plastid-specific 30S ribosomal protein 3, chloroplast precursor, putative, expressed
LOC_Os06g47544	3.01461	3.3495	2.99431	3.15657	3.39383	3.48568	0.347029	3.25303	8.42639	0.0192152	0.086046	expressed protein
LOC_Os07g38030	2.96696	3.35865	2.67977	2.98906	3.28304	3.24075	0.347023	3.11359	6.59946	0.0324293	0.122994	GRAS family transcription factor domain containing protein, expressed
LOC_Os02g02524	2.61942	2.48202	2.35827	2.81103	2.88814	2.82015	0.346874	2.6886	8.52519	0.0249114	0.102511	canopy homolog 2 precursor, putative, expressed
LOC_Os03g26820	6.20852	6.86125	6.28008	6.56128	6.5602	6.65098	0.346635	6.53799	32.602	0.00088427	0.0130849	LTPL52 - Protease inhibitor/seed storage/LTP family protein precursor, expressed
LOC_Os01g46720	8.99502	8.3068	9.27116	9.50201	9.48723	9.46949	0.346594	9.22755	17.6333	0.00281491	0.0252587	expressed protein
LOC_Os03g28160	6.59589	7.02435	6.77141	6.96569	6.99389	7.13314	0.346324	6.92543	20.1895	0.00188029	0.0203063	jacalin-like lectin domain containing protein, expressed
LOC_Os08g15030	2.18168	1.56529	2.09917	2.47652	2.61753	2.35309	0.346295	2.27025	7.09614	0.0363965	0.132858	aspartate carbamoyltransferase, putative, expressed
LOC_Os03g46600	1.99235	2.49038	1.66025	2.09787	2.13146	2.30284	0.346163	2.15234	5.34562	0.048651	0.161645	acidic leucine-rich nuclear phosphoprotein 32-related protein 2, putative, expressed
LOC_Os03g60850	4.05439	4.72664	4.25182	4.42528	4.40512	4.66504	0.346106	4.44305	11.2324	0.00965269	0.0546183	peptide transporter PTR2, putative, expressed
LOC_Os02g57480	3.07766	3.89689	2.91292	3.24423	3.24414	3.52274	0.345861	3.36046	8.0115	0.02151	0.0925987	transferase family protein, putative, expressed
LOC_Os02g34540	1.84198	1.90222	1.37783	1.8633	1.89521	2.14063	0.345843	1.87552	3.75355	0.087676	0.238593	tetratricopeptide repeat containing protein, putative, expressed
LOC_Os06g49680	1.70346	2.6025	1.82186	2.19787	1.98184	2.14063	0.345696	2.12268	6.53814	0.0507269	0.165838	expressed protein
LOC_Os06g39240	3.71903	4.29753	3.409	3.81312	3.83891	4.08278	0.345367	3.89208	8.05277	0.0212669	0.091869	endothelial differentiation-related factor 1, putative, expressed
LOC_Os06g14350	2.1067	2.13311	2.43523	2.64703	2.54825	2.6828	0.34533	2.45869	6.70815	0.0313702	0.120452	caleosin related protein, putative, expressed
LOC_Os03g48380	3.35258	3.27893	3.28511	3.58368	3.7827	3.61831	0.345202	3.50342	12.4391	0.00989244	0.055528	expressed protein
LOC_Os03g26044	1.90655	0.788061	1.70238	2.11658	2.12196	2.21498	0.345111	1.90159	6.5865	0.0514928	0.167253	CSLA5 - cellulose synthase-like family A; mannan synthase, expressed
LOC_Os10g09930	1.46702	1.79841	1.23206	1.71164	1.13395	2.09213	0.344929	1.63608	1.67523	0.230686	0.442703	expressed protein
LOC_Os03g20460	3.49797	3.83593	3.73412	3.9208	3.98764	3.99054	0.344887	3.84343	14.2762	0.00512567	0.0366406	guanylate kinase, putative, expressed
LOC_Os05g49880	9.24841	9.32324	9.3134	9.59336	9.625	9.65938	0.344886	9.47035	35.6313	0.0021453	0.0218429	lactate/malate dehydrogenase, putative, expressed
LOC_Os08g37030	4.10205	4.99813	3.94181	4.17169	4.47399	4.44134	0.344575	4.40117	10.4889	0.0114541	0.061029	gibberellin receptor GID1L2, putative, expressed
LOC_Os07g28610	8.75639	8.77813	8.51776	8.92832	8.99269	9.03651	0.344549	8.84551	18.865	0.00230595	0.0227059	expressed protein
LOC_Os11g05980	2.97902	3.53048	2.55503	3.1338	3.10631	3.13461	0.34447	3.11	6.68941	0.0315497	0.12091	tetratricopeptide-like helical, putative, expressed
LOC_Os04g40874	5.35062	4.626	5.40079	5.69923	5.75392	5.70731	0.344374	5.47179	31.8272	0.00147131	0.0173138	glucose-6-phosphate 1-dehydrogenase, cytoplasmic isoform, putative, expressed
LOC_Os05g41940	1.94395	1.6272	1.52594	2.06936	2.20534	1.98996	0.343906	1.93459	4.45662	0.0667943	0.200511	transposon protein, putative, CACTA, En/Spm sub-class, expressed
LOC_Os06g21590	11.9901	11.554	11.864	12.2049	12.2678	12.3409	0.343898	12.0613	23.5903	0.00365904	0.0299905	chlorophyll A-B binding protein, putative, expressed
LOC_Os07g27970	4.74358	4.61649	4.67144	4.90304	5.08716	5.1539	0.343882	4.87986	15.7085	0.00392607	0.0313254	O-methyltransferase, putative, expressed
LOC_Os01g32130	2.21265	1.99905	2.2201	2.37919	2.73443	2.54547	0.343603	2.38454	6.20371	0.036688	0.133686	expressed protein
LOC_Os01g08650	2.23294	2.89448	1.94394	2.42493	2.31786	2.55981	0.343601	2.43962	6.05481	0.038472	0.137731	expressed protein
LOC_Os01g31110	6.3632	6.76428	6.23115	6.72944	6.62809	6.56386	0.343575	6.55997	22.7575	0.00130041	0.0161672	CRS2-associated factor 1, chloroplast precursor, putative, expressed
LOC_Os02g01060	3.14879	3.61694	3.04975	3.50068	3.42895	3.39663	0.343352	3.37772	13.48	0.0139982	0.0697725	harpin-induced protein 1 domain containing protein, expressed
LOC_Os09g32500	3.71182	3.79268	3.52701	3.98837	3.98239	3.92283	0.343348	3.83574	16.26	0.0043674	0.0332	60S ribosomal protein L32, putative, expressed
LOC_Os08g41470	2.05066	1.51706	1.84711	2.1623	2.25837	2.44864	0.342979	2.0969	5.62868	0.0465182	0.156851	proteophosphoglycan ppg4, putative, expressed
LOC_Os06g50960	4.65802	4.69266	4.35887	4.8113	4.81512	4.94449	0.342799	4.72773	12.322	0.00760668	0.0465413	expansin precursor, putative, expressed
LOC_Os01g16950	1.74643	2.23603	1.67443	1.97001	2.00271	2.17828	0.342626	2.00197	6.30588	0.0559351	0.177061	zinc finger, C3HC4 type domain containing protein, expressed
LOC_Os09g34230	3.88846	5.04424	4.79826	4.70099	4.69524	4.87309	0.342476	4.71132	2.53691	0.148815	0.335765	UDP-glucoronosyl/UDP-glucosyl transferase, putative, expressed
LOC_Os07g48770	4.04868	4.45518	4.01049	4.44206	4.34101	4.32865	0.342135	4.28575	22.2316	0.00248482	0.0235122	serine hydrolase domain containing protein, expressed
LOC_Os02g53400	1.94395	1.83822	2.2201	2.43986	2.35079	2.50158	0.342107	2.254	6.55069	0.0403516	0.142523	thioredoxin, putative, expressed
LOC_Os09g27240	2.96696	3.3632	3.12396	3.31881	3.39778	3.45149	0.342051	3.2883	11.5499	0.0156917	0.0751596	mitochondrial carrier protein, putative, expressed
LOC_Os07g46990	5.07669	5.51961	5.15624	5.39757	5.39995	5.5724	0.34177	5.36674	19.5477	0.00207306	0.0214581	copper/zinc superoxide dismutase, putative, expressed
LOC_Os04g57230	2.67237	1.54939	2.58537	2.95828	2.89374	3.05587	0.34176	2.70719	9.82504	0.0247398	0.102167	regulatory protein RecX family protein, putative, expressed
LOC_Os02g56970	5.22205	5.80303	5.11004	5.45197	5.4483	5.61935	0.341757	5.46274	19.0317	0.00224622	0.0223525	uncharacterized protein yqjG, putative, expressed
LOC_Os08g37820	2.24298	2.27523	1.87194	2.3946	2.44529	2.38565	0.341743	2.29751	5.92988	0.0405889	0.143126	expressed protein
LOC_Os03g46460	2.17047	2.77575	1.90382	2.34415	2.3955	2.40864	0.341363	2.37189	7.13079	0.0403995	0.142585	ubiquitin carboxyl-terminal hydrolase, family 1, putative, expressed
LOC_Os04g50060	2.26284	2.79009	2.13036	2.41741	2.67717	2.50899	0.341052	2.49595	7.08083	0.0346753	0.128578	GRAS family transcription factor domain containing protein, expressed
LOC_Os01g25720	3.87604	3.53242	3.69232	4.21573	4.10838	4.0517	0.340781	3.93768	14.3045	0.00509786	0.0364789	disease resistance protein RGA4, putative, expressed
LOC_Os06g41450	2.61169	3.50185	2.82667	3.15204	3.07217	2.96184	0.340519	3.05733	8.61833	0.0229586	0.0967399	VQ domain containing protein, putative, expressed
LOC_Os10g39140	4.71321	5.13093	4.58963	4.98166	4.90793	5.0837	0.340416	4.91651	18.7521	0.00234755	0.0229548	flavonol synthase/flavanone 3-hydroxylase, putative, expressed
LOC_Os04g59494	6.87335	6.93654	6.46988	6.97533	7.04666	7.05401	0.340342	6.90614	10.1905	0.0122943	0.0636959	transportin-2, putative, expressed
LOC_Os06g43510	2.71626	3.17913	2.72815	3.05841	3.02704	3.10069	0.340205	2.98924	11.8714	0.0239643	0.0998109	cytochrome P450 71D6, putative, expressed
LOC_Os10g05780	4.85248	5.32904	4.83659	5.17586	5.14109	5.23542	0.340127	5.10919	27.7687	0.00196966	0.0208393	POT domain containing peptide transporter, putative, expressed
LOC_Os12g19381	13.1761	13.93	13.0776	13.4409	13.4698	13.4923	0.340076	13.4576	28.0801	0.00484194	0.0352194	ribulose bisphosphate carboxylase small chain, chloroplast precursor, putative, expressed
LOC_Os01g74660	4.18509	4.42935	4.06801	4.43463	4.46274	4.50385	0.339952	4.35994	22.3118	0.00245163	0.0234353	dihydroflavonol-4-reductase, putative, expressed
LOC_Os06g49840	3.04361	3.662	3.1797	3.3547	3.49672	3.50433	0.339576	3.39587	11.5235	0.0147855	0.0723129	OsMADS16 - MADS-box family gene with MIKCc type-box, expressed
LOC_Os05g03190	2.94253	3.42551	3.21893	3.49711	3.38988	3.39264	0.339321	3.33041	9.33315	0.0157032	0.0751795	IQ calmodulin-binding motif domain containing protein, expressed
LOC_Os09g25690	1.68884	2.39573	1.93219	2.36362	1.94996	2.12142	0.339208	2.11504	4.23194	0.0726973	0.212225	retrotransposon protein, putative, unclassified, expressed
LOC_Os01g01060	5.43184	5.03713	5.41458	5.71925	5.73534	5.82919	0.338835	5.55364	27.7412	0.00174041	0.0194813	40S ribosomal protein S5, putative, expressed
LOC_Os10g42860	3.32922	3.34028	2.95419	3.36256	3.45568	3.64208	0.338766	3.36925	6.06859	0.0383024	0.137355	ribosomal protein L35, putative, expressed
LOC_Os02g07360	5.09759	4.56206	5.23249	5.46936	5.51518	5.53025	0.338312	5.27342	24.558	0.00188274	0.0203101	pentatricopeptide containing protein, putative, expressed
LOC_Os09g29060	2.41211	2.11583	2.31909	2.69679	2.65736	2.75629	0.338306	2.52526	9.49876	0.0317808	0.121391	expressed protein
LOC_Os02g05744	2.92393	3.42986	2.65138	3.01919	3.07685	3.28457	0.338222	3.09467	6.76226	0.0308593	0.119309	endoglucanase, putative, expressed
LOC_Os01g09850	3.06074	3.59387	3.30803	3.48277	3.54731	3.55531	0.338177	3.4436	10.7331	0.0138614	0.0694104	ZOS1-04 - C2H2 zinc finger protein, expressed
LOC_Os07g14890	3.79945	4.04599	3.81314	4.0746	4.08136	4.26882	0.337886	4.02807	15.2588	0.00426084	0.0329004	expressed protein
LOC_Os09g25040	2.54834	1.88964	2.53962	2.90548	2.80741	2.92908	0.33787	2.6566	10.1484	0.0279614	0.111284	joka8, putative, expressed
LOC_Os11g47574	2.47359	2.34136	2.47628	2.68512	2.631	3.08094	0.33782	2.64826	4.71479	0.0607464	0.18785	expressed protein
LOC_Os09g38768	1.91912	0.0642849	1.67443	2.30775	1.81489	2.2419	0.3378	1.84687	3.39675	0.101521	0.263131	cell cycle control protein, putative, expressed
LOC_Os06g43430	3.26171	4.07404	3.64332	3.8045	3.81256	3.79535	0.33768	3.75778	8.89248	0.0169915	0.0794539	cytochrome P450, putative, expressed
LOC_Os02g49340	1.43235	2.3321	2.15079	2.06936	2.07346	2.36946	0.337276	2.1198	2.50848	0.150832	0.337715	nitrate-induced NOI protein, putative, expressed
LOC_Os12g36400	2.37654	-0.0281285	2.51619	2.7038	2.85983	2.79007	0.337176	2.45762	8.50998	0.0313949	0.120499	transposon protein, putative, Pong sub-class, expressed
LOC_Os01g14040	2.25294	1.86416	2.17094	2.57448	2.57636	2.49414	0.337165	2.36048	8.78895	0.0383245	0.1374	D-tyrosyl-tRNA, putative, expressed
LOC_Os03g60780	5.2497	5.94576	5.37823	5.60882	5.65769	5.6903	0.337055	5.60742	24.8278	0.00192331	0.020547	armadillo/beta-catenin-like repeat containing protein, expressed
LOC_Os06g11990	1.61347	2.14374	1.49432	2.24962	1.93917	1.33036	0.336853	1.85663	1.7955	0.216067	0.424811	expressed protein
LOC_Os03g46660	2.70904	3.30284	2.60771	2.96861	2.89374	3.11532	0.336662	2.96187	8.77741	0.0265531	0.107381	glucan endo-1,3-beta-glucosidase precursor, putative, expressed
LOC_Os08g10450	3.99029	4.62978	3.97942	4.25636	4.33691	4.36788	0.336215	4.28184	22.1503	0.003063	0.026668	nucleoside transporter, putative, expressed
LOC_Os10g37340	5.72439	6.65109	6.19927	6.32206	6.30691	6.32477	0.336203	6.28082	7.83836	0.0225691	0.0956145	cystathionine gamma-synthase, putative, expressed
LOC_Os05g06420	1.20477	1.64227	1.6021	1.58305	1.90633	1.76095	0.336104	1.65767	3.5664	0.0946106	0.251188	expressed protein
LOC_Os08g15500	4.51624	4.61076	4.35227	4.78084	4.82979	4.70268	0.336013	4.64431	18.429	0.00247187	0.023437	expressed protein
LOC_Os03g55280	3.59129	3.15306	3.57693	3.97562	3.92615	3.85469	0.335885	3.71213	17.2346	0.00689121	0.0433933	semialdehyde dehydrogenase, NAD binding domain containing protein, putative, expressed
LOC_Os01g24790	3.35721	4.41845	3.74423	3.86105	3.85621	3.98258	0.335875	3.90961	8.28818	0.0199439	0.0878818	transferase family protein, putative, expressed
LOC_Os05g39960	6.65205	6.67916	6.50551	6.88515	6.85734	7.00246	0.335811	6.77394	22.224	0.00140017	0.0168849	40S ribosomal protein S26, putative, expressed
LOC_Os09g38620	6.09119	6.07841	6.11898	6.46605	6.42662	6.42979	0.335783	6.27994	36.2116	0.00141877	0.016995	NADPH reductase, putative, expressed
LOC_Os05g01110	7.24636	7.71541	6.85627	7.35591	7.38394	7.45823	0.335728	7.35884	10.2838	0.0120238	0.0628498	ribosomal protein L28 protein, putative, expressed
LOC_Os12g35340	0.858139	1.20828	1.93219	1.67425	1.91736	1.90267	0.335663	1.66284	1.52924	0.250344	0.465521	OsGrx_C11 - glutaredoxin subgroup III, expressed
LOC_Os01g43090	3.7369	3.75158	3.8354	4.01852	4.23035	4.11226	0.335518	3.96486	14.3831	0.00502156	0.0360798	oxidoreductase, aldo/keto reductase family protein, putative, expressed
LOC_Os04g37990	2.92393	2.51515	2.95999	3.18786	3.18602	3.44378	0.335238	3.07412	8.20678	0.0217662	0.0933258	transporter family protein, putative, expressed
LOC_Os01g40499	2.18168	1.75748	2.2393	2.35577	2.73443	2.52369	0.334885	2.34632	5.5137	0.0459563	0.155821	S-locus lectin protein kinase family protein, putative, expressed
LOC_Os01g12600	2.24358	0.246918	1.97715	2.63482	2.30145	2.38903	0.334745	2.14869	4.76995	0.059546	0.185156	retrotransposon protein, putative, unclassified, expressed
LOC_Os01g67530	5.37022	5.22026	5.14737	5.61623	5.5537	5.62106	0.33461	5.43552	17.8926	0.00269696	0.0245768	AMP-binding enzyme, putative, expressed
LOC_Os02g45920	2.06205	2.54753	2.1609	2.3946	2.631	2.29429	0.334391	2.37762	5.71251	0.0430085	0.148768	expressed protein
LOC_Os11g07580	2.64235	2.70653	2.60771	2.84508	3.00135	3.02521	0.334197	2.82566	9.29047	0.0282588	0.112142	expressed protein
LOC_Os11g05780	2.63474	3.34028	3.03883	3.20106	3.18602	3.17242	0.334144	3.12102	6.66793	0.0317569	0.121374	DUF623 domain containing protein, expressed
LOC_Os04g57440	2.75185	2.93787	2.65138	3.17899	2.94855	2.96723	0.334083	2.92642	8.13117	0.0269717	0.108646	oryzain beta chain precursor, putative, expressed
LOC_Os09g38130	4.73293	4.39195	4.38281	4.94812	4.92716	4.82642	0.334077	4.72301	10.3139	0.011938	0.0625262	auxin efflux carrier component, putative, expressed
LOC_Os04g41580	1.37873	1.48398	1.42891	1.77187	1.71726	1.72323	0.333896	1.61916	5.88711	0.0800843	0.225393	glycine-rich protein, putative, expressed
LOC_Os05g01675	2.74091	3.77228	2.56648	2.74945	3.00135	3.18634	0.333791	3.07058	5.25449	0.0501958	0.164792	photosystem I P700 chlorophyll a apoprotein A1, putative, expressed
LOC_Os04g16760	2.74091	3.77228	2.56648	2.74945	3.00135	3.18634	0.333791	3.07058	5.25449	0.0501958	0.164792	photosystem I P700 chlorophyll a apoprotein A1, putative, expressed
LOC_Os03g60509	6.82698	7.41745	6.87481	7.10568	7.13083	7.30947	0.333726	7.127	20.7898	0.00171976	0.019381	expressed protein
LOC_Os09g17750	1.14179	0.615537	1.61686	1.56954	1.71726	1.90267	0.3337	1.51554	3.108	0.114865	0.284853	oxidoreductase, short chain dehydrogenase/reductase family domain containing protein, expressed
LOC_Os05g35650	4.16411	4.70168	3.95349	4.29792	4.34714	4.53139	0.333494	4.35647	11.38	0.00933837	0.0533551	peptide transporter PTR2, putative, expressed
LOC_Os02g39850	3.99327	4.19139	3.95058	4.29176	4.26747	4.3556	0.333486	4.1873	22.0751	0.0034892	0.0290995	transferase family protein, putative, expressed
LOC_Os07g46430	3.45975	3.67305	3.53091	3.78417	3.79172	3.9089	0.333275	3.70597	15.4862	0.00791512	0.0477659	expressed protein
LOC_Os01g42730	4.90558	5.24021	4.94585	5.25079	5.32011	5.20382	0.333157	5.15519	24.9772	0.00239681	0.023099	GDSL-like lipase/acylhydrolase, putative, expressed
LOC_Os01g55270	5.40511	6.10777	5.21389	5.59447	5.68337	5.65716	0.333078	5.63872	19.5975	0.00217237	0.0219911	SGS domain containing protein, expressed
LOC_Os12g23200	11.2503	11.5363	11.0206	11.3808	11.458	11.5726	0.332631	11.3817	14.2181	0.00518338	0.0369592	photosystem I reaction center subunit XI, chloroplast precursor, putative, expressed
LOC_Os01g42234	1.44979	1.6272	1.44554	1.69928	1.57122	2.0317	0.332597	1.67686	3.55567	0.0950295	0.252067	amino acid permease family protein, putative, expressed
LOC_Os04g42690	4.22108	4.73721	4.08669	4.43463	4.42844	4.59368	0.332475	4.43669	15.8467	0.00382981	0.0307896	UDP-glucoronosyl and UDP-glucosyl transferase domain containing protein, expressed
LOC_Os07g03960	5.24231	5.82215	5.13446	5.47156	5.51031	5.58087	0.332361	5.47946	23.535	0.00229875	0.0226658	transporter family protein, putative, expressed
LOC_Os01g66980	4.68404	4.80908	4.52849	4.90439	4.98467	4.93077	0.33234	4.81816	20.6257	0.00241395	0.0232324	expressed protein
LOC_Os09g29430	5.29743	5.3861	5.10088	5.56693	5.49415	5.54113	0.332254	5.40847	19.3194	0.00227597	0.0224736	citrate transporter, putative, expressed
LOC_Os03g18220	5.27682	5.88213	5.27266	5.56948	5.61343	5.63721	0.332229	5.5594	30.1547	0.00225424	0.0223834	pyruvate decarboxylase isozyme 2, putative, expressed
LOC_Os01g70110	3.89166	4.52392	4.4626	4.53537	4.50723	4.57263	0.331825	4.43696	5.40361	0.0476991	0.159414	No apical meristem protein, putative, expressed
LOC_Os01g16980	5.3284	5.32437	5.1256	5.43531	5.48676	5.74387	0.331338	5.42175	9.63888	0.0140614	0.0699142	expressed protein
LOC_Os03g14950	2.86666	3.75158	3.04975	3.23997	3.45568	3.16774	0.331323	3.29197	7.48126	0.0249687	0.102686	PLA IIIA/PLP7, putative, expressed
LOC_Os01g13320	3.0664	3.35408	2.85185	3.29847	3.23535	3.34376	0.331093	3.21095	9.77238	0.0214136	0.0923325	pectinesterase, putative, expressed
LOC_Os08g16720	1.81532	-1.115	1.46199	1.91764	1.7669	2.21498	0.331084	1.6572	3.15146	0.112717	0.280996	retrotransposon protein, putative, unclassified, expressed
LOC_Os02g05530	1.37873	1.61197	1.37783	1.77187	1.48486	1.8453	0.331036	1.61629	4.11117	0.0841759	0.232169	expressed protein
LOC_Os11g11960	3.09439	2.80356	2.07799	3.13838	2.99094	2.85545	0.330881	2.87668	1.74548	0.221987	0.432621	disease resistance protein RPM1, putative, expressed
LOC_Os01g47330	6.17024	6.64356	5.80452	6.25487	6.34317	6.38671	0.330665	6.2898	10.2102	0.0122366	0.0635609	ribosomal protein L7/L12 C-terminal domain containing protein, expressed
LOC_Os02g21080	3.53521	4.08511	3.46718	3.81885	3.7827	3.892	0.330575	3.78429	16.8602	0.00732048	0.0452902	AGAP008475-PA, putative, expressed
LOC_Os01g16152	4.24874	4.48474	4.20375	4.5595	4.59058	4.5186	0.330334	4.44577	24.1968	0.00304616	0.0265872	peroxiredoxin, putative, expressed
LOC_Os03g16874	1.90655	2.24593	2.2393	2.33196	2.57636	2.31978	0.33006	2.29981	4.77087	0.0595261	0.185153	expressed protein
LOC_Os09g28280	2.45644	3.03813	2.08862	2.53331	2.68364	2.61577	0.329921	2.60932	5.7574	0.0423764	0.147233	gibberellin receptor GID1L2, putative, expressed
LOC_Os02g50130	5.27682	5.56282	5.17132	5.44828	5.53591	5.67145	0.329838	5.45628	16.2731	0.00355084	0.0294042	hydrolase, NUDIX family, domain containing protein, expressed
LOC_Os04g57739	1.93159	0.942141	1.58719	2.18906	1.98184	2.11172	0.329833	1.86952	4.5694	0.0648259	0.196617	expressed protein
LOC_Os10g25780	2.64235	3.36774	2.13036	2.7995	2.67717	2.72794	0.329821	2.7808	4.5426	0.064698	0.196514	FAD-linked oxidoreductase protein, putative, expressed
LOC_Os07g38230	4.54694	4.06568	4.4626	4.83691	4.90239	4.76123	0.329581	4.62572	20.4859	0.00263445	0.0242428	expressed protein
LOC_Os07g28160	0.858139	1.9635	1.82186	1.81831	1.58513	1.8453	0.329506	1.71514	1.68066	0.229997	0.442067	cytochrome P450 51, putative, expressed
LOC_Os01g41550	2.80023	3.35408	2.65853	2.97375	3.05228	3.1489	0.329427	3.02517	9.0501	0.0282767	0.112158	aspartic proteinase, putative, expressed
LOC_Os07g36490	4.07701	4.32814	4.23995	4.35022	4.51814	4.59368	0.32935	4.36516	12.3102	0.00762569	0.046579	RNA recognition motif containing protein, putative, expressed
LOC_Os02g56219	4.39769	4.80406	4.12333	4.56461	4.53077	4.68644	0.329195	4.53701	11.7258	0.00865054	0.050471	acetyltransferase, GNAT family, putative, expressed
LOC_Os02g51820	6.63762	7.24712	6.53337	6.83595	6.90969	6.99635	0.32909	6.87975	23.5807	0.00135005	0.0165936	expressed protein
LOC_Os05g01950	7.28027	8.35304	7.36388	7.57777	7.647	7.72535	0.32857	7.70339	26.6037	0.00139586	0.0168474	expressed protein
LOC_Os02g26790	2.41265	1.82507	2.45179	2.77617	2.76529	2.74058	0.328491	2.54532	9.82114	0.0352811	0.129768	expressed protein
LOC_Os04g24710	4.34973	4.65043	4.07337	4.59661	4.55393	4.48331	0.328224	4.46723	12.5078	0.00731391	0.0452844	ubiquitin carboxyl-terminal hydrolase, family 1, putative, expressed
LOC_Os07g15490	2.99692	3.40356	2.83301	3.20544	3.32921	3.19556	0.328196	3.18194	9.77381	0.023611	0.0988667	C2-BTB1 - Bric-a-Brac, Tramtrack, Broad Complex BTB domain with C2 subfamily conserved sequence, expressed
LOC_Os01g71690	2.38572	2.65545	2.05649	2.55404	2.54825	2.56692	0.327943	2.48793	6.37468	0.0416257	0.145462	recA protein, expressed
LOC_Os03g14050	2.19208	3.04381	2.07799	2.41741	2.21431	2.71519	0.327882	2.49813	4.03622	0.0783941	0.222756	thaumatin-like protein 1 precursor, putative, expressed
LOC_Os01g13690	10.2621	10.8114	10.3003	10.588	10.5672	10.6693	0.32751	10.5461	29.0221	0.00444873	0.0334765	ligA, putative, expressed
LOC_Os02g37090	3.11093	1.56529	2.85185	3.35076	3.31677	3.27156	0.327503	3.02988	8.60509	0.0250521	0.102939	hydrolase, alpha/beta fold family domain containing protein, expressed
LOC_Os12g25690	2.19208	2.43087	2.14061	2.51227	2.68364	2.25077	0.327447	2.3966	4.75828	0.0597974	0.185815	UDP-glucose 6-dehydrogenase, putative, expressed
LOC_Os05g37530	1.58219	1.90222	1.25111	1.67425	1.77904	1.7977	0.327419	1.70299	4.39092	0.0848374	0.233415	expressed protein
LOC_Os05g14240	2.82717	2.99769	3.12912	3.29847	3.2265	3.41252	0.327272	3.17051	7.25904	0.0266251	0.107641	aquaporin protein, putative, expressed
LOC_Os06g41240	1.48404	1.58102	1.70238	1.66157	1.92831	2.15013	0.327228	1.79273	3.30899	0.105353	0.269585	expressed protein
LOC_Os02g40840	3.00874	3.63211	3.31257	3.51485	3.45946	3.51541	0.327135	3.42802	8.80413	0.0179073	0.0824205	alcohol oxidase, putative, expressed
LOC_Os03g57220	11.3967	11.4791	11.2444	11.592	11.6294	11.724	0.326984	11.5196	20.135	0.00532807	0.0375069	hydroxyacid oxidase 1, putative, expressed
LOC_Os01g53140	2.30178	3.08851	2.58537	2.84508	2.77139	2.71519	0.32676	2.74928	6.99938	0.0356499	0.13069	expressed protein
LOC_Os08g06550	7.73057	8.46521	7.99404	8.14546	8.21842	8.22002	0.326661	8.14657	16.2948	0.00353732	0.0293383	acyl CoA binding protein, putative, expressed
LOC_Os01g22980	6.67355	6.61186	6.67729	7.04594	6.99909	6.95951	0.326561	6.8394	34.4835	0.00146257	0.0173138	OsSCP3 - Putative Serine Carboxypeptidase homologue, expressed
LOC_Os02g58250	2.89239	3.35408	2.71449	3.26533	3.02194	3.09578	0.326493	3.08251	7.62589	0.0275221	0.110222	expressed protein
LOC_Os10g35370	9.79319	9.88487	9.49402	9.95042	9.93951	10.0405	0.326188	9.86073	13.0239	0.00657146	0.0422336	oxidoreductase, short chain dehydrogenase/reductase family domain containing family, expressed
LOC_Os03g32302	1.43235	1.99905	1.15325	1.47123	1.6527	1.73591	0.326065	1.62315	3.92339	0.0936872	0.249684	expressed protein
LOC_Os01g13090	1.58219	2.14374	1.99002	2.23258	2.07346	2.07227	0.326022	2.0493	4.29303	0.0710282	0.208498	nucleic acid binding protein, putative, expressed
LOC_Os03g49140	1.37873	0.788061	1.49432	1.67425	1.6527	1.94697	0.325509	1.55946	4.1669	0.0865667	0.236536	ABC1 protein At2g40090 precursor, putative, expressed
LOC_Os04g46980	1.62887	2.27523	1.42891	1.92827	1.94996	1.67136	0.325286	1.86116	4.39445	0.0796495	0.22489	cis-zeatin O-glucosyltransferase, putative, expressed
LOC_Os03g03810	3.50216	3.53453	3.85421	3.74263	4.14844	4.12196	0.325108	3.84559	4.81516	0.0585844	0.183016	DEF8 - Defensin and Defensin-like DEFL family, expressed
LOC_Os05g39240	3.22166	3.42115	3.20922	3.42766	3.47074	3.70793	0.325069	3.42707	8.53715	0.0186552	0.0843985	ammonium transporter protein, putative, expressed
LOC_Os11g40090	3.87562	3.88743	3.36597	4.05291	3.90136	3.93937	0.325045	3.85797	5.48763	0.0463616	0.156608	A49-like RNA polymerase I associated factor family protein, expressed
LOC_Os01g70580	2.0042	1.36184	1.61686	2.10726	2.08329	2.2419	0.32465	1.95537	4.39273	0.0684084	0.20358	thiamin pyrophosphokinase 1, putative, expressed
LOC_Os02g46440	3.1164	3.42551	2.64419	3.28614	3.17687	3.20014	0.324632	3.16934	5.23347	0.0505609	0.165488	expressed protein
LOC_Os03g44660	3.50216	2.96809	3.37033	3.69365	3.82433	3.76473	0.324569	3.55547	12.7046	0.0130694	0.0665828	cytosolic 5-nucleotidase III, putative, expressed
LOC_Os01g17214	3.66032	3.25462	3.77417	4.0698	3.95321	4.1025	0.324555	3.83597	14.7434	0.00657188	0.0422336	major facilitator superfamily antiporter, putative, expressed
LOC_Os05g19370	5.02673	4.98931	4.99611	5.21869	5.32736	5.45266	0.324491	5.18188	16.0949	0.00366423	0.0299905	60S ribosomal protein L15, putative, expressed
LOC_Os09g34090	2.46504	2.21603	2.12004	2.58794	2.61075	2.67624	0.32447	2.47528	5.96158	0.0420298	0.146355	sterol-4-alpha-carboxylate 3-dehydrogenase, decarboxylating, putative, expressed
LOC_Os07g06450	7.48628	7.68867	7.14332	7.61339	7.64762	7.68525	0.324222	7.55648	11.8669	0.00838796	0.0494313	RNA recognition motif containing protein, putative, expressed
LOC_Os06g18010	6.82781	7.80978	6.9659	7.14862	7.22624	7.28944	0.323976	7.24691	22.6566	0.00159465	0.0183941	UDP-glucoronosyl and UDP-glucosyl transferase domain containing protein, expressed
LOC_Os06g02380	8.4141	7.32037	7.97573	8.5645	8.5622	8.47732	0.323841	8.28077	8.08449	0.0210823	0.0913242	T-complex protein, putative, expressed
LOC_Os01g18080	3.99029	4.14453	3.98512	4.23512	4.3451	4.35149	0.323743	4.18745	19.4019	0.00452601	0.0338408	retrotransposon protein, putative, unclassified, expressed
LOC_Os01g53730	2.08667	1.59394	2.60008	2.58237	2.78813	2.69947	0.323605	2.46292	3.99413	0.0796934	0.224891	expressed protein
LOC_Os09g26730	5.46652	5.43668	5.38147	5.71312	5.75161	5.77876	0.323561	5.59888	26.4459	0.00279665	0.0251752	chaperonin, putative, expressed
LOC_Os01g48500	5.14653	5.90573	5.32529	5.44274	5.54839	5.68622	0.323492	5.53173	12.7961	0.00688699	0.043392	expressed protein
LOC_Os04g36730	4.60257	3.49357	4.02716	4.67441	4.69204	4.6281	0.323397	4.41874	5.06051	0.0536975	0.171952	PHD finger protein, putative, expressed
LOC_Os07g06990	4.07378	4.32334	3.84449	4.13538	4.32598	4.38674	0.323376	4.1977	9.7461	0.0136942	0.0688678	expressed protein
LOC_Os05g05030	3.41162	3.55458	3.26182	3.42015	3.76449	3.77398	0.323369	3.55023	6.43931	0.0340732	0.127016	expressed protein
LOC_Os10g33170	5.64933	5.99282	5.41564	5.81397	5.8434	5.9209	0.323193	5.78634	15.6536	0.00396513	0.0315706	POT domain containing peptide transporter, putative, expressed
LOC_Os01g72420	3.86756	4.20549	4.17149	4.30256	4.34741	4.40347	0.323167	4.23082	10.9711	0.0102425	0.0566166	C2 domain containing protein, putative, expressed
LOC_Os07g02540	5.60137	5.51245	5.56201	5.82326	5.86991	6.0143	0.322956	5.7438	19.1552	0.0026823	0.0245227	HLS, putative, expressed
LOC_Os01g11240	7.0796	8.16498	7.17919	7.39426	7.4538	7.50898	0.322792	7.50938	27.5528	0.00167676	0.018983	DUF538 domain containing protein, putative, expressed
LOC_Os06g02430	2.38572	1.90222	2.06728	2.5677	2.59709	2.50158	0.322791	2.37578	5.97798	0.0466247	0.15699	expressed protein
LOC_Os08g44300	5.25838	5.91894	5.20955	5.45381	5.51064	5.69518	0.322719	5.53049	15.0213	0.00445211	0.0334765	retrotransposon protein, putative, Ty3-gypsy subclass, expressed
LOC_Os06g49320	4.57041	4.52309	4.54591	4.87589	4.78137	4.97823	0.32256	4.72642	17.6353	0.00317002	0.0273016	glycosyltransferase, putative, expressed
LOC_Os03g45710	4.70779	5.44315	4.39998	4.86068	4.86726	4.92247	0.322379	4.90389	11.838	0.00844093	0.0496576	2Fe-2S iron-sulfur cluster binding domain containing protein, expressed
LOC_Os08g27860	3.23178	3.66937	3.33506	3.61361	3.64347	3.56244	0.322328	3.52545	13.4708	0.0158281	0.0756491	EARLY flowering protein, putative, expressed
LOC_Os05g27100	5.66622	6.04265	5.27033	5.80175	5.89664	5.7057	0.322237	5.75116	7.92089	0.0220563	0.0940873	expressed protein
LOC_Os09g23550	5.72319	6.44193	5.87373	6.11403	6.03288	6.21571	0.322219	6.0867	17.2927	0.00297982	0.026138	dehydrogenase, putative, expressed
LOC_Os07g39110	1.88107	1.9873	1.93219	2.29958	2.28416	2.09213	0.321967	2.10773	5.98634	0.0634372	0.1937	AP2/EREBP transcription factor BABY BOOM, putative, expressed
LOC_Os02g11665	1.66216	0.093088	1.21276	1.67033	1.73532	1.9057	0.321653	1.51613	3.2736	0.106952	0.272189	transposon protein, putative, unclassified, expressed
LOC_Os01g63250	2.15002	2.55551	2.2104	2.43986	2.49769	2.56692	0.321487	2.42727	7.90517	0.0482287	0.160545	josephin, putative, expressed
LOC_Os06g01250	8.60702	9.42954	8.60236	8.85529	8.90265	9.01538	0.321317	8.93057	24.709	0.00329778	0.0280861	cytochrome P450, putative, expressed
LOC_Os03g29810	3.92944	3.17395	3.49141	3.94717	4.11049	4.07781	0.321275	3.83188	6.36385	0.0348843	0.128965	OsClp6 - Putative Clp protease homologue, expressed
LOC_Os05g37880	1.77438	1.32496	1.78312	2.18906	2.20534	1.87999	0.321259	1.91137	4.54888	0.0712402	0.208863	growth regulator related protein, putative, expressed
LOC_Os09g16510	3.93564	4.09062	4.12075	4.26477	4.3266	4.46057	0.321022	4.21439	12.4376	0.00742287	0.0457375	WRKY74, expressed
LOC_Os01g65920	4.22108	4.57193	4.4503	4.60491	4.64966	4.72829	0.320907	4.5502	13.8091	0.00561337	0.0385277	F-box/LRR-repeat protein 2, putative, expressed
LOC_Os01g39890	5.31181	6.00161	5.56772	5.71082	5.76236	5.82475	0.320906	5.7137	14.0968	0.00530644	0.0374005	transposon protein, putative, unclassified, expressed
LOC_Os04g50100	4.01978	4.72841	3.68593	4.08887	4.13905	4.30968	0.32076	4.20129	7.92713	0.0220181	0.0939596	RING-H2 finger protein ATL5G, putative, expressed
LOC_Os08g13890	2.98501	2.74194	3.03883	3.23997	3.30421	3.44764	0.320626	3.15398	9.33232	0.0259645	0.105638	exonuclease, putative, expressed
LOC_Os12g17600	13.274	13.7552	13.0681	13.4482	13.5051	13.5301	0.320142	13.4459	17.0365	0.00794942	0.0479112	ribulose bisphosphate carboxylase small chain, chloroplast precursor, putative, expressed
LOC_Os01g24764	4.58295	4.84697	4.51279	4.84954	4.84576	4.90853	0.320099	4.76842	23.6813	0.00349393	0.0291216	expressed protein
LOC_Os07g43510	2.35828	1.2678	1.87194	2.67884	2.38298	2.25958	0.319879	2.22025	2.94283	0.123535	0.298818	40S ribosomal protein S9, putative, expressed
LOC_Os02g41590	4.81428	4.7231	4.73877	5.10035	5.09568	5.09359	0.319723	4.94042	25.5622	0.00344013	0.0288515	kinase, pfkB family, putative, expressed
LOC_Os03g10478	1.07593	1.34351	1.68848	1.78362	1.71726	1.71044	0.319644	1.60223	2.80423	0.131483	0.311242	glycosyl hydrolase family 10 protein, putative, expressed
LOC_Os06g49640	7.60583	7.81644	7.39499	7.77278	7.82195	7.87492	0.319631	7.72402	19.0049	0.00225569	0.0223834	uncharacterized UPF0114 domain containing protein, expressed
LOC_Os10g40130	3.31025	3.7481	3.10838	3.6037	3.50406	3.48192	0.319176	3.48067	10.1385	0.0189361	0.0851217	Mur ligase family protein, putative, expressed
LOC_Os06g05080	1.41469	1.67194	1.55689	1.62284	2.07346	1.6845	0.319148	1.71006	3.12043	0.114245	0.283767	cytochrome c oxidase subunit 5B, mitochondrial precursor, putative, expressed
LOC_Os03g22780	6.213	6.70586	6.03217	6.40744	6.45529	6.46925	0.318971	6.39681	21.1785	0.00234741	0.0229548	DVR, putative, expressed
LOC_Os03g58620	4.24624	4.75638	4.15654	4.47142	4.49255	4.59542	0.318908	4.47065	18.5585	0.00430886	0.0330678	small multi-drug export protein, putative, expressed
LOC_Os05g40420	4.6748	4.43585	4.33228	4.83549	4.91069	4.7425	0.318482	4.67308	9.04647	0.0163285	0.0773831	2,3-bisphosphoglycerate-independent phosphoglycerate mutase, putative, expressed
LOC_Os09g32532	4.54492	4.44662	4.38497	4.68854	4.79133	4.87022	0.318372	4.63521	14.6066	0.00481235	0.0350718	60S ribosomal protein L32, putative, expressed
LOC_Os03g57420	3.81971	4.6241	3.80994	4.12165	4.18542	4.09021	0.318269	4.13961	19.5113	0.0060697	0.0403146	ML domain protein, putative, expressed
LOC_Os06g05090	1.9889	2.23593	1.83378	2.00446	2.22154	2.43657	0.318213	2.15162	3.95664	0.080874	0.226793	methyltransferase domain containing protein, expressed
LOC_Os01g58620	2.97902	3.40798	2.79458	3.17006	3.25287	3.19556	0.317685	3.15528	9.45011	0.0293757	0.115184	expressed protein
LOC_Os07g42590	4.46141	5.27929	4.51476	4.79398	4.82248	4.801	0.317436	4.80696	25.0001	0.00398254	0.0316554	OsFBX258 - F-box domain containing protein, expressed
LOC_Os08g06090	3.83306	4.30938	3.74759	3.99344	4.15312	4.17181	0.317432	4.05275	13.9904	0.00654674	0.0421878	zinc finger, C3HC4 type domain containing protein, expressed
LOC_Os11g09280	5.55479	5.37599	4.99187	5.58635	5.67567	5.58735	0.317299	5.48074	5.06115	0.0536855	0.171952	OsPDIL1-1 protein disulfide isomerase PDIL1-1, expressed
LOC_Os01g19870	1.32304	1.43289	1.55689	1.64877	1.91736	1.71044	0.31725	1.63752	3.95634	0.0941754	0.250369	hydrolase, acting on carbon-nitrogen, putative, expressed
LOC_Os12g03230	2.77056	1.87568	2.67998	2.85736	3.09251	3.16259	0.317224	2.80686	6.46877	0.0352862	0.129768	MATE efflux family protein, putative, expressed
LOC_Os04g16722	10.3361	11.8692	9.78774	9.17252	10.5135	10.9859	0.316899	10.7005	0.55967	0.475221	0.686264	uncharacterized protein ycf68, putative, expressed
LOC_Os02g52230	5.15586	5.73525	5.23489	5.50971	5.517	5.51101	0.316563	5.45865	26.5066	0.00366322	0.0299905	coronatine-insensitive protein 1, putative, expressed
LOC_Os05g14980	2.1067	-0.126869	2.04563	2.49093	2.29266	2.38565	0.316495	2.08561	6.23405	0.0619172	0.190424	expressed protein
LOC_Os04g52290	3.2905	4.13612	2.86056	3.37954	3.37795	3.45954	0.316466	3.47543	5.9533	0.0397513	0.140933	PPR repeat domain containing protein, putative, expressed
LOC_Os02g50960	5.8927	6.18001	5.61076	6.04511	6.04423	6.13292	0.316386	5.99741	12.9651	0.00665111	0.0424903	auxin efflux carrier component, putative, expressed
LOC_Os01g42320	1.05329	-0.0281285	1.70238	1.73603	1.5989	1.85696	0.316335	1.47309	2.36476	0.161604	0.353657	aspartic proteinase nepenthesin-2 precursor, putative, expressed
LOC_Os05g48360	5.5396	5.65021	5.48264	5.77477	5.80456	5.90063	0.316289	5.7012	22.8486	0.00335915	0.0284361	membrane attack complex component/perforin/complement C9, putative, expressed
LOC_Os11g03300	1.46702	2.28486	2.14061	2.01277	2.09306	2.3613	0.316206	2.10527	2.30449	0.166426	0.35952	NAC domain transcription factor, putative, expressed
LOC_Os07g02250	2.41265	3.15831	2.67272	2.71611	3.00135	2.86702	0.316146	2.83541	5.6189	0.0443656	0.151976	expressed protein
LOC_Os02g07060	2.39475	2.81025	2.20063	2.64703	2.54825	2.64968	0.316107	2.56807	7.28349	0.0463765	0.156608	tubulin/FtsZ domain containing protein, putative, expressed
LOC_Os02g10600	4.68955	5.41491	4.66613	4.97911	5.01195	4.9902	0.316007	4.98309	26.0607	0.00410601	0.0321499	OsFBA1 - F-box and FBA domain containing protein, expressed
LOC_Os01g49290	6.73751	7.25569	6.52079	6.90378	6.91318	7.02685	0.315935	6.91157	16.4714	0.00342977	0.0288088	WD repeat-containing protein, putative, expressed
LOC_Os04g04030	2.1067	2.41341	2.41003	2.42493	2.45289	2.83791	0.315901	2.47156	3.55215	0.0951672	0.252385	expressed protein
LOC_Os07g03030	2.61942	2.73492	2.70762	2.81676	3.09664	3.01484	0.315881	2.85311	6.83335	0.0373622	0.135347	expressed protein
LOC_Os03g53210	3.79505	4.76678	3.83401	4.01593	4.13445	4.23424	0.315879	4.17305	13.7133	0.00637949	0.0415381	expressed protein
LOC_Os01g71190	8.1061	8.26877	8.01561	8.32631	8.34702	8.45472	0.315577	8.26093	24.6236	0.00276472	0.0250159	photosystem II reaction center PSB28 protein, chloroplast precursor, putative, expressed
LOC_Os05g30980	1.88107	0.419543	1.44554	2.28312	1.74229	1.89137	0.315522	1.73884	2.28257	0.168228	0.361669	RNA recognition motif containing protein, putative, expressed
LOC_Os05g02240	4.17987	4.86475	4.15402	4.51613	4.41877	4.5094	0.31529	4.4641	20.6368	0.00487488	0.035347	ATCHX20, putative, expressed
LOC_Os01g54020	4.38415	2.69934	4.00769	4.48947	4.57499	4.50014	0.314992	4.23205	8.41807	0.0192581	0.0860738	tRNA synthetase, putative, expressed
LOC_Os11g34850	2.38572	1.75748	2.20063	2.81676	2.375	2.60198	0.314966	2.40867	4.12631	0.0757032	0.218083	maf, putative, expressed
LOC_Os03g64070	5.81325	6.31015	5.66946	5.97061	6.03159	6.16492	0.314959	6.01	15.8278	0.00384281	0.0308588	uncharacterized protein PA4923, putative, expressed
LOC_Os05g39670	3.67522	4.425	3.79703	4.08413	3.83309	4.21548	0.314947	4.03365	7.32294	0.026135	0.106117	prenylated rab acceptor, putative, expressed
LOC_Os02g49670	4.68404	4.10156	4.24946	4.81703	4.59917	4.95266	0.314909	4.60121	4.96931	0.0554512	0.175965	zinc knuckle family protein, expressed
LOC_Os11g07030	3.50216	3.93716	3.21893	3.67484	3.63012	3.73661	0.314837	3.63928	9.16346	0.0158464	0.0757107	integrator complex subunit 3, putative, expressed
LOC_Os10g40650	2.73409	2.31151	2.13734	2.50022	2.75647	3.03191	0.314769	2.62228	2.29434	0.167257	0.360484	holliday junction resolvase, putative, expressed
LOC_Os08g10649	2.80701	2.48202	2.72815	3.03402	3.0869	3.125	0.314649	2.90584	9.66745	0.0359727	0.131414	GTPase of unknown function domain containing protein, putative, expressed
LOC_Os07g08660	6.36091	6.24068	6.31228	6.58474	6.66881	6.69826	0.314611	6.48969	26.7719	0.00251717	0.0236864	40S ribosomal protein S15, putative, expressed
LOC_Os07g47640	9.51797	10.2186	9.60194	9.79391	9.88409	9.94291	0.31436	9.84523	22.2	0.00555331	0.0383146	ultraviolet-B-repressible protein, putative, expressed
LOC_Os03g03420	2.26284	2.39573	2.2104	2.37143	2.631	2.63621	0.314318	2.44216	5.87043	0.0514831	0.167253	expressed protein
LOC_Os06g22070	2.55642	2.28486	2.2201	2.82247	2.7029	2.59504	0.31423	2.55998	5.13817	0.0522594	0.169131	mitochondrial glycoprotein, putative, expressed
LOC_Os05g43680	3.23178	2.90076	2.90693	3.17899	3.48564	3.48943	0.314166	3.22727	4.95328	0.0557669	0.176687	expressed protein
LOC_Os01g07770	3.40269	3.37678	2.8888	3.39356	3.54019	3.50433	0.314058	3.3736	4.54219	0.064708	0.196514	peroxidase precursor, putative, expressed
LOC_Os06g04790	2.08455	1.9393	1.93219	2.34787	2.34263	2.27704	0.313787	2.18277	6.53975	0.0650042	0.19695	HAD superfamily phosphatase, putative, expressed
LOC_Os12g32284	1.58219	1.65718	1.61686	1.8633	1.91736	1.95784	0.313563	1.79709	5.64295	0.08837	0.239925	glycine-rich protein, putative, expressed
LOC_Os01g64100	1.9562	2.89448	1.57212	2.11658	2.11239	2.0317	0.313399	2.18797	4.44246	0.0751556	0.217218	glycosyl hydrolase, putative, expressed
LOC_Os01g02170	2.29214	2.84323	2.53186	2.62107	2.74066	2.8261	0.313235	2.6672	6.22536	0.0450177	0.153428	expressed protein
LOC_Os04g14710	2.54023	1.7849	2.36703	2.83946	2.77745	2.6828	0.313193	2.5529	7.22428	0.0441577	0.151439	flavin-containing monooxygenase family protein, putative, expressed
LOC_Os08g44470	3.53112	3.662	3.54255	3.82455	3.8958	3.82829	0.313081	3.72728	16.0753	0.011887	0.062383	expressed protein
LOC_Os11g32270	3.22673	2.61018	2.63697	3.26114	3.18602	3.36433	0.312949	3.08789	3.58266	0.0939806	0.250068	N-rich protein, putative, expressed
LOC_Os02g43150	4.08541	4.14982	3.86352	4.25425	4.33896	4.27752	0.312698	4.17432	13.2789	0.00623943	0.0410007	GATA zinc finger domain containing protein, expressed
LOC_Os01g14890	4.93529	5.17952	4.87547	5.22839	5.15398	5.26853	0.312192	5.1166	21.4843	0.00439855	0.0332695	expressed protein
LOC_Os06g03700	2.37663	1.2678	2.1609	2.64058	2.59022	2.51636	0.312138	2.34143	6.43547	0.0538659	0.172334	oligopeptide transporter, putative, expressed
LOC_Os03g10200	3.34328	3.16876	3.09262	3.53236	3.46323	3.60454	0.312127	3.38712	8.38634	0.0237828	0.0992316	ethylene-responsive element-binding protein, putative, expressed
LOC_Os04g48480	1.43235	2.31339	1.47824	1.69928	1.70457	1.89137	0.31193	1.80625	4.74947	0.0978679	0.257171	exostosin family domain containing protein, expressed
LOC_Os02g34860	4.45278	4.21174	4.29376	4.74373	4.63804	4.6766	0.311905	4.5199	16.5383	0.0047347	0.0347242	Regulator of chromosome condensation domain containing protein, expressed
LOC_Os01g58080	2.43908	2.76277	2.53962	2.71611	2.62428	3.0355	0.311804	2.71114	4.56136	0.0642519	0.195382	membrane-associated salt-inducible protein, putative, expressed
LOC_Os09g27050	5.68382	5.57465	5.78994	6.01739	6.03349	6.09712	0.311749	5.88049	23.5107	0.00355835	0.029449	HD domain containing protein, putative, expressed
LOC_Os02g54710	3.83969	4.13391	3.64692	4.06017	4.07152	4.03996	0.311558	3.97989	14.2288	0.0080983	0.0483936	expressed protein
LOC_Os03g57149	6.59344	6.70451	6.42235	6.80634	6.76111	6.89489	0.311539	6.70587	18.5941	0.00254415	0.0238171	mTERF domain containing protein, expressed
LOC_Os02g06230	2.25671	2.81976	1.76587	2.62199	2.40831	1.89171	0.311503	2.35668	1.80897	0.214509	0.423387	retrotransposon protein, putative, unclassified, expressed
LOC_Os05g41540	3.7082	4.26139	3.75428	3.98073	4.08136	4.0653	0.311457	3.99281	17.1389	0.0081519	0.0486106	bZIP transcription factor domain containing protein, expressed
LOC_Os03g05806	3.66032	3.35865	3.56175	3.9909	3.82139	3.9503	0.311357	3.74685	12.5222	0.0114103	0.060888	pseudouridine synthase family protein, putative, expressed
LOC_Os06g07580	6.18007	6.49946	6.15672	6.38158	6.4834	6.5683	0.311298	6.38774	20.3607	0.00296161	0.0260595	expressed protein
LOC_Os09g38510	1.74643	1.99905	1.66025	1.63587	1.98184	2.34484	0.311298	1.93702	2.20478	0.174836	0.37151	purine permease, putative, expressed
LOC_Os01g10040	3.69729	4.00285	3.66478	3.9208	3.99286	4.06027	0.311276	3.9031	15.6493	0.00880356	0.0511516	cytochrome P450, putative, expressed
LOC_Os09g32760	4.94146	4.82733	4.73032	5.19138	5.14227	5.1168	0.311264	5.00417	15.5628	0.00441245	0.0333352	acyl-ACP thioesterase, putative, expressed
LOC_Os03g08080	5.48335	5.50099	5.3992	5.74346	5.75977	5.75393	0.31065	5.61609	25.8965	0.0040774	0.032101	YGGT family protein, putative, expressed
LOC_Os05g49610	5.92501	6.59162	5.88523	6.19233	6.15674	6.29488	0.310612	6.19512	23.0042	0.00336112	0.0284361	ubiquitin carboxyl-terminal hydrolase, family 1, putative, expressed
LOC_Os08g17680	4.08262	4.26626	3.86661	4.27313	4.30156	4.29047	0.310526	4.19279	14.0816	0.00651032	0.0420743	stromal cell-derived factor 2-like protein precursor, putative, expressed
LOC_Os02g52450	4.30492	4.34205	4.04091	4.56971	4.4476	4.44328	0.310162	4.37114	10.9628	0.0102619	0.0566521	regulator of ribonuclease, putative, expressed
LOC_Os07g44900	3.31976	3.7893	3.10838	3.53931	3.46699	3.57309	0.310124	3.48845	9.70223	0.022308	0.0949661	gibberellin receptor GID1L2, putative, expressed
LOC_Os01g70310	4.71862	5.12424	4.99045	5.11437	5.14109	5.25538	0.310053	5.06935	11.2236	0.00967199	0.0546577	inducer of CBF expression 2, putative, expressed
LOC_Os11g09350	2.61942	2.91943	2.53962	2.85067	2.89374	2.92355	0.309953	2.81028	9.02308	0.0431518	0.14908	expressed protein
LOC_Os02g34930	4.69139	5.25376	4.55364	4.87859	4.90655	5.01252	0.309795	4.90274	16.5814	0.00484481	0.0352194	expressed protein
LOC_Os06g01620	4.71682	5.04282	4.58212	4.94289	4.90377	5.03193	0.309772	4.88223	17.1698	0.00473657	0.0347242	scarecrow, putative, expressed
LOC_Os04g59120	2.35828	3.11576	2.09917	2.49808	2.57636	2.55266	0.309673	2.57975	6.41104	0.0532355	0.171135	auxin-induced protein 5NG4, putative, expressed
LOC_Os06g15660	3.30067	3.2249	3.37901	3.58703	3.61664	3.74291	0.309658	3.49443	11.0383	0.020769	0.0903289	retrotransposon protein, putative, unclassified, expressed
LOC_Os11g01890	4.24874	4.04774	4.16751	4.56798	4.43612	4.54589	0.309474	4.35271	17.1803	0.00554147	0.0382806	expressed protein
LOC_Os04g49954	4.65802	5.10669	4.51476	4.83549	4.84865	5.00206	0.309466	4.84377	14.386	0.0050188	0.0360784	expressed protein
LOC_Os03g08850	4.12936	4.40526	4.21592	4.43835	4.63637	4.35971	0.309417	4.37723	10.6893	0.0109299	0.0590461	AUXIN SIGNALING F-BOX 2, putative, expressed
LOC_Os02g07220	3.58735	4.10701	3.62518	3.96017	3.79472	3.98524	0.309404	3.86122	12.6537	0.00993863	0.0557053	peptidyl-prolyl cis-trans isomerase, FKBP-type, putative, expressed
LOC_Os01g61320	2.87313	2.94397	2.49238	2.84508	3.10631	3.04572	0.3094	2.90786	4.62513	0.0627644	0.192189	thioredoxin, putative, expressed
LOC_Os06g48320	4.10205	4.56404	4.19394	4.45498	4.42458	4.49455	0.309341	4.38551	19.5504	0.0057816	0.0391406	EDR2, putative, expressed
LOC_Os02g51610	1.85512	1.88964	1.58719	2.07892	2.07346	1.94697	0.309326	1.93541	4.69482	0.0849302	0.233415	CRAL/TRIO domain containing protein, expressed
LOC_Os03g60750	2.3303	1.36184	2.2393	2.52633	2.52679	2.72158	0.309287	2.35963	6.31291	0.0553315	0.175699	ribosomal RNA large subunit methyltransferase J, putative, expressed
LOC_Os04g42270	6.1057	6.25362	6.12545	6.3675	6.43863	6.46687	0.309286	6.30097	27.1479	0.00325414	0.0277817	60S ribosomal protein L23A, putative, expressed
LOC_Os03g42190	2.66492	3.38128	2.6003	3.0042	2.87122	2.94555	0.309031	2.94442	8.76775	0.0425253	0.147605	expressed protein
LOC_Os02g56480	1.81532	2.16477	1.99002	2.13504	2.39092	2.10196	0.30903	2.12863	4.4666	0.0747875	0.216376	PB1 domain containing protein, expressed
LOC_Os02g43360	4.22867	4.425	4.29376	4.39496	4.6397	4.66339	0.308934	4.45377	10.7063	0.0108867	0.0589442	cytochrome b5-like Heme/Steroid binding domain containing protein, expressed
LOC_Os05g04170	3.76851	2.75586	3.0767	3.79001	3.79172	3.72712	0.308867	3.54622	3.16816	0.111905	0.279978	AMP-binding enzyme, putative, expressed
LOC_Os03g25450	2.80701	3.58999	2.55503	3.06805	3.02194	2.88422	0.308645	3.03323	6.58511	0.0408549	0.143579	h/ACA ribonucleoprotein complex subunit 4, putative, expressed
LOC_Os08g06280	5.99573	6.05467	6.38026	6.44862	6.53445	6.54417	0.308594	6.34369	8.65319	0.0180903	0.0828127	LSD1 zinc finger domain containing protein, expressed
LOC_Os07g45170	3.60692	2.98592	3.29432	3.7366	3.82433	3.73661	0.308564	3.5666	8.05952	0.0212274	0.0917831	protein phosphatase 2C, putative, expressed
LOC_Os08g44870	6.80724	7.14234	6.84024	7.09186	7.12786	7.17623	0.308531	7.03907	30.911	0.00258142	0.0239734	MATE efflux family protein, putative, expressed
LOC_Os11g01370	3.07294	3.01574	2.9472	3.40677	3.30707	3.23781	0.308403	3.18299	8.9127	0.0318014	0.121391	PMR5, putative, expressed
LOC_Os01g09010	3.47261	3.997	3.45079	3.73054	3.72736	3.84887	0.308296	3.72341	13.7624	0.0140109	0.0697865	transferase family protein, putative, expressed
LOC_Os01g60790	5.59747	5.46344	5.65165	5.85423	5.9112	6.02855	0.308221	5.76581	18.7671	0.00410619	0.0321499	40S ribosomal protein S26, putative, expressed
LOC_Os08g21840	2.70178	2.93787	2.68678	3.09188	3.04224	2.86125	0.308179	2.90597	7.42666	0.041625	0.145462	50S ribosomal protein L15, putative, expressed
LOC_Os08g42040	4.51209	4.99959	4.41906	4.72404	4.76103	4.83529	0.308042	4.72442	19.0585	0.00507855	0.0363778	LTPL80 - Protease inhibitor/seed storage/LTP family protein precursor, expressed
LOC_Os03g16470	4.45062	4.6467	4.17412	4.49126	4.65131	4.7267	0.307942	4.53803	8.71815	0.0177834	0.0820383	expressed protein
LOC_Os12g31800	5.68658	5.47926	5.7453	6.01115	6.04611	6.01495	0.307863	5.84693	27.409	0.00402583	0.031883	glycine-rich RNA-binding protein 7, putative, expressed
LOC_Os01g70130	3.61853	3.30757	3.53868	3.86935	3.92888	3.8605	0.307772	3.71003	14.86	0.0134292	0.0678995	protein kinase domain containing protein, expressed
LOC_Os05g25640	7.21005	7.54095	6.95795	7.35641	7.35937	7.4725	0.307726	7.32885	13.9911	0.00541674	0.0377989	cytochrome P450, putative, expressed
LOC_Os02g32370	1.73224	2.38681	2.00131	2.18019	2.22323	2.14063	0.307464	2.14258	5.20285	0.0773151	0.220826	inositol hexaphosphate kinase, putative, expressed
LOC_Os02g33710	4.2953	4.50137	4.17162	4.57479	4.56098	4.48707	0.307194	4.44291	17.6022	0.00584146	0.0394509	decarboxylase, putative, expressed
LOC_Os02g14290	1.65917	-0.233417	1.44554	1.64877	2.0536	1.85696	0.307125	1.58495	3.23353	0.1088	0.274888	scramblase, putative, expressed
LOC_Os09g22510	3.7262	4.02602	3.74423	4.05766	4.01614	4.05271	0.30708	3.94931	18.4555	0.0092313	0.0528507	expressed protein
LOC_Os10g25040	1.41469	2.92561	1.79615	1.94929	1.884	1.94697	0.307038	2.08428	4.1101	0.0909723	0.244582	red chlorophyll catabolite reductase, putative, expressed
LOC_Os09g12530	2.22283	3.23487	2.52405	2.50519	2.77745	2.77171	0.306918	2.71917	4.65622	0.0620552	0.190723	glycosyl transferase, group 1 domain containing protein, expressed
LOC_Os03g59040	2.21265	1.30615	2.00131	2.3946	2.53398	2.31133	0.306871	2.19518	5.19546	0.0670309	0.200878	squalene synthetase, putative, expressed
LOC_Os03g54050	4.03141	4.84697	3.95929	4.26057	4.26315	4.38005	0.306688	4.32419	16.7529	0.00684193	0.0432387	anther-specific proline-rich protein APG precursor, putative, expressed
LOC_Os01g03650	5.18218	5.42475	4.91034	5.40899	5.39503	5.26744	0.306491	5.27765	10.9953	0.0101861	0.0564551	sufB/sufD domain containing protein, putative, expressed
LOC_Os01g43895	4.64672	5.38162	4.82552	4.9284	5.03366	5.16566	0.306406	5.01876	11.3011	0.00950475	0.0540422	expressed protein
LOC_Os02g42210	3.00284	3.64339	3.06059	3.32686	3.43664	3.24519	0.306327	3.31034	9.29395	0.0305636	0.11852	membrane-associated salt-inducible protein like, putative, expressed
LOC_Os04g48484	4.1493	4.83006	4.11332	4.40262	4.44461	4.46481	0.306236	4.42425	20.9214	0.00638093	0.0415381	expressed protein
LOC_Os06g14420	5.09897	5.84108	5.56962	5.5106	5.64696	5.80833	0.30621	5.60066	4.89194	0.0569964	0.179415	hydrolase, NUDIX family, domain containing protein, expressed
LOC_Os07g02100	2.1067	2.34145	1.92034	2.23258	2.34263	2.38565	0.306075	2.24713	5.72976	0.0702473	0.206901	flavin-containing monooxygenase family protein, putative, expressed
LOC_Os06g11610	1.84198	2.38681	2.2104	2.32393	2.19631	2.50158	0.305974	2.27434	3.77903	0.0867832	0.236943	heat shock 22 kDa protein, mitochondrial precursor, putative, expressed
LOC_Os03g13840	4.4266	4.87595	4.47885	4.74373	4.79133	4.74093	0.305784	4.68852	22.2979	0.00543517	0.0378899	senescence-associated protein, putative, expressed
LOC_Os02g35700	1.37873	1.61197	1.57212	1.98025	1.70457	1.64471	0.305686	1.68556	3.44473	0.104772	0.268488	nucleoside diphosphate kinase, putative, expressed
LOC_Os01g12560	1.53395	2.49038	1.61686	2.02054	1.91736	1.6845	0.305672	1.9351	4.01529	0.0964928	0.254843	3-methyl-2-oxobutanoate hydroxymethyltransferase, putative, expressed
LOC_Os02g40820	2.9114	3.18429	2.86427	3.32284	3.05228	3.19096	0.305594	3.10603	7.27166	0.0370742	0.134529	expressed protein
LOC_Os03g13640	0.983168	1.37993	1.63147	1.68682	1.61254	1.65809	0.305578	1.54034	2.38606	0.159944	0.351402	expressed protein
LOC_Os05g43174	1.53395	1.70102	1.75671	1.93882	1.93917	1.98996	0.305362	1.8416	4.90802	0.0938749	0.249978	expressed protein
LOC_Os01g65904	2.46504	3.39024	2.40153	2.7937	2.64434	2.77171	0.305086	2.79401	7.73128	0.0506117	0.165616	expressed protein
LOC_Os10g33460	3.87239	4.67445	4.04909	4.24365	4.18314	4.37397	0.305014	4.25924	11.5994	0.00889441	0.0515056	alcohol oxidase, putative, expressed
LOC_Os04g33830	10.7806	10.6958	10.7636	11.0023	11.0818	11.1435	0.30494	10.9215	22.6268	0.00856053	0.0501381	membrane protein, putative, expressed
LOC_Os11g11580	3.0664	2.81025	3.26182	3.54277	3.50771	3.36024	0.304624	3.28863	7.96613	0.0295997	0.115901	NB-ARC domain containing protein, expressed
LOC_Os02g45270	1.59792	2.05204	1.70391	1.85442	2.01169	2.00051	0.304579	1.90097	5.02728	0.094009	0.250068	expressed protein
LOC_Os08g02190	1.81532	1.12491	1.96716	2.01057	2.29266	2.27704	0.304455	1.9841	4.35136	0.081422	0.227655	expressed protein
LOC_Os06g45090	3.63767	3.53048	3.57315	3.8721	3.94245	3.91449	0.304428	3.76093	15.362	0.0131442	0.0667945	expressed protein
LOC_Os05g49860	5.73105	6.32397	5.70063	5.98903	5.97495	6.09389	0.304365	5.98593	22.6581	0.00441538	0.0333352	Core histone H2A/H2B/H3/H4 domain containing protein, putative, expressed
LOC_Os02g08160	1.05329	1.87696	1.6021	1.79528	1.40872	1.74849	0.30436	1.63212	2.17768	0.177219	0.374831	OsFBD6 - F-box and FBD domain containing protein, expressed
LOC_Os01g48390	2.82048	2.05643	2.6003	3.05357	3.17687	2.79613	0.304353	2.80499	4.60944	0.0631262	0.192877	expressed protein
LOC_Os12g19470	11.8822	11.6757	11.8994	12.1667	12.1989	12.219	0.304196	12.0208	27.3558	0.010021	0.0558927	ribulose bisphosphate carboxylase small chain, chloroplast precursor, putative, expressed
LOC_Os02g06605	1.28469	2.3688	1.70238	1.74808	1.70457	1.97933	0.304195	1.85674	3.04932	0.117851	0.289162	expressed protein
LOC_Os04g41570	3.28618	3.31229	3.33506	3.62998	3.59275	3.62173	0.304031	3.47842	12.8249	0.0241392	0.10048	ethylene-responsive protein related, putative, expressed
LOC_Os10g33920	1.46702	1.03642	1.41208	1.64877	1.69178	1.87999	0.303968	1.57417	4.1638	0.109875	0.276625	transporter-related, putative, expressed
LOC_Os06g01210	12.0349	12.8311	11.9536	12.2347	12.2912	12.3673	0.303949	12.3146	20.4229	0.0104086	0.0572149	plastocyanin, chloroplast precursor, putative, expressed
LOC_Os02g10850	3.04934	3.49357	2.90091	3.31476	3.19964	3.3229	0.303942	3.23465	8.93662	0.0341376	0.127155	OsFBK3 - F-box domain and kelch repeat containing protein, expressed
LOC_Os11g47670	1.22517	1.92704	1.5415	1.58305	1.69178	1.80975	0.303372	1.67108	3.51441	0.112798	0.281065	thaumatin family domain containing protein, expressed
LOC_Os03g04380	1.44458	2.26641	2.05747	1.88168	2.07563	2.28758	0.303322	2.04756	2.19804	0.175424	0.372492	LYR motif containing protein, putative, expressed
LOC_Os02g53680	2.60392	3.29809	2.46816	2.82816	2.83677	2.85545	0.303306	2.84953	8.33764	0.0490565	0.162455	RPA1A - Putative single-stranded DNA binding complex subunit 1, expressed
LOC_Os03g31679	4.65049	5.43992	4.95894	5.06587	5.08838	5.19236	0.302966	5.08767	9.74964	0.0136823	0.0688323	annexin A7, putative, expressed
LOC_Os10g23204	2.56444	2.39573	2.48435	2.95828	2.72818	2.78397	0.302949	2.67812	6.60524	0.0495741	0.163514	CutA, chloroplast precursor, putative, expressed
LOC_Os05g33940	6.41128	7.71341	6.40332	6.68118	6.69212	6.7551	0.302525	6.85375	29.9537	0.00331572	0.028177	alpha/beta hydrolase fold, putative, expressed
LOC_Os12g05430	6.48713	6.93933	6.36157	6.65083	6.70787	6.82038	0.302427	6.67483	17.8032	0.00346039	0.0289106	ribosomal protein L24, putative, expressed
LOC_Os10g41790	3.18047	3.53048	2.89487	3.32686	3.31677	3.39264	0.302268	3.29478	7.40725	0.0329389	0.124145	type II intron maturase protein, putative, expressed
LOC_Os05g01970	4.69139	5.20003	4.13106	4.78377	4.68721	4.74407	0.302194	4.74179	4.58463	0.063704	0.19422	NAD dependent epimerase/dehydratase family protein, putative, expressed
LOC_Os08g38092	2.39475	2.4046	2.34059	2.59463	2.65756	2.75311	0.302093	2.5462	7.25076	0.0551275	0.175413	abhydrolase domain-containing protein FAM108C1, putative, expressed
LOC_Os03g18620	1.78815	2.14374	1.75671	2.23258	1.92831	2.04195	0.301827	2.01225	4.42074	0.0896139	0.24218	PPR repeat domain containing protein, putative, expressed
LOC_Os12g01180	3.1194	3.35078	2.73717	3.23111	3.18356	3.30595	0.301804	3.17653	5.54034	0.0455468	0.154748	WRKY57, expressed
LOC_Os06g22080	3.9992	3.52643	3.85109	4.13088	4.27392	4.27535	0.301566	4.03738	12.5309	0.00903741	0.052016	diacylglycerol O-acyltransferase, putative, expressed
LOC_Os01g61460	2.35828	2.18549	1.7298	2.28312	2.22323	2.59504	0.30155	2.26798	2.22707	0.172907	0.368427	leaf senescence related protein, putative, expressed
LOC_Os02g56960	5.84819	5.96612	5.71046	6.07948	6.06546	6.10141	0.301391	5.96991	21.7293	0.00474652	0.0347789	ribosomal protein, putative, expressed
LOC_Os04g31340	1.65917	1.34351	1.63147	1.78362	2.03346	2.01098	0.301369	1.78675	4.3515	0.0993598	0.259491	CBS domain containing membrane protein, putative, expressed
LOC_Os06g18000	4.97196	5.61913	4.8585	5.12133	5.25419	5.2718	0.301097	5.20598	15.9512	0.00614981	0.0405974	protein kinase domain containing protein, expressed
LOC_Os07g01200	2.1067	1.58102	2.09917	2.42493	2.30111	2.47913	0.300929	2.21234	6.06228	0.072381	0.211583	tetraacyldisaccharide 4-kinase, putative, expressed
LOC_Os02g49920	4.78367	5.441	4.79988	5.09917	5.06003	5.11801	0.300811	5.06985	23.2609	0.00622103	0.0409522	3-ketoacyl-CoA synthase, putative, expressed
LOC_Os09g01960	5.04692	5.64835	4.85694	5.23269	5.26934	5.26416	0.300785	5.24227	16.4409	0.00613601	0.0405253	MYB family transcription factor, putative, expressed
LOC_Os02g48640	3.56352	4.10701	3.42587	3.65898	3.8846	3.83714	0.300724	3.76929	9.43774	0.015154	0.0734253	expressed protein
LOC_Os02g52300	3.08884	3.23934	2.76837	3.31881	3.1207	3.26282	0.300671	3.15294	5.71959	0.0429081	0.14853	CPuORF38 - conserved peptide uORF-containing transcript, expressed
LOC_Os01g71310	5.46223	5.59706	5.56487	5.81469	5.80308	5.82697	0.300366	5.68674	23.3079	0.00534	0.0375241	cytokinin dehydrogenase precursor, putative, expressed
LOC_Os03g62720	2.12852	1.75748	1.83454	2.23258	2.35079	2.27704	0.300354	2.13241	4.77796	0.0798346	0.225051	exosome complex exonuclease, putative, expressed
LOC_Os03g56840	3.71543	2.52331	3.43838	3.82739	3.90414	3.91449	0.299884	3.63087	8.71033	0.0180602	0.0828127	GTP-binding protein, putative, expressed
LOC_Os05g25580	1.50087	1.97545	1.37783	1.5559	1.80304	1.8453	0.299816	1.71541	3.71615	0.114	0.283307	OsFBX165 - F-box domain containing protein, expressed
LOC_Os08g17500	1.86815	1.68656	1.64593	1.90694	2.17808	2.08223	0.29978	1.92877	4.06235	0.0935004	0.249423	cinnamoyl-CoA reductase, putative, expressed
LOC_Os09g09370	3.25676	3.19965	3.28972	3.59038	3.48934	3.63533	0.299593	3.42777	10.5265	0.0286714	0.113149	BTBN18 - Bric-a-Brac, Tramtrack, Broad Complex BTB domain with non-phototropic hypocotyl 3 NPH3 domain, expressed
LOC_Os10g33900	2.63474	2.05643	2.91889	3.17006	3.01168	3.06595	0.299454	2.8656	6.03443	0.0455517	0.154748	possible lysine decarboxylase domain containing protein, expressed
LOC_Os08g43670	3.50216	3.25952	3.64692	3.8387	3.72736	4.04506	0.299378	3.69748	7.19267	0.0271466	0.109122	RING-H2 finger protein ATL2B, putative, expressed
LOC_Os12g16524	2.79123	2.07876	3.18857	3.21762	3.25109	3.43552	0.299298	3.06653	4.616	0.0629748	0.192611	glutaredoxin-C8 precursor, putative, expressed
LOC_Os05g01940	2.03919	1.9635	1.84711	2.20662	2.35079	2.16896	0.299278	2.12414	4.98585	0.0829588	0.23016	zinc finger, RING-type, putative, expressed
LOC_Os08g42640	2.16065	1.77125	2.2104	2.65984	2.53398	2.22401	0.299227	2.30481	3.85007	0.0843549	0.232526	zinc finger, C3HC4 type domain containing protein, expressed
LOC_Os10g41580	3.59912	4.19139	4.01885	4.11236	4.07398	4.18574	0.299098	4.04827	6.33988	0.035147	0.12961	protein binding protein, putative, expressed
LOC_Os09g33950	4.27098	4.60307	4.19148	4.48588	4.55922	4.54587	0.299094	4.45448	18.7754	0.00729844	0.045221	ferredoxin 1-like isoform 1, putative, expressed
LOC_Os08g06415	3.03786	2.99181	2.91292	3.26952	3.13022	3.41252	0.299073	3.14518	6.60003	0.038779	0.138569	expressed protein
LOC_Os03g08810	3.99327	4.40526	4.04637	4.26057	4.29311	4.40011	0.298805	4.24603	15.6829	0.00844402	0.0496576	expressed protein
LOC_Os12g26480	3.56352	2.57134	3.39194	3.79292	3.75837	3.78318	0.298674	3.53979	11.0705	0.0224474	0.0952998	expressed protein
LOC_Os02g43700	6.17746	6.83812	6.3369	6.52411	6.53356	6.6141	0.298296	6.51985	19.096	0.00419069	0.0325016	triacylglycerol lipase like protein, putative, expressed
LOC_Os08g31630	7.73946	7.77346	7.53586	7.93568	7.946	7.93648	0.298216	7.81892	18.9869	0.0037301	0.0303053	uncharacterized glycosyl hydrolase Rv2006/MT2062, putative, expressed
LOC_Os02g33450	8.48295	8.02305	8.05881	8.54651	8.58875	8.61723	0.298126	8.40691	7.33816	0.02602	0.105772	peroxiredoxin, putative, expressed
LOC_Os04g31030	2.61169	2.74892	2.73494	3.07285	2.89374	2.94555	0.298	2.854	7.17815	0.0493638	0.163088	nitrate-induced NOI protein, expressed
LOC_Os08g02400	5.47719	5.25866	5.40717	5.75849	5.76997	5.69112	0.297819	5.57478	22.2276	0.00587482	0.0395748	40S ribosomal protein S13, putative, expressed
LOC_Os02g50930	2.33969	3.08851	2.42688	2.64703	2.70926	2.68934	0.297785	2.68244	7.81671	0.0579565	0.181701	RING-H2 finger protein, putative, expressed
LOC_Os11g12740	1.26512	2.49868	1.74332	1.99043	1.91736	1.51827	0.297737	1.89613	2.14628	0.180037	0.378343	peptide transporter PTR2, putative, expressed
LOC_Os06g49780	4.62961	5.60766	4.83502	5.01942	4.98074	5.09973	0.297733	5.06371	13.4155	0.00690714	0.0434547	expressed protein
LOC_Os08g43040	3.89802	4.23926	3.88197	4.14461	4.1877	4.229	0.297491	4.10891	17.5167	0.00997131	0.0557079	transferase family protein, putative, expressed
LOC_Os04g33390	4.02561	4.34666	3.9032	4.21573	4.24137	4.32865	0.297344	4.18992	14.7246	0.00926919	0.0530244	prephenate dehydratase domain containing protein, expressed
LOC_Os06g12740	3.61467	4.07682	3.66123	3.77242	4.05163	3.96922	0.297148	3.87464	9.15673	0.0158737	0.0757885	expressed protein
LOC_Os10g34270	4.50377	5.15083	4.37849	4.69478	4.76714	4.75502	0.297128	4.73207	17.7548	0.00696785	0.0436803	expressed protein
LOC_Os01g66000	7.30292	7.58767	7.18971	7.47551	7.54775	7.60714	0.297074	7.46031	21.3238	0.00373979	0.0303259	NADH dehydrogenase I subunit N, putative, expressed
LOC_Os06g05600	1.86815	2.74892	1.6021	1.92827	1.91736	2.2419	0.297071	2.11683	3.36728	0.102788	0.264968	OsFBDUF31 - F-box and DUF domain containing protein, expressed
LOC_Os09g39180	8.17111	8.43037	8.01804	8.32794	8.41111	8.43917	0.296931	8.30804	19.4689	0.00495703	0.0357566	RNA recognition motif containing protein, putative, expressed
LOC_Os03g64060	3.91382	4.51166	3.93594	4.16497	4.23256	4.26663	0.296916	4.18974	17.1726	0.00960686	0.0544466	expressed protein
LOC_Os11g28600	4.30252	4.49723	4.3052	4.61646	4.51451	4.6667	0.296766	4.49404	16.5263	0.00747403	0.0460124	expressed protein
LOC_Os06g22870	4.48697	4.37851	4.53044	4.77055	4.84142	4.80402	0.296634	4.64938	20.7554	0.00679188	0.0430765	OsIAA21 - Auxin-responsive Aux/IAA gene family member, expressed
LOC_Os01g65680	3.59912	4.80741	3.97082	4.04072	4.07398	4.16714	0.296579	4.1615	7.10777	0.0278324	0.110959	4,5-DOPA dioxygenase extradiol, putative, expressed
LOC_Os03g40700	2.6271	3.02669	2.65138	2.83946	2.96459	2.99914	0.296412	2.87101	7.72755	0.0515919	0.167382	presenilin, putative, expressed
LOC_Os01g57100	1.82871	2.31339	1.74332	2.01057	2.0536	2.17828	0.296294	2.053	5.13096	0.0946146	0.251188	expressed protein
LOC_Os12g14110	1.88107	2.06764	1.89634	2.1623	2.32616	2.05212	0.296204	2.09136	4.69389	0.0891771	0.241463	expressed protein
LOC_Os02g56990	5.25094	5.11346	5.23967	5.48563	5.5998	5.5366	0.296118	5.38395	21.0607	0.00641035	0.0416557	ribosomal protein L37, putative, expressed
LOC_Os05g34170	6.09881	5.35328	5.65701	6.16564	6.19804	6.20709	0.29606	5.98224	6.69071	0.0315372	0.120898	tubulin/FtsZ domain containing protein, putative, expressed
LOC_Os07g12320	3.0664	3.76541	3.15463	3.27369	3.49304	3.44764	0.29605	3.39321	8.08998	0.0338352	0.126397	WD domain, G-beta repeat domain containing protein, expressed
LOC_Os10g40390	3.85286	4.16294	3.86352	3.98837	4.17167	4.28832	0.296048	4.06864	9.14449	0.0159234	0.0759733	scarecrow, putative, expressed
LOC_Os05g50230	4.89766	5.37487	5.03372	5.2176	5.21449	5.35431	0.296019	5.194	14.8555	0.00692411	0.0435089	DUF1645 domain containing protein, putative, expressed
LOC_Os04g59520	6.33942	6.70137	6.15861	6.45919	6.55976	6.61967	0.295981	6.48506	14.8696	0.00457985	0.034098	anthranilate phosphoribosyltransferase, putative, expressed
LOC_Os04g45140	6.11393	5.81222	6.20147	6.42302	6.44198	6.49698	0.295885	6.26821	23.8857	0.00486162	0.0352913	DTA2, putative, expressed
LOC_Os03g15700	4.92441	4.91835	4.72522	5.06226	5.11258	5.19351	0.295878	4.99994	13.2541	0.00681998	0.0431867	splicing factor 3A subunit 2, putative, expressed
LOC_Os06g36740	3.05505	2.01071	3.0223	3.47554	3.31259	3.20014	0.295868	3.08961	6.85455	0.0407622	0.143473	pollen-specific protein SF21, putative, expressed
LOC_Os02g20860	1.43235	1.64227	1.76997	1.98025	1.81489	1.92499	0.295808	1.7957	3.67594	0.107454	0.272777	ATP11 protein, expressed
LOC_Os06g51170	3.14344	3.083	2.95999	3.23997	3.28304	3.51172	0.29569	3.22271	6.03425	0.0387268	0.138418	serine/threonine-protein kinase Cx32, chloroplast precursor, putative, expressed
LOC_Os05g49290	5.79289	6.29056	5.7453	6.06391	6.0021	6.12571	0.295545	6.01682	21.6053	0.00561434	0.0385277	3-ketoacyl-CoA synthase, putative, expressed
LOC_Os03g50130	5.04118	5.7282	4.8968	5.23054	5.23998	5.32523	0.295318	5.26971	16.7291	0.00710784	0.0443073	microsomal glutathione S-transferase 3, putative, expressed
LOC_Os12g43810	1.67408	1.9635	1.32488	1.73603	1.98184	1.67136	0.295283	1.7644	2.95956	0.122619	0.297523	expressed protein
LOC_Os09g23084	2.25294	2.72788	1.71616	2.30775	2.28459	2.31133	0.295228	2.31109	3.2391	0.10854	0.274508	endoglucanase, putative, expressed
LOC_Os10g38630	5.31657	4.24173	5.29921	5.58215	5.53412	5.68867	0.295184	5.34771	18.164	0.00643229	0.0417564	glutathione S-transferase, putative, expressed
LOC_Os04g59000	3.84299	2.15429	3.41746	3.95498	3.8846	3.97725	0.29516	3.6606	5.69769	0.0432199	0.149242	protein kinase family protein, putative, expressed
LOC_Os01g49529	6.34351	6.39338	6.4135	6.65814	6.66077	6.70296	0.295113	6.5371	27.0778	0.00449907	0.0337215	OsWAK10d - OsWAK receptor-like cytoplasmic kinase OsWAK-RLCK, expressed
LOC_Os03g08110	4.06575	3.91871	4.03542	4.32229	4.26531	4.44328	0.294907	4.19112	13.8892	0.0093599	0.0534381	hydrolase protein, putative, expressed
LOC_Os03g43930	6.40179	5.74923	6.25139	6.65182	6.64644	6.57007	0.294863	6.41116	19.4419	0.00470641	0.0347038	START domain containing protein, expressed
LOC_Os06g22140	3.21147	3.9218	3.37468	3.55654	3.50406	3.70471	0.294827	3.57008	8.44702	0.0256443	0.104791	thioredoxin reductase 2, putative, expressed
LOC_Os09g33630	2.80701	1.34351	2.84559	3.15204	3.20416	2.99914	0.29481	2.84765	7.28095	0.0480585	0.160244	protein kinase domain containing protein, expressed
LOC_Os10g32444	1.62887	2.01071	1.49432	1.8633	1.84986	1.85696	0.294794	1.81617	4.84987	0.111512	0.279345	expressed protein
LOC_Os08g41000	5.38275	5.67424	5.3072	5.56693	5.62778	5.72172	0.294791	5.55628	17.5292	0.00656247	0.0422246	extracellular ligand-gated ion channel, putative, expressed
LOC_Os01g70790	4.21599	4.90592	4.33228	4.47686	4.47212	4.74564	0.29476	4.54757	8.65383	0.0180872	0.0828127	SRC2 protein, putative, expressed
LOC_Os02g44940	4.95374	5.58931	4.85227	5.12018	5.24108	5.22983	0.294277	5.18627	17.0237	0.00743196	0.0457735	RALFL8 - Rapid ALkalinization Factor RALF family protein precursor, expressed
LOC_Os08g04300	3.59912	3.42986	3.5994	3.77831	3.91243	3.98258	0.294054	3.73594	10.8848	0.017315	0.080246	fringe-related protein, putative, expressed
LOC_Os03g63700	5.62843	6.22387	5.33648	5.72231	5.7677	5.85631	0.293695	5.78196	10.0794	0.0126268	0.0649876	AIG2-like family domain containing protein, expressed
LOC_Os05g08414	1.94395	2.18549	2.00131	2.02054	2.17808	2.55266	0.293658	2.17939	2.79972	0.131752	0.311773	expressed protein
LOC_Os10g04050	4.67294	3.08851	4.35447	4.73468	4.88704	4.82048	0.293645	4.53712	8.43607	0.0191654	0.0859053	transposon protein, putative, CACTA, En/Spm sub-class, expressed
LOC_Os03g02690	3.22166	2.38681	2.91292	3.27369	3.39778	3.42823	0.293594	3.15418	5.97427	0.0403752	0.142544	dihydrodipicolinate reductase, putative, expressed
LOC_Os10g10190	2.9798	2.22686	2.80131	3.15761	3.19244	3.20758	0.293486	2.97556	7.93362	0.0476171	0.159264	ATP-binding region, ATPase-like domain containing protein, expressed
LOC_Os05g47890	5.05407	5.50937	4.85227	5.27701	5.19422	5.27615	0.293373	5.21019	14.0311	0.00748976	0.0460689	WD domain, G-beta repeat domain containing protein, expressed
LOC_Os12g10720	2.75886	3.44283	2.75509	2.9162	3.07217	3.15364	0.293359	3.04634	6.96938	0.0498598	0.164034	glutathione S-transferase, putative, expressed
LOC_Os02g37870	3.23681	3.15306	3.12912	3.54623	3.40171	3.47815	0.293296	3.34114	9.22331	0.0351185	0.129573	Brix domain containing protein, putative, expressed
LOC_Os03g17140	4.91503	5.52368	4.90884	5.12249	5.1874	5.29983	0.293078	5.17791	16.0821	0.00764598	0.0466585	expressed protein
LOC_Os01g01280	6.06597	6.69641	6.08753	6.3244	6.34929	6.43368	0.293052	6.34323	23.4884	0.0052771	0.0372871	expressed protein
LOC_Os03g16440	3.71903	3.7481	3.38765	4.021	3.8447	3.67538	0.293007	3.751	4.92164	0.0563969	0.177922	outer membrane protein, OMP85 family, putative, expressed
LOC_Os01g32830	5.6531	4.93679	5.40505	5.84094	5.80975	5.82993	0.292884	5.61455	13.1985	0.00660063	0.0423024	expressed protein
LOC_Os03g49600	4.60841	5.0903	4.4441	4.79977	4.81807	4.8441	0.29257	4.78425	16.2098	0.00773372	0.046907	Os3bglu7 - beta-glucosidase, exo-beta-glucanse, expressed
LOC_Os04g49680	4.02851	4.54412	3.90018	4.17169	4.30366	4.29476	0.292458	4.2262	13.2896	0.0103634	0.0571003	DUF581 domain containing protein, expressed
LOC_Os06g02420	4.48062	5.20385	4.72351	4.90304	4.87152	4.92524	0.292393	4.87037	12.4192	0.00777542	0.0471251	ATOZI1, putative, expressed
LOC_Os12g02320	7.19073	7.97773	7.4447	7.51879	7.58738	7.73288	0.29237	7.59637	10.2316	0.0121742	0.0633538	LTPL12 - Protease inhibitor/seed storage/LTP family protein precursor, expressed
LOC_Os03g61810	4.12936	4.29277	4.29835	4.5284	4.48144	4.51677	0.292269	4.38569	14.9402	0.00878292	0.051095	tRNA-specific adenosine deaminase, putative, expressed
LOC_Os01g47350	3.05505	3.3632	2.56268	3.03893	3.04224	3.2672	0.292224	3.08491	3.4804	0.0980348	0.257418	enoyl-CoA hydratase/isomerase family protein, putative, expressed
LOC_Os05g43760	4.27588	4.38748	4.30064	4.50197	4.65626	4.57968	0.292218	4.46085	15.8566	0.00849699	0.0499065	TCP family transcription factor, putative, expressed
LOC_Os04g48940	1.88107	2.5395	2.28623	2.51227	2.35891	2.29429	0.292185	2.34319	3.66958	0.0907032	0.244142	uncharacterized mscS family protein, putative, expressed
LOC_Os03g57870	2.08209	1.82758	2.59405	2.65997	2.81899	2.46412	0.292167	2.46252	2.78107	0.132875	0.313694	RFC3 - Putative clamp loader of PCNA, replication factor C subunit 3, expressed
LOC_Os03g54000	9.15183	10.078	9.47522	9.58425	9.58523	9.67279	0.292096	9.61769	9.69436	0.0138699	0.0694283	oligopeptide transporter, putative, expressed
LOC_Os03g24030	2.69448	3.57042	2.91889	3.03893	2.95926	3.29317	0.291956	3.11628	4.72414	0.0605408	0.187586	glutaredoxin, putative, expressed
LOC_Os02g10480	1.24528	0.867157	1.75671	1.80684	1.80304	1.8453	0.291955	1.6251	2.80693	0.131322	0.311084	stromal membrane-associated protein, putative, expressed
LOC_Os05g29170	1.76047	2.19574	2.2201	2.40984	2.35891	2.12142	0.291943	2.21006	2.97821	0.121608	0.295631	expressed protein
LOC_Os04g48020	3.88206	4.85184	3.78401	4.09596	4.17167	4.10739	0.291897	4.19716	15.6692	0.0115225	0.0613105	3-hexulose-6-phosphate isomerase, putative, expressed
LOC_Os02g57050	4.00216	4.22681	4.09198	4.29176	4.37342	4.35355	0.291889	4.23383	16.4276	0.00996929	0.0557079	diphthamide biosynthesis protein, putative, expressed
LOC_Os11g02424	7.87027	8.35866	8.19045	8.27806	8.34932	8.3647	0.291875	8.24545	10.2521	0.0121149	0.0631851	LTPL9 - Protease inhibitor/seed storage/LTP family protein precursor, expressed
LOC_Os05g09728	4.31447	4.65972	4.15654	4.42903	4.51633	4.63489	0.291811	4.46599	11.1522	0.00982905	0.0552604	expressed protein
LOC_Os03g58530	3.10544	3.62075	3.14448	3.39356	3.4328	3.42432	0.291797	3.37196	10.9087	0.0365951	0.133445	ES43 protein, putative, expressed
LOC_Os01g71320	3.52702	3.7021	3.58446	3.95758	3.79771	3.78012	0.291554	3.73798	10.7091	0.0186919	0.0844945	hexokinase, putative, expressed
LOC_Os09g32520	3.76851	3.99407	3.78728	3.92611	4.2237	4.04251	0.291138	3.9706	8.65146	0.0180985	0.0828127	60S ribosomal protein L32, putative, expressed
LOC_Os08g37260	2.01596	1.87696	2.17094	2.43986	2.51231	2.18754	0.290834	2.2353	4.14668	0.0822605	0.228997	expressed protein
LOC_Os01g71220	1.62887	2.08979	1.90839	2.15327	2.08329	1.95784	0.290814	2.00037	3.99696	0.101968	0.263608	zinc finger protein, putative, expressed
LOC_Os06g47640	6.13159	6.99823	6.24843	6.4003	6.40473	6.62905	0.290686	6.49842	11.7749	0.00855801	0.0501381	OsCML29 - Calmodulin-related calcium sensor protein, expressed
LOC_Os04g52830	1.3604	2.30394	1.71616	1.79528	1.98184	1.73591	0.290347	1.86529	3.16506	0.117042	0.287866	OsFBK15 - F-box domain and kelch repeat containing protein, expressed
LOC_Os05g38370	5.07107	5.54789	5.24324	5.43344	5.43396	5.48307	0.290344	5.37952	16.3362	0.00771044	0.0468847	peptidyl-prolyl cis-trans isomerase, FKBP-type, putative, expressed
LOC_Os04g42250	5.3483	5.95485	5.1575	5.48743	5.59207	5.5564	0.290163	5.53879	14.3949	0.00764188	0.0466576	transferase family protein, putative, expressed
LOC_Os03g43430	4.57304	4.72487	4.54402	4.79398	4.8701	4.88025	0.290031	4.74007	19.4552	0.00799633	0.0480369	mttA/Hcf106 family protein, putative, expressed
LOC_Os02g01560	7.53662	7.68048	7.34904	7.69907	7.74876	7.75894	0.290015	7.63623	18.3873	0.00466726	0.0345402	40S ribosomal protein S4, putative, expressed
LOC_Os04g44200	1.99235	2.4046	1.61686	2.1623	1.93917	2.19675	0.289658	2.09049	3.25499	0.107805	0.27347	oxygen-evolving enhancer protein 3, chloroplast precursor, putative, expressed
LOC_Os01g09120	4.06008	2.81691	4.21349	4.48947	4.34101	4.45099	0.289382	4.15981	12.2447	0.0103612	0.0571003	Twin LOV 1, putative, expressed
LOC_Os07g10770	4.01686	3.86833	3.54641	4.12627	3.98239	4.15066	0.289346	3.96715	4.77758	0.0593823	0.184852	CESA8 - cellulose synthase, expressed
LOC_Os03g54220	4.38124	2.57307	4.38188	4.62567	4.76924	4.61234	0.289302	4.37417	14.6657	0.00869982	0.0506955	expressed protein
LOC_Os06g43350	5.68198	6.30956	5.77027	6.00803	5.94461	6.0922	0.2893	5.98385	17.8469	0.00678155	0.0430498	cytochrome P450, putative, expressed
LOC_Os06g04380	3.20121	3.17913	2.96577	3.37037	3.32921	3.42823	0.289197	3.26195	7.43509	0.0410753	0.144138	aminomethyltransferase, putative, expressed
LOC_Os02g05890	2.1712	2.55551	2.15079	2.37919	2.59709	2.3613	0.289095	2.39417	5.1901	0.077643	0.221405	EMB1303, putative, expressed
LOC_Os02g40030	3.56352	2.70653	3.49141	3.74564	3.87896	3.82236	0.288951	3.58943	11.1427	0.0248013	0.102237	transporter family protein, putative, expressed
LOC_Os03g24930	5.6994	6.41861	5.73096	5.97189	5.97727	6.06167	0.288877	5.9981	22.3701	0.00687463	0.0433472	tyrosine protein kinase domain containing protein, putative, expressed
LOC_Os05g06310	6.69564	6.59016	6.55569	6.84576	6.92689	6.9723	0.288632	6.77407	18.2242	0.00498877	0.0359289	60S ribosomal protein L18-3, putative, expressed
LOC_Os06g28124	2.41265	2.648	1.87194	2.40224	2.38298	2.56692	0.288436	2.41496	2.92654	0.124436	0.30012	glycosyltransferase, putative, expressed
LOC_Os04g38480	5.33897	5.33716	5.28888	5.59221	5.61428	5.60041	0.288275	5.47073	23.2178	0.00785972	0.0475508	BRASSINOSTEROID INSENSITIVE 1-associated receptor kinase 1 precursor, putative, expressed
LOC_Os03g15020	5.74249	5.30319	5.21562	5.83035	5.77833	5.76103	0.287982	5.62709	4.71845	0.0606659	0.187769	beta-galactosidase precursor, putative, expressed
LOC_Os02g04740	2.68715	2.83013	2.7484	3.11996	2.7835	3.09085	0.287932	2.89744	4.85994	0.0576515	0.181067	molybdenum cofactor synthesis protein 2 large subunit, putative, expressed
LOC_Os03g22950	3.9449	4.47215	3.96795	4.20703	4.23035	4.29476	0.28792	4.20205	16.6748	0.011769	0.0620252	acyl carrier protein, putative, expressed
LOC_Os02g51450	4.8881	5.29129	4.62108	5.05985	4.92852	5.14679	0.287628	5.00701	8.43623	0.0191646	0.0859053	mTERF family protein, expressed
LOC_Os12g40419	1.53395	2.19574	1.9556	1.89615	2.01303	2.22401	0.287526	2.0067	2.75902	0.13422	0.315332	protein kinase domain containing protein, expressed
LOC_Os11g02240	1.19426	1.8098	2.17553	2.06551	1.76287	2.30198	0.287525	1.94888	1.09686	0.324731	0.54578	CAMK_KIN1/SNF1/Nim1_like.4 - CAMK includes calcium/calmodulin depedent protein kinases, expressed
LOC_Os04g38720	1.24528	1.1672	1.7298	1.90694	1.69178	1.78556	0.287417	1.64071	2.60963	0.143815	0.329239	no apical meristem protein, putative, expressed
LOC_Os10g42620	2.26284	2.38681	2.47628	2.75244	2.51231	2.70877	0.287393	2.5408	4.93111	0.06802	0.202977	dihydroflavonol-4-reductase, putative, expressed
LOC_Os02g02130	3.18047	3.2249	3.13938	3.49711	3.32508	3.51172	0.287344	3.32869	8.21193	0.0396874	0.140814	ribosomal protein L37, putative, expressed
LOC_Os03g17910	3.64904	3.64713	3.31709	3.82739	3.86763	3.62855	0.287246	3.67305	5.55619	0.0453054	0.154135	kinesin like protein, putative, expressed
LOC_Os02g06380	2.82048	3.75851	2.60771	2.95828	2.9104	3.13461	0.28715	3.08934	5.70775	0.0550647	0.175332	plant-specific domain TIGR01627 family protein, expressed
LOC_Os12g44050	2.05066	1.68656	1.15325	2.04026	1.74229	2.05212	0.287145	1.84265	1.36305	0.275712	0.494172	purple acid phosphatase precursor, putative, expressed
LOC_Os01g46120	1.59792	0.454114	1.61686	1.91764	1.94996	1.80975	0.286724	1.66048	4.43062	0.120821	0.294277	GDSL-like lipase/acylhydrolase, putative, expressed
LOC_Os06g45310	2.43908	2.21603	2.48435	2.75841	2.75917	2.72794	0.2867	2.59175	7.56695	0.0652869	0.197632	OsSPL11 - SBP-box gene family member, expressed
LOC_Os03g56320	3.10544	2.34136	3.0223	3.3547	3.36994	3.3271	0.2867	3.13628	9.31025	0.0459078	0.155701	expressed protein
LOC_Os04g41870	2.24298	2.3321	2.14061	2.3946	2.16887	2.80218	0.286606	2.38026	2.30902	0.166057	0.359128	expressed protein
LOC_Os05g46240	2.7448	3.06074	3.00557	3.02415	3.12547	3.33961	0.286527	3.07026	4.58697	0.0636493	0.194095	green ripe-like, putative, expressed
LOC_Os01g40310	9.13954	9.55105	9.12208	9.36427	9.38823	9.49606	0.286497	9.35276	21.0625	0.0102179	0.0565469	expressed protein
LOC_Os05g45440	4.13745	4.97599	4.44617	4.44946	4.56975	4.72988	0.286408	4.57813	6.32687	0.0352908	0.129768	expressed protein
LOC_Os01g33490	1.18408	1.34351	1.63147	1.6097	1.6527	1.86852	0.286397	1.59252	2.52664	0.149539	0.336212	OsFBX10 - F-box domain containing protein, expressed
LOC_Os03g06230	6.38156	6.37602	6.12174	6.52492	6.53392	6.57171	0.286384	6.42703	12.7142	0.00700497	0.0438348	galactose mutarotase-like, putative, expressed
LOC_Os01g10020	2.68715	3.45568	2.63697	2.99917	3.05228	2.77785	0.286383	2.97253	5.76802	0.05947	0.185043	ectonucleotide pyrophosphatase/phosphodiesterase family member 1, putative, expressed
LOC_Os11g47870	1.90655	2.39573	1.97864	2.26647	2.15961	2.25958	0.286259	2.18827	5.50042	0.0957001	0.253448	GRAS family transcription factor domain containing protein, expressed
LOC_Os10g25570	5.52733	5.37148	5.39009	5.72612	5.74698	5.76568	0.28619	5.5991	18.661	0.00809116	0.0483715	expressed protein
LOC_Os04g46990	5.23468	6.01831	5.59965	5.6113	5.69583	5.83067	0.286162	5.6861	6.49552	0.0334846	0.125353	cis-zeatin O-glucosyltransferase, putative, expressed
LOC_Os11g06860	3.24182	4.05164	3.42587	3.53584	3.70843	3.62173	0.286101	3.62618	8.50652	0.0276315	0.110408	expressed protein
LOC_Os03g07410	1.9804	0.915593	1.95386	2.2312	2.15887	2.36155	0.285936	2.02151	4.88299	0.0979905	0.257418	expressed protein
LOC_Os04g39420	1.55021	2.31339	1.19319	1.69928	1.79109	1.4886	0.285718	1.73747	2.74424	0.136125	0.318055	6-phosphofructokinase 2, putative, expressed
LOC_Os03g22340	6.10088	6.38429	5.89661	6.21583	6.2911	6.35263	0.285403	6.21731	13.3485	0.00686077	0.0432986	60S ribosomal protein L22-2, putative, expressed
LOC_Os12g03880	2.61942	2.45343	2.49238	2.79771	2.77539	2.9473	0.285371	2.70411	6.27133	0.0635232	0.193879	60S acidic ribosomal protein P0, putative, expressed
LOC_Os08g29020	1.6441	1.50061	2.08862	2.00054	2.19631	2.30284	0.28536	2.00437	2.77837	0.133039	0.313817	wall-associated kinase-like 2, putative, expressed
LOC_Os06g05750	2.2024	2.63299	2.39298	2.53331	2.56237	2.66302	0.28536	2.52003	5.76997	0.0731745	0.213333	transferase family domain containing protein, expressed
LOC_Os03g55590	6.40123	6.38036	6.9806	6.95599	6.98671	7.071	0.285207	6.82423	3.98252	0.0800567	0.225361	MYB family transcription factor, putative, expressed
LOC_Os03g43440	3.44244	3.7021	3.75762	3.93931	3.71792	4.01156	0.285198	3.77922	5.32579	0.0489819	0.162322	CAMK_KIN1/SNF1/Nim1_like.17 - CAMK includes calcium/calmodulin depedent protein kinases, expressed
LOC_Os07g37250	8.05449	8.44078	8.05187	8.32178	8.39813	8.2929	0.285112	8.26833	25.0473	0.00683796	0.0432387	THYLAKOID FORMATION1, chloroplast precursor, putative, expressed
LOC_Os02g34740	1.28469	0.990049	1.57212	1.68682	1.61254	1.85696	0.284907	1.5559	3.1022	0.134598	0.31601	retrotransposon protein, putative, unclassified, expressed
LOC_Os05g34130	2.65744	3.46842	2.83301	2.91085	3.07217	3.11046	0.284758	3.04107	6.16031	0.0573449	0.180305	expressed protein
LOC_Os10g26730	1.85512	1.92704	1.83454	2.14419	2.18722	2.05212	0.284654	2.0264	5.07873	0.105658	0.270168	exonuclease, putative, expressed
LOC_Os03g13520	4.03141	3.54659	3.99645	4.30405	4.23917	4.34943	0.28436	4.10671	15.3144	0.0128591	0.0659415	endonuclease/exonuclease/phosphatase family domain containing protein, expressed
LOC_Os08g39850	2.91711	1.46715	1.98968	2.55225	2.83199	3.00287	0.284334	2.57028	1.29684	0.286845	0.506954	lipoxygenase, chloroplast precursor, putative, expressed
LOC_Os04g52130	5.62459	5.91585	5.32753	5.74352	5.77682	5.78182	0.284184	5.70786	10.2812	0.012031	0.0628643	coproporphyrinogen III oxidase, chloroplast precursor, putative, expressed
LOC_Os09g11510	3.77198	3.88427	3.68943	3.88033	4.07152	4.08526	0.284064	3.90966	9.90868	0.0163474	0.0774465	phosphoglycerate mutase, putative, expressed
LOC_Os03g58720	2.50729	1.75748	1.96716	2.6976	2.44529	2.47157	0.284009	2.35995	2.65571	0.140762	0.324736	RNA recognition motif containing protein, putative, expressed
LOC_Os04g39489	4.28076	4.48474	4.28916	4.48047	4.53257	4.68644	0.283982	4.4695	12.3113	0.0105726	0.0578001	amino acid transporter, putative, expressed
LOC_Os12g41500	5.12316	4.66303	4.9364	5.3011	5.33717	5.31002	0.283726	5.13391	14.8063	0.0092897	0.0531202	rhodanese-like domain containing protein, putative, expressed
LOC_Os07g39070	3.33861	3.39469	3.4005	3.53236	3.80366	3.61144	0.283453	3.52954	7.21561	0.0324106	0.12297	5-formyltetrahydrofolate cyclo-ligase, putative, expressed
LOC_Os01g62350	4.02851	3.79942	4.09198	4.38342	4.29523	4.35149	0.28317	4.17738	15.7909	0.0125836	0.0648599	60S ribosomal protein L36-2, putative, expressed
LOC_Os02g35060	3.67893	3.25462	3.64692	3.97818	3.81256	4.0374	0.282974	3.76298	9.52653	0.020488	0.0893277	RNA methyltransferase protein, putative, expressed
LOC_Os06g04620	3.12185	3.39469	2.67977	3.21415	3.20865	3.17242	0.282898	3.15624	4.38782	0.0685345	0.203722	GDP-mannose 4,6 dehydratase 2, putative, expressed
LOC_Os01g07590	5.21442	6.06799	5.18871	5.36763	5.49599	5.58209	0.282875	5.51998	13.574	0.00943266	0.0536974	universal stress protein domain containing protein, putative, expressed
LOC_Os06g13160	1.67408	2.17516	1.9556	1.88529	2.0536	2.34484	0.282833	2.04949	2.59675	0.144684	0.33026	viral-response family protein, expressed
LOC_Os12g38270	5.73451	6.81628	6.04314	6.14813	6.19973	6.19221	0.282814	6.22797	9.99068	0.0129005	0.0660093	metallothionein, putative, expressed
LOC_Os08g01859	4.44193	4.76157	4.23279	4.58826	4.54862	4.7267	0.28257	4.56397	9.91019	0.0131552	0.0668263	ribosomal protein L30 containing protein, expressed
LOC_Os12g12765	1.50087	0.384123	1.26991	1.67425	1.61254	1.72323	0.282544	1.45483	3.5285	0.141968	0.326391	expressed protein
LOC_Os02g43670	1.84198	1.37993	1.06988	1.6097	1.81489	1.91387	0.282283	1.65947	1.55636	0.246519	0.461497	transferase family protein, putative, expressed
LOC_Os03g04580	3.84629	4.48056	3.68943	4.04805	4.05163	4.05522	0.28227	4.05415	13.1808	0.0158676	0.075786	expressed protein
LOC_Os08g30210	5.10311	5.65021	4.90283	5.2391	5.29071	5.3336	0.282193	5.27339	13.1317	0.00998938	0.0557605	1-aminocyclopropane-1-carboxylate oxidase homolog 1, putative, expressed
LOC_Os06g02940	1.93159	2.45667	1.52594	1.95968	2.00271	2.10196	0.282084	2.04063	3.26024	0.114589	0.284421	expressed protein
LOC_Os01g12320	5.05407	5.12021	5.15876	5.31698	5.37816	5.46984	0.282078	5.25949	14.8865	0.00968337	0.0546819	GDSL-like lipase/acylhydrolase, putative, expressed
LOC_Os01g53240	4.5869	5.25254	4.17162	4.49841	4.77928	4.73304	0.28207	4.71091	4.63023	0.0626473	0.191914	BURP domain containing protein, expressed
LOC_Os04g12010	2.07334	2.47362	2.15079	2.50519	2.38298	2.28569	0.28189	2.33638	5.10427	0.0889051	0.241005	glycosyltransferase, putative, expressed
LOC_Os03g48830	2.91768	3.92797	2.93075	3.1292	3.13495	3.34376	0.281604	3.28273	6.8977	0.0500488	0.164501	ribosomal protein-related, putative, expressed
LOC_Os06g12080	2.07334	2.45667	1.82186	2.20662	2.15961	2.32818	0.281604	2.20468	4.28678	0.100505	0.261607	mTERF family protein, expressed
LOC_Os02g01930	3.32922	3.53453	3.43838	3.67484	3.68279	3.64208	0.281573	3.56299	10.9515	0.0319273	0.121661	expressed protein
LOC_Os11g34080	2.54834	2.98592	2.50036	2.92683	2.80741	2.66964	0.281544	2.7628	5.67536	0.0682752	0.20336	expressed protein
LOC_Os10g40070	1.96835	3.02669	2.3227	2.42493	2.41447	2.47913	0.281542	2.48777	4.35602	0.0837913	0.231489	expressed protein
LOC_Os02g44780	6.47165	6.88845	6.16889	6.55604	6.59295	6.67691	0.281538	6.57601	9.56977	0.0143046	0.0707482	polyprenyl synthetase, putative, expressed
LOC_Os03g29460	6.77734	7.11559	6.62486	6.97245	6.96261	7.01747	0.281358	6.92135	19.6235	0.0059652	0.0398125	60S ribosomal protein, putative, expressed
LOC_Os12g38310	3.89484	4.01158	3.97942	4.09831	4.32867	4.22226	0.281259	4.10153	10.12	0.0144976	0.0713513	mitochondrial import inner membrane translocase subunit Tim, putative, expressed
LOC_Os01g47550	1.32304	2.34136	1.44554	1.54213	1.61254	1.83355	0.281185	1.74662	3.24551	0.141934	0.326385	kinase, pfkB family, putative, expressed
LOC_Os07g08160	10.6795	11.7883	10.3417	10.7438	10.7751	10.8823	0.281183	10.9451	7.90332	0.0221642	0.0944397	early light-induced protein, chloroplast precursor, putative, expressed
LOC_Os01g13030	4.7785	5.42366	4.78688	5.08618	4.98598	5.11559	0.280964	5.04891	16.9296	0.0105556	0.0577835	OsIAA3 - Auxin-responsive Aux/IAA gene family member, expressed
LOC_Os03g16334	4.6987	4.79735	4.59895	4.86345	4.8587	5.05994	0.280861	4.82292	11.1273	0.0101916	0.0564589	fringe-related protein, putative, expressed
LOC_Os05g06290	2.45644	3.08851	2.83932	2.90548	2.78951	3.11532	0.280653	2.89241	3.45374	0.099129	0.259081	expressed protein
LOC_Os06g37450	4.95374	5.47085	5.39545	5.45932	5.45872	5.4999	0.280641	5.38653	5.88164	0.0406871	0.143413	GATA zinc finger domain containing protein, expressed
LOC_Os02g19440	2.73772	2.05643	2.83932	3.07763	3.06226	3.07097	0.280609	2.85925	7.84352	0.0610034	0.188411	sirohydrochlorin ferrochelatase, putative, expressed
LOC_Os12g06260	3.94797	4.58174	3.91817	4.14916	4.29099	4.19725	0.280575	4.20264	13.8535	0.0142992	0.0707465	harpin-induced protein 1 domain containing protein, expressed
LOC_Os01g58870	3.77198	4.5561	3.5807	4.04805	3.85334	3.96922	0.28057	4.00174	8.92053	0.0177314	0.0818521	domain of unknown function, DUF250 domain containing protein, expressed
LOC_Os05g35060	2.29214	1.53331	1.68848	2.20662	2.48291	2.18754	0.280555	2.12196	2.10226	0.184088	0.384215	DUF803 domain containing, putative, expressed
LOC_Os10g33210	4.84591	5.74051	4.7787	5.07068	5.04879	5.15744	0.280479	5.14551	17.0894	0.0109591	0.0590755	peptide transporter PTR3-A, putative, expressed
LOC_Os03g01222	3.97833	2.06764	3.71709	4.12627	4.13905	4.13398	0.280429	3.84313	9.30633	0.0174376	0.0807341	formyl transferase, putative, expressed
LOC_Os08g09920	2.1067	1.99905	1.83454	2.29958	2.20534	2.25958	0.280275	2.14447	4.36129	0.102677	0.26481	OsFBX277 - F-box domain containing protein, expressed
LOC_Os12g05550	4.98547	5.49076	5.10219	5.26762	5.26611	5.43624	0.280261	5.27066	12.5108	0.0103695	0.0571117	sialyltransferase family domain containing protein, expressed
LOC_Os03g60190	1.9804	1.54939	2.38438	2.35577	2.42224	2.64296	0.279851	2.28144	3.08324	0.116113	0.286437	oxidoreductase, 2OG-Fe oxygenase family protein, putative, expressed
LOC_Os07g08150	11.2467	12.3757	10.9119	11.3231	11.3734	11.4084	0.279736	11.5187	8.44537	0.0191177	0.0857735	early light-induced protein, chloroplast precursor, putative, expressed
LOC_Os01g51060	4.19546	5.17952	4.41906	4.50907	4.57499	4.68644	0.279656	4.6305	9.55269	0.0143655	0.0709497	hydrolase, putative, expressed
LOC_Os11g10980	2.31001	2.29205	2.40613	2.73645	2.70137	2.4616	0.279619	2.50988	4.77252	0.07714	0.220502	pyruvate kinase, putative, expressed
LOC_Os09g23820	5.1331	4.83555	5.11134	5.34995	5.34993	5.4999	0.279385	5.23123	15.1147	0.0103287	0.0569983	cytochrome P450 72A1, putative, expressed
LOC_Os08g39560	2.26284	1.61197	1.94394	2.48374	2.375	2.30284	0.279378	2.21017	3.92565	0.0953845	0.252818	OTU-like cysteine protease family protein, putative, expressed
LOC_Os05g06660	1.96835	1.20828	1.74332	2.26647	1.99231	2.14063	0.27936	1.94607	3.59883	0.112701	0.280996	OsSCP26 - Putative Serine Carboxypeptidase homologue, expressed
LOC_Os01g52790	2.61169	2.67023	2.15079	2.7995	2.7219	2.48665	0.279036	2.60129	2.90914	0.125408	0.301842	cytochrome P450 72A1, putative, expressed
LOC_Os01g06280	5.05291	5.71723	5.0666	5.29854	5.22782	5.47864	0.279034	5.32824	10.9853	0.0107167	0.058315	TKL_IRAK_CrRLK1L-1.4 - The CrRLK1L-1 subfamily has homology to the CrRLK1L homolog, expressed
LOC_Os05g44340	3.59912	4.53809	3.97082	4.13547	3.91794	4.16479	0.27874	4.08711	5.06491	0.0536147	0.171843	heat shock protein 101, putative, expressed
LOC_Os01g73420	2.85361	3.21485	2.49238	3.02415	2.84834	3.00439	0.278718	2.93293	4.31935	0.0703243	0.206998	mitochondrial carrier protein, putative, expressed
LOC_Os01g09770	4.49749	4.74595	4.55364	4.81846	4.65955	4.92386	0.278687	4.71041	10.0878	0.0126014	0.064904	expressed protein
LOC_Os01g41950	1.48404	1.53331	1.30679	1.64877	1.62605	1.74849	0.278575	1.59115	3.63656	0.146356	0.332351	expressed protein
LOC_Os03g49430	3.64904	3.662	3.61786	3.86659	3.92068	3.94757	0.278522	3.78965	13.2588	0.0221212	0.0943137	pre-mRNA-splicing factor, putative, expressed
LOC_Os08g27090	1.8018	2.21603	2.15079	2.28312	2.28416	2.23298	0.278507	2.18828	3.93374	0.102793	0.264968	ribosomal protein S17, putative, expressed
LOC_Os03g20640	5.97555	5.53483	5.94567	6.23629	6.22548	6.25524	0.278407	6.05119	24.3691	0.00869917	0.0506955	expressed protein
LOC_Os02g21110	2.03919	2.32277	2.15079	2.35577	2.36698	2.40166	0.278352	2.29503	5.7103	0.0948726	0.251746	OsFBK6 - F-box domain and kelch repeat containing protein, expressed
LOC_Os09g38300	2.22283	2.83669	2.37573	2.49093	2.63768	2.60889	0.278279	2.55534	5.66498	0.0799508	0.225198	OsFBK20 - F-box domain and kelch repeat containing protein, expressed
LOC_Os03g57910	2.4659	1.87262	2.34831	2.68825	2.73892	2.62759	0.278204	2.49939	6.2186	0.0770754	0.220455	expressed protein
LOC_Os07g10060	3.5646	0.268446	3.37706	3.83509	3.56794	3.83435	0.278097	3.41944	5.63559	0.0441198	0.15142	retrotransposon protein, putative, unclassified, expressed
LOC_Os01g49230	2.15002	2.81025	1.94394	2.22398	2.18722	2.54547	0.278054	2.35398	3.27494	0.106891	0.272182	limonoid UDP-glucosyltransferase, putative, expressed
LOC_Os02g35830	5.1331	5.36582	4.83659	5.28116	5.27793	5.24986	0.277853	5.20268	9.54684	0.0143865	0.0710034	extracellular ligand-gated ion channel, putative, expressed
LOC_Os12g34340	1.48404	1.97545	1.28846	1.69928	1.7669	1.51827	0.277817	1.66344	3.19988	0.147661	0.334064	pentatricopeptide, putative, expressed
LOC_Os11g14300	4.22361	4.05164	4.22799	4.45865	4.57847	4.47009	0.277604	4.35038	15.0355	0.0127511	0.0654949	la domain containing protein, expressed
LOC_Os08g35860	8.2589	8.26131	8.01631	8.36532	8.40928	8.48309	0.277401	8.30679	12.0604	0.00861003	0.0503652	cytokinin dehydrogenase precursor, putative, expressed
LOC_Os12g33080	7.55058	7.88773	7.47235	7.78196	7.76945	7.81604	0.277321	7.72094	25.7436	0.00684206	0.0432387	2-oxoglutarate/malate translocator, chloroplast precursor, putative, expressed
LOC_Os09g13920	5.33428	5.79883	5.17755	5.52117	5.51881	5.56442	0.277147	5.50047	15.9703	0.0107885	0.0585479	expressed protein
LOC_Os07g46846	3.56352	3.44712	3.60681	3.74864	3.84181	3.98789	0.277031	3.71695	8.56547	0.0258166	0.10518	sex determination protein tasselseed-2, putative, expressed
LOC_Os03g41110	4.37505	4.81906	4.47683	4.67283	4.60941	4.82197	0.276979	4.64168	10.9958	0.0119212	0.0624997	ZOS3-14 - C2H2 zinc finger protein, expressed
LOC_Os02g37862	6.68878	6.94416	6.58975	6.94164	6.8955	6.9135	0.276979	6.83602	23.1519	0.00693708	0.0435651	60S ribosomal protein L6, putative, expressed
LOC_Os05g35440	2.973	2.97406	3.43422	3.51485	3.45568	3.53004	0.276967	3.34151	4.19238	0.0738046	0.214459	serine hydroxymethyltransferase, mitochondrial precursor, putative, expressed
LOC_Os11g26860	7.35274	7.92556	7.27274	7.57629	7.52698	7.66322	0.276667	7.56925	19.6998	0.00695542	0.0436413	serine hydroxymethyltransferase, mitochondrial precursor, putative, expressed
LOC_Os01g73780	1.55021	2.4046	1.67443	1.80684	2.11239	1.72323	0.276519	1.92938	2.87109	0.131018	0.310769	chloroplast outer envelope 24 kD protein, putative, expressed
LOC_Os12g13130	3.50216	3.2098	3.34396	3.72446	3.65669	3.72075	0.276442	3.54622	9.40812	0.0353006	0.129768	ZOS12-03 - C2H2 zinc finger protein, expressed
LOC_Os08g37140	3.89166	3.98523	3.95639	4.08175	4.2523	4.26226	0.276273	4.08347	10.8501	0.0165627	0.0781242	phosphoglycerate mutase, putative, expressed
LOC_Os02g26300	1.59792	1.67194	1.23206	1.79528	1.58513	1.71044	0.276185	1.63481	2.78113	0.147773	0.334138	expressed protein
LOC_Os10g23180	6.09396	6.07564	6.03973	6.31025	6.31633	6.40121	0.276131	6.21412	20.662	0.00879555	0.0511262	cytochrome P450, putative, expressed
LOC_Os07g07890	2.64235	3.64339	2.91292	2.81103	3.15373	3.19096	0.2759	3.10516	3.50667	0.0969723	0.255677	expressed protein
LOC_Os12g29760	3.05505	2.41341	2.73494	3.14295	3.13967	3.24962	0.275731	2.99389	5.07157	0.0626309	0.191905	oxidoreductase, aldo/keto reductase family protein, putative, expressed
LOC_Os03g05260	3.70094	3.9094	3.79703	3.93668	4.05912	4.07781	0.275566	3.92492	11.3215	0.0195419	0.0868321	ankyrin repeat domain containing protein, expressed
LOC_Os10g33350	2.37663	2.32277	2.62971	2.80528	2.71559	2.83201	0.275369	2.64029	5.26375	0.0750201	0.216915	endo-beta-N-acetylglucosaminidase, putative, expressed
LOC_Os10g34180	4.77332	4.69447	4.5187	4.91511	4.89264	4.97021	0.275316	4.80493	10.3113	0.0119451	0.0625262	transcription factor BTF3, putative, expressed
LOC_Os06g05520	3.84299	3.11035	3.65051	4.14005	3.96389	3.96114	0.275271	3.81943	8.10479	0.0214232	0.0923459	OsMKK1 - putative MAPKK based on amino acid sequence homology, expressed
LOC_Os06g08290	2.1067	1.9635	1.93219	2.21533	2.42224	2.2419	0.275049	2.17484	4.2172	0.106083	0.270792	MYB family transcription factor, putative, expressed
LOC_Os10g27190	6.55165	6.84221	6.41604	6.66657	6.74262	6.8649	0.274967	6.68998	13.0689	0.0077354	0.046907	40S ribosomal protein S17, putative, expressed
LOC_Os02g51460	2.54834	2.98	2.6003	2.87834	2.88814	2.77785	0.274506	2.79854	6.83559	0.0737699	0.214447	mTERF family protein, expressed
LOC_Os10g34590	3.14344	3.47685	3.13426	3.37037	3.44429	3.42432	0.274499	3.34669	9.4104	0.0495677	0.163514	zinc finger, C3HC4 type domain containing protein, expressed
LOC_Os01g48446	2.2024	3.00353	2.05649	2.33994	2.15029	2.67624	0.274453	2.45864	2.60803	0.143922	0.329244	no apical meristem protein, putative, expressed
LOC_Os04g51080	4.34274	4.38078	4.17162	4.4064	4.65461	4.52957	0.274363	4.42587	8.50205	0.0188304	0.0848341	scramblase, putative, expressed
LOC_Os02g49470	5.03397	5.63522	4.84289	5.03916	5.25202	5.33984	0.274327	5.21569	7.24522	0.0267327	0.107952	tic20 protein-related, putative, expressed
LOC_Os04g59610	7.85072	7.47514	7.83921	8.0961	8.0829	8.17678	0.274214	7.93885	24.1672	0.00800102	0.0480369	expressed protein
LOC_Os08g39860	2.6271	2.05643	2.79458	2.75841	3.04224	3.13939	0.274187	2.78798	3.87237	0.0836108	0.231158	Os8bglu27 - beta-glucosidase homologue, similar to Os4bglu12 exoglucanase, expressed
LOC_Os11g17970	2.70178	2.648	2.73494	3.05357	2.90487	3.01484	0.27415	2.86279	6.83382	0.069435	0.20566	POT family protein, expressed
LOC_Os01g62210	3.14879	2.7208	3.10838	3.26952	3.39383	3.53368	0.274129	3.22662	6.33543	0.0527308	0.170174	50S ribosomal protein L17, putative, expressed
LOC_Os10g42670	3.61853	4.33975	3.95929	4.00101	3.95053	4.25346	0.274091	4.04371	4.62135	0.0628513	0.192371	glycosyl hydrolases family 16, putative, expressed
LOC_Os10g02220	5.02673	4.57586	4.91632	5.24443	5.19195	5.3009	0.274071	5.06518	15.439	0.0119023	0.0624239	peptide transporter PTR2, putative, expressed
LOC_Os01g16340	3.63387	2.99769	3.57693	3.84432	3.88178	3.9117	0.27402	3.67879	11.9991	0.0285993	0.112997	expressed protein
LOC_Os02g08150	6.84109	7.13303	6.8288	7.03339	7.09756	7.19128	0.27389	7.02812	18.9286	0.00740469	0.0456655	CCT/B-box zinc finger protein, putative, expressed
LOC_Os02g28810	3.99624	4.06847	3.9062	4.12858	4.20356	4.33699	0.273768	4.11806	10.133	0.0171373	0.0798436	ribosomal protein, putative, expressed
LOC_Os07g08330	6.94504	7.3018	6.81286	7.12745	7.11414	7.21808	0.273564	7.09627	17.8396	0.0074988	0.0461044	ribosomal protein L4, putative, expressed
LOC_Os05g11710	6.00165	6.14473	5.91539	6.18071	6.25785	6.25744	0.273353	6.13299	19.4771	0.00983428	0.0552677	ribosomal protein L5, putative, expressed
LOC_Os09g35990	3.79945	2.84973	3.41746	3.76355	4.03399	3.86916	0.273321	3.67696	4.38382	0.0686375	0.203825	expressed protein
LOC_Os12g37060	5.1358	5.31617	5.16881	5.3109	5.41463	5.54203	0.273032	5.3234	11.689	0.0121856	0.0633897	expressed protein
LOC_Os09g37910	6.5836	6.45641	6.43125	6.74342	6.81409	6.78858	0.272995	6.64525	17.6338	0.00822959	0.0488255	HMG1/2, putative, expressed
LOC_Os03g54980	5.47507	6.04265	5.47861	5.67104	5.71335	5.85776	0.272694	5.72209	13.986	0.0114852	0.0611719	expressed protein
LOC_Os04g31010	4.53472	4.19139	4.59146	4.75864	4.84715	4.8987	0.272364	4.65903	14.6504	0.0126563	0.0650438	expressed protein
LOC_Os03g63950	7.22563	8.11572	7.62229	7.65277	7.7122	7.76282	0.272246	7.70567	6.61916	0.032234	0.122484	plastid-specific 30S ribosomal protein 1, chloroplast precursor, putative, expressed
LOC_Os01g07630	3.38013	3.06633	3.10314	3.62998	3.40563	3.51172	0.27183	3.37167	5.29507	0.0495004	0.163386	BRASSINOSTEROID INSENSITIVE 1-associated receptor kinase 1 precursor, putative, expressed
LOC_Os03g09070	2.0042	2.52331	1.70238	2.00054	1.98184	2.37758	0.271726	2.14158	2.44615	0.155383	0.344775	leucine rich repeat domain containing protein, putative, expressed
LOC_Os04g54300	2.08455	2.67023	1.79615	2.27482	2.30111	2.06223	0.271482	2.23966	3.45537	0.112794	0.281065	wound induced protein, putative, expressed
LOC_Os06g13230	2.50729	3.00936	2.00131	2.49808	2.61753	2.51636	0.271358	2.56715	3.00147	0.120362	0.293516	expressed protein
LOC_Os05g34040	2.93016	2.10075	2.34059	3.03893	2.9104	2.84378	0.271297	2.74548	2.54271	0.148408	0.335226	monooxygenase, putative, expressed
LOC_Os01g60280	2.87313	2.37783	2.94252	3.13838	3.16766	3.23182	0.271245	2.99233	7.48025	0.0668257	0.20052	ATP binding protein, putative, expressed
LOC_Os04g33600	1.86815	2.27523	1.70238	2.11658	2.20534	1.8217	0.271241	2.03277	2.93907	0.126686	0.303618	hydrolase, alpha/beta fold family protein, putative, expressed
LOC_Os02g46940	1.62887	2.03375	1.46199	1.89615	1.81489	1.73591	0.271207	1.796	3.67564	0.145025	0.330664	MYB family transcription factor, putative, expressed
LOC_Os01g36090	2.36748	2.89448	2.36703	2.43241	2.46046	2.96184	0.271195	2.6153	2.36549	0.161547	0.353657	DNA-damage-repair/toleration protein DRT102, putative, expressed
LOC_Os01g10860	2.02762	2.14374	1.93219	2.18019	2.08329	2.46397	0.271131	2.16609	3.19221	0.113611	0.28262	expressed protein
LOC_Os11g19149	1.65917	1.67194	1.87194	2.08843	2.04356	1.98996	0.271016	1.91917	4.0075	0.129378	0.307959	expressed protein
LOC_Os08g02950	2.32076	0.867157	2.14061	2.61523	2.44521	2.44084	0.270882	2.25254	4.49507	0.099032	0.258971	expressed protein
LOC_Os07g44040	2.1712	3.06074	2.07799	2.43986	2.32616	2.41749	0.270862	2.46639	5.50733	0.0985612	0.258113	ras-related protein, putative, expressed
LOC_Os06g33330	5.59649	5.66965	5.57907	5.80247	5.88825	5.88363	0.270837	5.74374	19.4872	0.0117449	0.0619217	powdery mildew resistant protein 5, putative, expressed
LOC_Os11g05870	1.70346	2.44812	1.66025	2.00054	1.90633	1.94697	0.270557	1.98753	4.45817	0.134629	0.316024	harpin-induced protein 1 domain containing protein, expressed
LOC_Os12g10630	3.66032	4.17335	3.70678	3.90475	3.94784	4.00895	0.270467	3.91607	12.6657	0.0228089	0.0963399	ZF-HD protein dimerisation region containing protein, expressed
LOC_Os06g15170	3.70094	3.97634	3.6105	3.81312	3.893	4.06279	0.270335	3.85645	8.00885	0.02391	0.0996143	3-ketoacyl-CoA synthase, putative, expressed
LOC_Os01g54350	3.66779	3.90316	3.79703	3.9909	3.99547	4.02712	0.270274	3.9078	12.2726	0.0223299	0.0950018	protein kinase domain containing protein, expressed
LOC_Os07g30940	3.14879	2.67023	3.09789	3.4314	3.24414	3.49317	0.270123	3.21376	6.21745	0.0567279	0.178725	expressed protein
LOC_Os03g10410	2.25294	2.14374	2.22973	2.51932	2.54825	2.46397	0.269968	2.38376	5.8595	0.0962164	0.254457	expressed protein
LOC_Os08g42020	1.53395	2.47362	1.70238	1.78362	1.94996	1.93602	0.26988	1.94785	3.7347	0.139961	0.32366	zinc ion binding protein, putative, expressed
LOC_Os05g13370	3.01461	3.01516	2.99995	3.38201	3.11112	3.3229	0.269729	3.15853	5.7287	0.061354	0.189188	OsRhmbd12 - Putative Rhomboid homologue, expressed
LOC_Os12g32330	4.19287	4.48474	4.43996	4.68228	4.57499	4.51309	0.269702	4.49252	8.40936	0.0193032	0.0861657	peroxisomal membrane protein, putative, expressed
LOC_Os04g40430	1.99235	2.35057	2.14061	2.45464	2.32616	2.22401	0.269666	2.27242	4.26822	0.10775	0.27338	surfeit locus protein, putative, expressed
LOC_Os10g31330	7.43193	8.34169	8.0736	8.01446	8.14904	8.00553	0.269516	8.02813	2.92745	0.124385	0.300049	retrotransposon protein, putative, unclassified, expressed
LOC_Os01g05610	4.36507	5.14401	4.29576	4.48138	4.66129	4.65093	0.269366	4.6311	11.4291	0.015118	0.0733521	Core histone H2A/H2B/H3/H4 domain containing protein, putative, expressed
LOC_Os02g56050	2.19208	1.08134	1.90839	2.48374	2.2321	2.2419	0.269359	2.10514	3.26092	0.113642	0.28262	rhodanese-like domain containing protein, putative, expressed
LOC_Os04g42030	4.22614	5.20258	4.45646	4.55779	4.64303	4.64501	0.269247	4.6569	10.1837	0.0150561	0.0732031	expressed protein
LOC_Os12g13340	9.58171	8.912	9.92485	10.1431	10.0042	9.94359	0.269245	9.80381	6.52528	0.033178	0.124721	expressed protein
LOC_Os02g40514	4.01686	3.91561	3.85732	4.14916	4.18998	4.28185	0.269175	4.08114	10.4881	0.0194541	0.0866196	h/ACA ribonucleoprotein complex subunit 3, putative, expressed
LOC_Os11g32369	1.81532	1.30615	1.21276	1.79528	1.98184	1.63119	0.269033	1.67531	1.73423	0.223349	0.434034	expressed protein
LOC_Os06g49010	2.70178	2.02228	2.7007	3.00921	2.92687	2.9726	0.268972	2.76997	7.08191	0.0754372	0.217629	OsSPL12 - SBP-box gene family member, expressed
LOC_Os02g02700	3.23681	4.50961	3.59195	3.62672	3.65669	3.79837	0.268961	3.79776	5.30956	0.0492549	0.162882	AMP-binding enzyme, putative, expressed
LOC_Os03g56390	2.84045	2.21603	2.59285	3.16558	2.9214	2.86125	0.268833	2.80751	3.9087	0.0824167	0.22925	tRNA wybutosine-synthesizing protein 1, putative, expressed
LOC_Os06g07120	6.12821	6.70496	6.28817	6.47423	6.51688	6.4458	0.268737	6.43852	16.2102	0.0100799	0.0561322	dehydrodolichyl diphosphate synthase, putative, expressed
LOC_Os07g36230	2.44779	2.39573	2.81392	2.76435	2.96459	2.99914	0.268503	2.7616	3.62102	0.0925156	0.247783	BTBN15 - Bric-a-Brac, Tramtrack, Broad Complex BTB domain with non-phototropic hypocotyl 3 NPH3 and coiled-coil domains, expressed
LOC_Os02g18380	6.8954	7.29347	6.83236	7.09628	7.09058	7.20816	0.268493	7.07895	19.1781	0.00867346	0.0505838	60S ribosomal protein L27-3, putative, expressed
LOC_Os01g72250	1.71792	1.77125	2.20063	2.17128	2.39092	2.17828	0.268463	2.11096	2.5142	0.150423	0.337328	uridine 5-monophosphate synthase, putative, expressed
LOC_Os12g21500	2.54834	2.11161	2.57028	2.72223	2.74066	3.00439	0.268418	2.65388	4.52982	0.08096	0.226904	exosome complex exonuclease, putative, expressed
LOC_Os11g04740	2.4929	2.71646	2.23366	2.56797	2.70583	2.63126	0.268327	2.58006	4.70545	0.0886172	0.24041	FAD-binding and arabino-lactone oxidase domains containing protein, putative, expressed
LOC_Os06g02210	2.66492	2.21603	2.51619	2.99917	2.8251	2.74058	0.267992	2.69374	4.75235	0.0802907	0.225703	bark storage protein A precursor, putative, expressed
LOC_Os03g01910	5.88471	6.15856	5.92876	6.13558	6.14035	6.24585	0.267852	6.08923	17.9845	0.0116094	0.0613697	transcription factor BTF3, putative, expressed
LOC_Os03g53490	2.92393	3.6016	2.76837	2.95309	3.2265	3.15364	0.267717	3.13899	5.04209	0.0684102	0.20358	PPR repeat containing protein, expressed
LOC_Os01g05900	4.77325	5.54091	4.81091	4.9637	5.15341	5.05657	0.26761	5.07581	12.6663	0.0149565	0.0728196	Core histone H2A/H2B/H3/H4 domain containing protein, putative, expressed
LOC_Os01g43270	4.96136	5.12424	4.69597	4.97783	5.08471	5.23207	0.267569	5.02464	6.7222	0.0312366	0.120094	hydroquinone glucosyltransferase, putative, expressed
LOC_Os02g34810	9.08286	8.84316	9.05406	9.32974	9.32866	9.34975	0.267552	9.17673	24.7991	0.0154545	0.0744965	OsAPx8 - Thylakoid-bound Ascorbate Peroxidase encoding gene 5,8, expressed
LOC_Os07g08410	3.32346	3.91322	3.63482	3.68524	3.80669	3.77442	0.26755	3.70719	6.23657	0.0363084	0.132571	expressed protein
LOC_Os06g39260	3.84629	3.85222	3.70333	4.10301	4.05413	3.96922	0.267382	3.933	10.2737	0.0231217	0.0972814	solute carrier family 35 member B1, putative, expressed
LOC_Os08g38160	3.14879	3.094	2.84559	3.1292	3.37903	3.29536	0.267377	3.16714	4.36922	0.0690148	0.204729	cytokinin-O-glucosyltransferase, putative, expressed
LOC_Os03g16020	2.25652	3.50173	2.18636	2.49601	2.39487	2.56955	0.267195	2.65482	5.40004	0.0965171	0.25486	hsp20/alpha crystallin family protein, putative, expressed
LOC_Os01g23630	2.56444	2.94397	2.70762	2.73439	2.90487	3.06092	0.267183	2.8399	4.29026	0.0796165	0.224842	transcription initiation factor IID, 18kD subunit family protein, expressed
LOC_Os09g28690	3.46405	4.78212	3.56936	3.71528	3.78872	3.84887	0.26706	3.93979	10.6107	0.0267959	0.108126	gibberellin receptor GID1L2, putative, expressed
LOC_Os05g29860	2.01596	1.03642	1.88419	2.21533	2.31786	2.11172	0.266994	2.00541	4.03102	0.123778	0.299148	mitochondrial carrier protein, putative, expressed
LOC_Os01g04450	2.61169	2.76277	2.7007	2.89468	3.02194	2.84963	0.266805	2.82449	5.93498	0.0793683	0.224456	OsWAK2 - OsWAK receptor-like cytoplasmic kinase OsWAK-RLCK, expressed
LOC_Os08g09320	1.46702	1.51706	1.83454	1.80684	2.15961	1.7977	0.266774	1.80574	2.17568	0.177397	0.375038	YL1 nuclear protein C-terminal domain containing protein, expressed
LOC_Os06g04290	6.01782	6.41971	5.96886	6.1504	6.25242	6.36952	0.266648	6.20722	12.6253	0.0115532	0.0613268	S10/S20 domain containing ribosomal protein, putative, expressed
LOC_Os02g13530	5.32165	5.11854	5.22535	5.4694	5.57951	5.57088	0.266586	5.39312	15.1081	0.0140053	0.0697832	40S ribosomal protein S24, putative, expressed
LOC_Os05g01540	4.51209	2.34136	4.45441	4.86897	4.70323	4.66836	0.266443	4.44716	10.7225	0.015069	0.0732132	serine/arginine repetitive matrix protein 1, putative, expressed
LOC_Os09g04290	4.38447	1.80847	4.04364	4.64352	4.40727	4.40317	0.266408	4.17823	4.99216	0.0550051	0.175251	expressed protein
LOC_Os02g34830	1.9044	1.75221	1.87439	2.04876	2.24371	2.16849	0.266399	2.02882	4.20465	0.127738	0.305321	tetratricopeptide repeat domain containing protein, expressed
LOC_Os03g06200	4.41777	5.61053	4.42116	4.59327	4.7332	4.7267	0.266213	4.81731	13.6824	0.0162856	0.0772579	aminotransferase, putative, expressed
LOC_Os02g51480	4.08819	4.80071	3.78074	4.2179	4.22148	4.18343	0.266206	4.25251	7.67854	0.0236055	0.0988667	PPR repeat domain containing protein, putative, expressed
LOC_Os04g57610	2.54834	1.2678	2.07799	2.60128	2.49769	2.6828	0.266122	2.3677	2.90778	0.125484	0.301922	auxin response factor, putative, expressed
LOC_Os08g45140	5.03108	5.03855	4.97621	5.22409	5.25745	5.32628	0.266047	5.15059	16.3281	0.0149186	0.0726857	OsGrx_S12 - glutaredoxin subgroup I, expressed
LOC_Os12g28750	1.77438	1.01342	1.06988	1.77187	1.52869	1.85696	0.265891	1.56869	1.46677	0.259476	0.476316	TPD1, putative, expressed
LOC_Os06g38210	8.66077	9.21692	8.67908	8.8884	8.96902	8.94886	0.265871	8.90648	22.544	0.0147345	0.0721134	expressed protein
LOC_Os09g08430	6.57468	6.32307	6.44683	6.71877	6.78841	6.82428	0.265711	6.62485	16.7637	0.0101364	0.0562426	ribosomal protein L22, putative, expressed
LOC_Os09g20579	2.48209	2.76277	2.24881	2.5677	2.74066	2.58806	0.265297	2.58794	4.5112	0.0922636	0.247202	expressed protein
LOC_Os01g63050	4.23874	3.95537	3.72733	4.28144	4.24575	4.27968	0.265191	4.14037	4.0161	0.0790118	0.223934	expressed protein
LOC_Os03g43010	3.28132	3.55856	3.2524	3.51837	3.58585	3.48943	0.265071	3.46073	9.09498	0.0514395	0.167167	expressed protein
LOC_Os05g43240	5.85965	5.9488	5.79887	6.10722	6.1052	6.07046	0.264906	5.98801	20.5992	0.0128863	0.065985	jacalin-like lectin domain containing protein, expressed
LOC_Os12g23180	11.3394	11.2929	11.1717	11.4699	11.5126	11.5836	0.264846	11.4018	13.357	0.0235183	0.0985959	3-beta hydroxysteroid dehydrogenase/isomerase family protein, putative, expressed
LOC_Os08g03310	6.56821	5.08755	6.37049	6.82352	6.67921	6.70478	0.264683	6.47046	11.5319	0.0107942	0.0585559	zinc finger family protein, putative, expressed
LOC_Os01g48770	4.95832	5.09988	5.2313	5.31394	5.47281	5.30622	0.264679	5.24186	7.63567	0.0238936	0.0996143	60S ribosomal protein L37a, putative, expressed
LOC_Os02g55610	1.89386	1.95145	1.88419	1.93882	2.06357	2.41749	0.264495	2.05666	2.45187	0.154957	0.344048	serine-rich protein, putative, expressed
LOC_Os10g01044	7.17017	6.74259	7.09966	7.3885	7.36819	7.44163	0.264465	7.22114	22.1319	0.00962735	0.0545408	isoflavone reductase, putative, expressed
LOC_Os01g56360	6.37835	6.63206	6.10851	6.47431	6.51604	6.55055	0.264449	6.4536	10.1664	0.0123656	0.0639474	wax synthase, putative, expressed
LOC_Os02g45090	2.93016	2.37783	2.62971	3.07285	3.02194	3.05587	0.264124	2.88113	4.95655	0.0781617	0.222296	expressed protein
LOC_Os06g35160	6.42897	7.39844	6.57849	6.74755	6.7695	6.792	0.264024	6.82044	17.6134	0.0102449	0.0566166	CAMK_KIN1/SNF1/Nim1_like.26 - CAMK includes calcium/calmodulin depedent protein kinases, expressed
LOC_Os05g48320	5.53144	5.48136	5.46949	5.64148	5.78663	5.85776	0.263915	5.63748	11.5528	0.0144252	0.0710944	60S ribosomal protein L37a, putative, expressed
[truncated: 12,063 more rows]
