# Supplementary material for: Mutations in HEADING DATE 1 affect transcription and cell wall composition in rice
Source: Plant Physiol. 2025 Mar 27;197(4):kiaf120. doi: 10.1093/plphys/kiaf120 (PMC12022608; doi:10.1093/plphys/kiaf120)
Supplement: kiaf120_Supplementary_Data [file kiaf120_supplementary_data.zip › Supplementary Table 3.xlsx]

## Sheet: WT LD
Protein.ID	Gene	Protein.Description	Organism	found.in.files	found.in.file_P2777_fractionated_protein.tsv	found.in.conditions	found.in.reps	max.Unique.Peptides	max.Razor.Peptides	average.Total.Intensity	logFC	AveExpr	t	pvalue.limma	fdr.limma	B	pvalue.fdrtool	qval.fdrtool	lfdr.fdrtool	comparison	hit_annotation_method	pvalue	fdr	hit	hit_annotation	Total.Intensity	RAP.DB.id(Ensembl_plant_database)	Chromosome.scaffold.name	Gene.start..bp	Gene.end..bp	Gene.name	MSU (MSU_id)	Symbol(FUNRICE_database)	Description(RAP_db_database)	RAP.DB.Gene.Symbol.Synonym.s.	CGSNL.Gene.Symbol	Oryzabase.Gene.Symbol.Synonym.s.	RAP.DB.Gene.Name.Synonym.s.	CGSNL.Gene.Name	Oryzabase.Gene.Name.Synonym.s.
Q6K826	Os02g0781400	Os02g0781400 protein	Oryza sativa subsp. japonica	1	1	6	3	4	4	51180807	1.75968	18.3301	6.85732	9.54e-06	0.000955365	3.8233	0.00759093	1	1	WT_LD - WT_SD	limma	9.54e-06	0.000955365	TRUE	hit	51180807	Os02g0781400	2	33114782	33117303		LOC_Os02g54060		Similar to 20 kDa chaperonin, chloroplast precursor (Protein Cpn21) (Chloroplast protein Cpn10) (Chloroplast chaperonin 10) (Ch-CPN10). (Os02t0781400-02);Similar to Chaperonin. (Os02t0781400-03)
B7FA34	Os05g0548900	Os05g0548900 protein	Oryza sativa subsp. japonica	1	1	6	3	19	20	27476957	1.69125	19.0854	7.54851	3.36e-06	0.000564284	4.84243	0.00329439	1	1	WT_LD - WT_SD	limma	3.36e-06	0.000564284	TRUE	hit	27476957	Os05g0548900	5	27229414	27233659	OsPEAMT2	LOC_Os05g47545	OsPEAMT2	Similar to Phosphoethanolamine methyltransferase. (Os05t0548900-01)			OsPEAMT2			Phosphoethanolamine N-Methyltransferase 2
Q2QQS9	GCP1	Probable tRNA N6-adenosine threonylcarbamoyltransferase, mitochondrial	Oryza sativa subsp. japonica	1	1	6	3	4	5	372711	1.67913	12.1755	5.23527	0.000142538	0.00412295	1.15436	0.0415263	1	1	WT_LD - WT_SD	limma	0.000142538	0.00412295	TRUE	hit	372711	Os12g0485000	12	17924546	17931666		LOC_Os12g29990		Similar to O-sialoglycoprotein endopeptidase. (Os12t0485000-01);Peptidase M22, glycoprotease domain containing protein. (Os12t0485000-02)
Q6YVU7	Os07g0539100	Os07g0539100 protein	Oryza sativa subsp. japonica	1	1	6	3	2	2	1896110	1.63078	14.2835	6.10347	3.2e-05	0.0019008	2.63141	0.0174895	1	1	WT_LD - WT_SD	limma	3.2e-05	0.0019008	TRUE	hit	1896110	Os07g0539100	7	21223272	21225870	Gns11	LOC_Os07g35480		Beta-glucanase 3, Positive regulation of the resistance to sheath blight (Os07t0539100-01);Glycoside hydrolase, family 17 protein. (Os07t0539100-02)	OsBGL3	GNS11	Gns11, OsGns11	beta-glucanase 3, ?-glucanase 3	BETA-1, 3-GLUCANASE 11	beta-1, 3-glucanase 11
Q69QD5	Os09g0438700	Chaperonin	Oryza sativa subsp. japonica	1	1	6	3	8	8	47636681	1.60722	18.469	6.32626	2.22e-05	0.00156336	2.9925	0.0137785	1	1	WT_LD - WT_SD	limma	2.22e-05	0.00156336	TRUE	hit	47636681	Os09g0438700	9	16236686	16240793		LOC_Os09g26730		Similar to 20 kDa chaperonin, chloroplast precursor (Protein Cpn21) (Chloroplast protein Cpn10) (Chloroplast chaperonin 10) (Ch-CPN10) (Chaperonin 20). (Os09t0438700-01)
C7J2D7	Os05g0497675	Os05g0497675 protein	Oryza sativa subsp. japonica	1	1	6	3	3	3	241969	1.51032	11.8772	6.37077	2.07e-05	0.00156336	3.06375	0.0131266	1	1	WT_LD - WT_SD	limma	2.07e-05	0.00156336	TRUE	hit	241969	Os05g0497675	5	24480751	24483094		LOC_Os05g41800		Ribosomal L11 methyltransferase family protein. (Os05t0497675-01)
Q8LHN4	Os07g0631900	Os07g0631900 protein	Oryza sativa subsp. japonica	1	1	6	3	3	4	54080549	1.48458	18.3908	5.5183	8.66e-05	0.00324	1.64784	0.0316799	1	1	WT_LD - WT_SD	limma	8.66e-05	0.00324	TRUE	hit	54080549	Os07g0631900	7	26211749	26213842		LOC_Os07g43810	RNP29	Nucleotide-binding, alpha-beta plait domain containing protein. (Os07t0631900-01);Non-protein coding transcript. (Os07t0631900-02)		CRP5	OsCRP5, cpRNP5		CHLOROPLAST RNA-BINDING PROTEIN 5
Q2QWM9	LOC_Os12g08810	Os12g0190000 protein	Oryza sativa subsp. japonica	1	1	6	3	8	8	4422640	1.45313	15.8915	6.54279	1.57e-05	0.00136092	3.33633	0.0108563	1	1	WT_LD - WT_SD	limma	1.57e-05	0.00136092	TRUE	hit	4422640	Os12g0190000	12	4533049	4537221	OsGGP	LOC_Os12g08810	OsGGP	GDP-L-galactose phosphorylase, Ascorbate biosynthesis, Stress tolerance, Plant development (Os12t0190000-01);Similar to VTC2. (Os12t0190000-02)	OsGGP	GGP	OsGGP	GDP-L-galactose phosphorylase	GDP-L-GALACTOSE PHOSPHORYLASE	GDP-L-galactose phosphorylase
Q6ZHH7	Os02g0770800	Nitrate reductase	Oryza sativa subsp. japonica	1	1	6	3	4	4	0	1.45205	13.7344	7.52612	3.47e-06	0.000564284	4.81049	0.00338823	1	1	WT_LD - WT_SD	limma	3.47e-06	0.000564284	TRUE	hit	0	Os02g0770800	2	32513749	32517155	OsNIA1	LOC_Os02g53130	OsNIA1|OsNia1|OsNR2	NADH/NADPH-dependent nitrate reductase (Os02t0770800-01)	OsNR2		OsNIA1, OsNia1, NIA1, Nia1, OsNR, NR, OsNR2, NR2, NIA2	nitrate reductase 2		nitrate reductase, nitrate reductase 2, NO3-reductase 2, NADH/NADPH-dependent NO3-reductase 2
A0A0P0X4N7	Os07g0243150	Os07g0243150 protein	Oryza sativa subsp. japonica	1	1	6	3	3	3	8970307	1.39352	15.9387	7.13385	6.23e-06	0.000728043	4.23936	0.0054795	1	1	WT_LD - WT_SD	limma	6.23e-06	0.000728043	TRUE	hit	8970307	Os07g0243150	7	7982657	7983155		LOC_Os07g13969		Hypothetical conserved gene. (Os07t0243150-01)
Q6AUK1	Os05g0404400	Os05g0404400 protein	Oryza sativa subsp. japonica	1	1	6	3	2	2	20652474	1.37971	15.4213	3.23615	0.0062304	0.0331071	-2.56914	0.207697	1	1	WT_LD - WT_SD	limma	0.0062304	0.0331071	TRUE	hit	20652474	Os05g0404400	5	19691349	19694288		LOC_Os05g33520		Similar to RPH1 (RESISTANCE TO PHYTOPHTHORA 1). (Os05t0404400-01);Similar to RPH1 (RESISTANCE TO PHYTOPHTHORA 1). (Os05t0404400-02)
Q0IPL3	Os12g0189300	Os12g0189300 protein	Oryza sativa subsp. japonica	1	1	6	3	21	21	222281340	1.36596	19.1037	5.87047	4.73e-05	0.00240155	2.24584	0.0222813	1	1	WT_LD - WT_SD	limma	4.73e-05	0.00240155	TRUE	hit	222281340	Os12g0189300	12	4499739	4503902		LOC_Os12g08760		Pyruvate/Phosphoenolpyruvate kinase, catalytic core domain containing protein. (Os12t0189300-01);Non-protein coding transcript. (Os12t0189300-02)
Q67X81	Os06g0219600	Os06g0219600 protein	Oryza sativa subsp. japonica	1	1	6	3	3	5	1989967	1.36435	14.7668	3.67846	0.00262671	0.019566	-1.72611	0.152107	1	1	WT_LD - WT_SD	limma	0.00262671	0.019566	TRUE	hit	1989967	Os06g0219600	6	6155940	6159841		LOC_Os06g11620	OsPABN2	Similar to Poly(A)-binding protein II-like. (Os06t0219600-01)		PABN2	OsPABN2		POLY (A) BINDING PROTEIN 2	poly (A) binding protein 2
Q2QLT8	ADF11	Actin-depolymerizing factor 11	Oryza sativa subsp. japonica	1	1	6	3	3	3	3702817	1.35938	13.7544	3.59608	0.00308357	0.0214403	-1.88327	0.161497	1	1	WT_LD - WT_SD	limma	0.00308357	0.0214403	TRUE	hit	3702817	Os12g0628100	12	26888810	26890166	OsADF11	LOC_Os12g43340		Similar to Actin-depolymerizing factor 6 (ADF-6) (AtADF6). (Os12t0628100-01)		ADF11	OsADF11		ACTIN DEPOLYMERIZING FACTOR 11	actin depolymerizing factor 11
Q6K9M2	Os02g0791800	Os02g0791800 protein	Oryza sativa subsp. japonica	1	1	6	3	5	5	2921972	1.33197	13.5319	4.48554	0.000561025	0.00854336	-0.203527	0.0807507	1	1	WT_LD - WT_SD	limma	0.000561025	0.00854336	TRUE	hit	2921972	Os02g0791800	2	33629573	33633614	OsATG18a	LOC_Os02g54910		WD-40 repeat containing protein. (Os02t0791800-01);WD-40 repeat containing protein. (Os02t0791800-02)		ATG18A	OsATG18a, OsWD40-56		AUTOPHAGY ASSOCIATED GENE 18A	autophagy 18a
Q7XJ15	Os09g0541700	Os09g0541700 protein	Oryza sativa subsp. japonica	1	1	6	3	3	3	29643167	1.3307	15.7891	10.7565	5.39e-08	6.28e-05	8.75443	2.82e-05	1	1	WT_LD - WT_SD	limma	5.39e-08	6.28e-05	TRUE	hit	29643167	Os09g0541700	9	21336572	21338480		LOC_Os09g36990		Similar to mRNA, clone: RTFL01-25-P14. (Os09t0541700-01);Similar to mRNA, clone: RTFL01-25-P14. (Os09t0541700-02)
Q69Y99	Os06g0196900	Chaperonin	Oryza sativa subsp. japonica	1	1	6	3	3	12	362362192	1.30615	19.7685	6.41272	1.93e-05	0.00149377	3.13063	0.0125373	1	1	WT_LD - WT_SD	limma	1.93e-05	0.00149377	TRUE	hit	362362192	Os06g0196900	6	4933950	4938469		LOC_Os06g09679		Similar to Chaperonin. (Os06t0196900-01);Similar to 20 kDa chaperonin, chloroplast precursor (Protein Cpn21) (Chloroplast protein Cpn10) (Chloroplast chaperonin 10) (Ch-CPN10) (Chaperonin 20). (Os06t0196900-02);Similar to Chaperonin. (Os06t0196900-03)
Q10LM1	LOC_Os03g22330	Os03g0343400 protein	Oryza sativa subsp. japonica	1	1	6	3	3	3	1692371	1.30542	11.7783	5.19709	0.000152571	0.00423505	1.08694	0.0430349	1	1	WT_LD - WT_SD	limma	0.000152571	0.00423505	TRUE	hit	1692371	Os03g0343400	3	12794533	12797944	PHR2	LOC_Os03g22330		Similar to Photolyase/blue-light receptor PHR2. (Os03t0343400-01)			PHR2
Q0J9V5	Os04g0629500	Thioredoxin-like protein CXXS1	Oryza sativa subsp. japonica	1	1	6	3	3	3	3571524	1.30516	17.3332	3.72017	0.00242223	0.0185794	-1.64658	0.147515	1	1	WT_LD - WT_SD	limma	0.00242223	0.0185794	TRUE	hit	3571524	Os04g0629500	4	32019411	32022508	OsTrx15	LOC_Os04g53740	OsTrx15	Similar to Thioredoxin h. (Os04t0629500-01);Similar to Thioredoxin h. (Os04t0629500-02)		TRX15	OsTrx15, Trx15		THIOREDOXIN 15	Thioredoxin 15
A0A0N7KDK1	Os01g0695100	Os01g0695100 protein	Oryza sativa subsp. japonica	1	1	6	3	2	2	10900092	1.30074	15.4223	7.1888	5.74e-06	0.00070796	4.32071	0.00512929	1	1	WT_LD - WT_SD	limma	5.74e-06	0.00070796	TRUE	hit	10900092	Os01g0695100	1	28739988	28744762	OsPEAMT1	LOC_Os01g50030	OsPEAMT1	Similar to Phosphoethanolamine N-methyltransferase. (Os01t0695100-01);Phosphoethanolamine N-methyltransferase (Os01t0695100-02)	OsPEAMT1		OsPEAMT1	Phosphoethanolamine N-Methyltransferase 1		Phosphoethanolamine N-Methyltransferase 1
Q75LD3	LOC_Os03g62670	Os03g0843800 protein	Oryza sativa subsp. japonica	1	1	6	3	2	2	17126545	1.29855	13.6518	5.19892	0.000152075	0.00423505	1.09016	0.0429617	1	1	WT_LD - WT_SD	limma	0.000152075	0.00423505	TRUE	hit	17126545	Os03g0843800	3	35467632	35469813	OsHOL1	LOC_Os03g62670	OsHOL1	Halide methyl transferase, Methyl iodide production and emission (Os03t0843800-01)	OsHOL1		OsHOL1	HARMLESS TO OZONE LAYER 1		HARMLESS TO OZONE LAYER 1
Q8LNF2	LOC_Os10g35810	Os10g0502000 protein	Oryza sativa subsp. japonica	1	1	6	3	12	12	44275695	1.29629	18.7972	7.71401	2.64e-06	0.000510239	5.0763	0.00267087	1	1	WT_LD - WT_SD	limma	2.64e-06	0.000510239	TRUE	hit	44275695	Os10g0502000	10	19148232	19150913		LOC_Os10g35810		Similar to Thylakoid lumenal 17.4 kDa protein (P17.4) (Fragment). (Os10t0502000-01)
Q10SN6	LOC_Os03g02514	Hydrolase, alpha/beta fold family protein, expressed	Oryza sativa subsp. japonica	1	1	6	3	2	3	1275736	1.27253	13.8203	8.30945	1.14e-06	0.000317373	5.88645	0.00121601	1	1	WT_LD - WT_SD	limma	1.14e-06	0.000317373	TRUE	hit	1275736	Os03g0116300	3	922684	928190		LOC_Os03g02514		Similar to catalytic/ hydrolase. (Os03t0116300-01)
Q6Z4A7	45017	Probable 5'-adenylylsulfate reductase 1, chloroplastic	Oryza sativa subsp. japonica	1	1	6	3	21	21	96451244	1.23736	19.9019	10.3233	8.87e-08	6.86e-05	8.29583	5.84e-05	1	1	WT_LD - WT_SD	limma	8.87e-08	6.86e-05	TRUE	hit	96451244	Os07g0509800	7	19409979	19413299	OsAPRL1	LOC_Os07g32570		Similar to adenosine 5'-phosphosulfate reductase 2. (Os07t0509800-01)		APRL1	OsAPRL1, OsAPR1, APR1		ADENOSINE 5'-PHOSPHOSULFATE REDUCTASE-LIKE PROTEIN 1	adenosine 5'-phosphosulfate reductase-like protein 1
Q8W0E7	Os01g0720400	Os01g0720400 protein	Oryza sativa subsp. japonica	1	1	6	3	4	4	7851619	1.21294	16.6375	5.01695	0.000210861	0.00511854	0.766176	0.0507916	1	1	WT_LD - WT_SD	limma	0.000210861	0.00511854	TRUE	hit	7851619	Os01g0720400	1	30025366	30026465	OsACP1	LOC_Os01g52230	OsACP1	Phosphate starvation-induced acid phosphatase, Phosphorus metabolism (Os01t0720400-01)	OsACP1		OsACP1, ACP1	acid phosphatase 1		acid phosphatase 1
Q10F16	LOC_Os03g48040	Ferredoxin	Oryza sativa subsp. japonica	1	1	6	3	4	4	7448066	1.19882	15.6961	6.36064	2.1e-05	0.00156336	3.04757	0.0132724	1	1	WT_LD - WT_SD	limma	2.1e-05	0.00156336	TRUE	hit	7448066	Os03g0685000	3	27309857	27312902	OsFdC2	LOC_Os03g48040	OsFdC2	Ferredoxin-like protein, Photosynthetic rate, Heading date, Chloroplast development (Os03t0685000-01)	OsFdC2, OsHDY1	HDY1	OsFdC2, FdC2, OsHDY1, PetF-2	ferredoxin-like protein with C-terminal extension 2, heading date delay and yellowish leaf 1	HEADING DATE DELAY AND YELLOWISH LEAF 1	ferredoxin-like protein with C-terminal extension 2, Ferredoxin C2, Ferredoxin-2
B7FAD0	Os08g0260000	Os08g0260000 protein	Oryza sativa subsp. japonica	1	1	6	3	2	2	2295235	1.19594	15.1496	4.93894	0.000242896	0.00556439	0.625962	0.0544969	1	1	WT_LD - WT_SD	limma	0.000242896	0.00556439	TRUE	hit	2295235	Os08g0260000	8	9757448	9760662		LOC_Os08g16010		Similar to N-acetyltransferase. (Os08t0260000-01)
A5HEI2	pinA	Bowman-Birk type proteinase inhibitor A	Oryza sativa subsp. japonica	1	1	6	3	10	12	24867106	1.19562	18.2339	5.19104	0.000154227	0.00424489	1.07624	0.0432781	1	1	WT_LD - WT_SD	limma	0.000154227	0.00424489	TRUE	hit	24867106	Os01g0124200	1	1347665	1348723	RBBI3-1	LOC_Os01g03340	APIP4	Bowman-Birk type trypsin inhibitor, Target of a fungal effector and an NLR receptor for innate immunity, Resistance to fungal pathogen M. oryzae (Os01t0124200-02)	APIP4	RBBI3-1	RBBI3-1, OsBBTI4, BBTI4, IBP1.1, RBBTI4, APIP4, OsAPIP4	AvrPiz-t Interacting Protein 4	BOWMAN-BIRK INHIBITOR 3-1	Bowman-Birk type bran trypsin inhibitor 4, AvrPiz-t Interacting Protein 4
Q69IK7	Os02g0800000	Os02g0800000 protein	Oryza sativa subsp. japonica	1	1	6	3	9	9	11271997	1.18898	17.6187	4.83049	0.000296061	0.00613321	0.429752	0.0600204	1	1	WT_LD - WT_SD	limma	0.000296061	0.00613321	TRUE	hit	11271997	Os02g0800000	2	34071030	34075500		LOC_Os02g55630		PRLI-interacting factor L (Fragment). (Os02t0800000-01)
Q0JFE2	Os04g0111200	Os04g0111200 protein	Oryza sativa subsp. japonica	1	1	6	3	14	18	78913332	1.18466	20.1386	6.666	1.29e-05	0.00116345	3.52885	0.00945196	1	1	WT_LD - WT_SD	limma	1.29e-05	0.00116345	TRUE	hit	78913332	Os04g0111200	4	646206	647358		LOC_Os04g02050		Similar to ATP sulfurylase (Fragment). (Os04t0111200-01)			OsATPS, ATPS			ATP sulfurylase
O64437	RINO1	Inositol-3-phosphate synthase 1	Oryza sativa subsp. japonica	1	1	6	3	14	21	37260152	1.18254	18.9431	7.76413	2.45e-06	0.000489957	5.14636	0.00250455	1	1	WT_LD - WT_SD	limma	2.45e-06	0.000489957	TRUE	hit	37260152	Os03g0192700	3	4825697	4829533	OsINO1	LOC_Os03g09250	OsINO1-1|OsINO1	Myo-inositol 3-phosphate synthase 1, Phytic acid biosynthesis, Determination of phytic acid accumulation in grain (Os03t0192700-01)	INO1, RINO1	INO1	OsINO1, MIPS, IPS, RINO1, OsINO1-1, OsRINO1, OsMIPS1, MIPS1	myo-inositol 3-phosphate synthase 1, 1D-myo-inositol 3-phosphate synthase 1	INOSITOL 1-PHOSPHATE SYNTHASE-1	inositol 1-phosphate synthase-1, Inositol-3-phosphate synthase, Myo-inositol-1-phosphate synthase, MI-1-P synthase, 1D-myo-inositol 3-phosphate synthase 1, rice myo-inositol-1-phosphate synthase, Ins(1)P1 synthase 1, 1L-myo-inositol-1-phosphate synthase 1, myo-inositol-1-phosphate synthase 1, L-myo-inositol 1-phosphate synthase 1
Q10HZ9	LOC_Os03g37260	Os03g0569800 protein	Oryza sativa subsp. japonica	1	1	6	3	4	4	5677930	1.17834	16.2602	3.44409	0.00414832	0.0253236	-2.17327	0.17996	1	1	WT_LD - WT_SD	limma	0.00414832	0.0253236	TRUE	hit	5677930	Os03g0569800	3	20650253	20653294		LOC_Os03g37260		Similar to ATP binding protein. (Os03t0569800-01);Similar to ATP binding protein. (Os03t0569800-02)
Q2QWN1	LOC_Os12g08790	Expressed protein	Oryza sativa subsp. japonica	1	1	6	3	2	2	1362113	1.15524	14.2225	4.33285	0.000747778	0.0100424	-0.487869	0.0916227	1	1	WT_LD - WT_SD	limma	0.000747778	0.0100424	TRUE	hit	1362113	Os12g0189700	12	4522509	4523612		LOC_Os12g08790		Twin arginine translocation signal, Tat domain containing protein. (Os12t0189700-01)
Q6Z8F4	Os02g0698000	Phosphoribulokinase	Oryza sativa subsp. japonica	1	1	6	3	21	26	1695133344	1.10566	22.1485	4.71839	0.000363841	0.00691152	0.225431	0.06621	1	1	WT_LD - WT_SD	limma	0.000363841	0.00691152	TRUE	hit	1695133344	Os02g0698000	2	28701864	28704291	OsPrk	LOC_Os02g47020	OsPrk	Similar to Phosphoribulokinase, chloroplast precursor (EC 2.7.1.19) (Phosphopentokinase) (PRKase) (PRK). (Os02t0698000-01);Similar to Phosphoribulokinase, chloroplast precursor (EC 2.7.1.19) (Phosphopentokinase) (PRKase) (PRK). (Os02t0698000-02);Similar to Phosphoribulokinase, chloroplast precursor (EC 2.7.1.19) (Phosphopentokinase) (PRKase) (PRK). (Os02t0698000-03)			OsPrk, Prk			Phosphoribulokinase, PRKase, OsPRKase
Q658H9	Os06g0129000	Os06g0129000 protein	Oryza sativa subsp. japonica	1	1	6	3	1	2	13044259	1.09794	15.4717	3.00706	0.00975189	0.0434275	-3.00224	0.241706	1	1	WT_LD - WT_SD	limma	0.00975189	0.0434275	TRUE	hit	13044259	Os06g0129000	6	1530110	1531684		LOC_Os06g03820		Hypothetical conserved gene. (Os06t0129000-01)
Q2QSI2	LOC_Os12g24020	Os12g0428000 protein	Oryza sativa subsp. japonica	1	1	6	3	2	2	6871082	1.07365	13.589	4.20178	0.000958846	0.0114359	-0.733641	0.101867	1	1	WT_LD - WT_SD	limma	0.000958846	0.0114359	TRUE	hit	6871082	Os12g0428000	12	13657101	13658736	OsStr7	LOC_Os12g24020		Similar to senescence-associated protein DIN1. (Os12t0428000-01)		STR7	OsStr7		SULFURTRANSFERASE 7	Sulfurtransferase 7, Rhodanese like domain containing protein
Q8LJ05	Os01g0698000	Os01g0698000 protein	Oryza sativa subsp. japonica	1	1	6	3	3	3	905863	1.07296	14.2447	6.93732	8.42e-06	0.000894101	3.94482	0.00691541	1	1	WT_LD - WT_SD	limma	8.42e-06	0.000894101	TRUE	hit	905863	Os01g0698000	1	28881515	28882954		LOC_Os01g50310		Conserved hypothetical protein. (Os01t0698000-02)
Q5VRY1	HSP18.0	18.0 kDa class II heat shock protein	Oryza sativa subsp. japonica	1	1	6	3	5	5	12292648	1.07099	15.5913	6.07374	3.37e-05	0.00192907	2.58266	0.0180458	1	1	WT_LD - WT_SD	limma	3.37e-05	0.00192907	TRUE	hit	12292648	Os01g0184100	1	4449070	4449876	OsHsp18.0	LOC_Os01g08860	OsHSP18.2|Oshsp18.0-CII	Class II small heat shock protein, Positive regulation in both Xoo resistance and heat/salt tolerance (Os01t0184100-01)	OsHsp18.0, Oshsp18.0-CII	HSP18.0-CII	OsHSP18.0-CII, Oshsp18.0-CII, OsHSP18.0, OsHSP18.2	Oryza sativa small heat shock protein 18.0	18.0 KDA CLASS II HEAT SHOCK PROTEIN	18.0 kDa class II heat shock protein, small heat shock protein 18.0
Q6ZI79	Os02g0556800	Os02g0556800 protein	Oryza sativa subsp. japonica	1	1	6	3	4	4	5641045	1.06818	17.0404	7.48028	3.71e-06	0.000564284	4.74488	0.00358802	1	1	WT_LD - WT_SD	limma	3.71e-06	0.000564284	TRUE	hit	5641045	Os02g0556800	2	21060083	21061555		LOC_Os02g35090		Similar to proline-rich family protein. (Os02t0556800-01)
Q10NQ3	VPS9A	Vacuolar protein sorting-associated protein 9A	Oryza sativa subsp. japonica	1	1	6	3	6	6	1265717	1.06405	14.1849	4.75418	0.000340605	0.00672184	0.290831	0.0641789	1	1	WT_LD - WT_SD	limma	0.000340605	0.00672184	TRUE	hit	1265717	Os03g0262900	3	8629862	8635160	GLUP6/GEF	LOC_Os03g15650	GLUP6|GEF	Hypothetical conserved gene. (Os03t0262900-01);Activator of Rab5 GTPase, Intracellular transport of the proglutelin (Os03t0262900-02)	GLUP6/GEF, OsVPS9A, VPS9a, GPA2/VPS9a, GPA2, GLUP6	VPS9A, GLUP6	OsVPS9A, OsGEF30, GEF30, glup6(t), Glup6(t), Glup6, VPS9a, GPA2/VPS9a, GPA2, GLUP6/GEF	GLUTELIN PRECURSOR ACCUMULATION2, glutelin precursor accumulation 2, Vacuolar sorting protein9 domain-containing protein, GLUTELIN PRECURSOR 6	VPS9 RAB GUANINE NUCLEOTIDE EXCHANGE FACTOR A, GLUTELIN PRECURSOR 6	Guanine nucleotide exchange factor 30, VPS9 RabGEF protein A, glutelin precursor6, glutelin precursor 6, Glutelin precursor-6, GLUTELIN PRECURSOR ACCUMULATION2, glutelin precursor accumulation 2, Vacuolar sorting protein9 domain-containing protein, Rab5-GEF, glutelin precursor mutant6, Rab5a-guanine exchange factor
P25778	Os09g0442300	Oryzain gamma chain	Oryza sativa subsp. japonica	1	1	6	3	6	6	44954484	1.05952	17.4414	4.47854	0.000568434	0.00854744	-0.216515	0.0812252	1	1	WT_LD - WT_SD	limma	0.000568434	0.00854744	TRUE	hit	44954484	Os09g0442300	9	16439142	16443578		LOC_Os09g27030		Similar to Oryzain gamma chain (Fragment). (Os09t0442300-01)					ORYZAIN GAMMA CHAIN	oryzain gamma
Q0IT92	Os11g0291500	Os11g0291500 protein	Oryza sativa subsp. japonica	1	1	6	3	2	2	5972095	1.05683	13.6718	3.59565	0.00308616	0.0214403	-1.8841	0.161548	1	1	WT_LD - WT_SD	limma	0.00308616	0.0214403	TRUE	hit	5972095	Os11g0291500	11	10614686	10615884		LOC_Os11g18730		Similar to Beta-D-xylosidase. (Os11t0291500-01)
A0A0P0XT82	Os10g0361900	Os10g0361900 protein	Oryza sativa subsp. japonica	1	1	6	3	0	2	582828	1.04693	11.899	3.60463	0.00303263	0.0211449	-1.86696	0.160503	1	1	WT_LD - WT_SD	limma	0.00303263	0.0211449	TRUE	hit	582828	Os10g0361900	10	11185582	11186269		LOC_Os10g21790		Lipoxygenase, LH2 domain containing protein. (Os10t0361900-00)
A0A5S6R758	Os01g0111100	Peptidyl-prolyl cis-trans isomerase	Oryza sativa subsp. japonica	1	1	6	3	9	9	58603876	1.0461	18.2609	4.94174	0.000241664	0.00556439	0.631002	0.0543602	1	1	WT_LD - WT_SD	limma	0.000241664	0.00556439	TRUE	hit	58603876	Os01g0111100	1	586445	587696	OsCYP26-2	LOC_Os01g02080		Cyclophilin-like domain containing protein. (Os01t0111100-01)		CYP26-2	OsCYP26-2, OsCYP-1, OsCYP26-1		CYCLOPHILIN 26-2	cyclophilin 26-2, cyclophilin 1
Q7XHC4	AT15	Acyl transferase 15	Oryza sativa subsp. japonica	1	1	6	3	6	7	1506922	1.034	14.5152	5.2416	0.000140942	0.00409592	1.16552	0.0412806	1	1	WT_LD - WT_SD	limma	0.000140942	0.00409592	TRUE	hit	1506922	Os10g0108700	10	583024	584657	OsAT15	LOC_Os10g01920	OsACE1	Transferase family protein. (Os10t0108700-01);Transferase family protein. (Os10t0108700-02)		AT15	OsAT15, OsAt15		ACYLTRANSFERASE 15	acyltransferase 15
Q0E446	Os02g0137200	Os02g0137200 protein	Oryza sativa subsp. japonica	1	1	6	3	15	15	1401487524	1.03048	20.0324	5.32812	0.000120906	0.00380924	1.31748	0.0380436	1	1	WT_LD - WT_SD	limma	0.000120906	0.00380924	TRUE	hit	1401487524	Os02g0137200	2	1972939	1974762		LOC_Os02g04460		Similar to 50S ribosomal protein L3-1, chloroplast precursor. (Os02t0137200-01);Plastid ribosomal protein L3, Chloroplast development (Os02t0137200-02)	PRPL3	PRPL3	OsPRPL3	Plastid ribosomal protein L3	Plastid Ribosomal Protein L3	50S ribosomal protein
Q6F382	LOC_Os03g58100	Os03g0795200 protein	Oryza sativa subsp. japonica	1	1	6	3	4	4	657280	1.01543	13.6781	4.14305	0.00107244	0.0120611	-0.844222	0.106744	1	1	WT_LD - WT_SD	limma	0.00107244	0.0120611	TRUE	hit	657280	Os03g0795200	3	33078797	33080790		LOC_Os03g58100		Pentatricopeptide repeat domain containing protein. (Os03t0795200-01)		OTP85	OsOTP85		ORGANELLE TRANSCRIPT PROCESSING 85	PPR-protein OTP85
Q7X8Z8	GATA	Glutamyl-tRNA(Gln) amidotransferase subunit A, chloroplastic/mitochondrial	Oryza sativa subsp. japonica	1	1	6	3	18	18	60265542	1.00837	18.9082	7.11132	6.45e-06	0.000739467	4.20589	0.00562917	1	1	WT_LD - WT_SD	limma	6.45e-06	0.000739467	TRUE	hit	60265542	Os04g0643200	4	32736613	32739871		LOC_Os04g55050		Amidase family protein. (Os04t0643200-00)
A0A0P0XYM3	Os11g0143400	Os11g0143400 protein	Oryza sativa subsp. japonica	1	1	6	3	1	4	34009656	1.00711	16.4694	6.27877	2.4e-05	0.00161491	2.91616	0.0145053	1	1	WT_LD - WT_SD	limma	2.4e-05	0.00161491	TRUE	hit	34009656	Os11g0143400	11	2015315	2018150		LOC_Os11g04730		DNA-directed RNA polymerase, RPB5 subunit domain containing protein. (Os11t0143400-00)
Q2QTL0	QS	Quinolinate synthase, chloroplastic	Oryza sativa subsp. japonica	1	1	6	3	9	9	29833260	1.00438	17.4519	6.32889	2.21e-05	0.00156336	2.99672	0.0137391	1	1	WT_LD - WT_SD	limma	2.21e-05	0.00156336	TRUE	hit	29833260	Os12g0290150	12	11194132	11205015		LOC_Os12g19304		Similar to QS (QUINOLINATE SYNTHASE); 4 iron, 4 sulfur cluster binding / enzyme activator/ protein homodimerization/ quinolinate synthetase A. (Os12t0290150-00)
Q2R2S2	LOC_Os11g34850	Maf family protein, putative, expressed	Oryza sativa subsp. japonica	1	1	6	3	2	6	8157106	1.00091	16.6914	6.00461	3.78e-05	0.00206482	2.4688	0.0193997	1	1	WT_LD - WT_SD	limma	3.78e-05	0.00206482	TRUE	hit	8157106	Os11g0549695	11	20420039	20423566		LOC_Os11g34850		Maf-like protein family protein. (Os11t0549695-01)
Q2QWT4	Os12g0183300	3'(2'),5'-bisphosphate nucleotidase	Oryza sativa subsp. japonica	1	1	6	3	17	17	36318534	1.00067	18.6038	6.08873	3.28e-05	0.00191711	2.60726	0.0177635	1	1	WT_LD - WT_SD	limma	3.28e-05	0.00191711	TRUE	hit	36318534	Os12g0183300	12	4216583	4217770	RHL	LOC_Os12g08280	OsSAL1|RHL	Similar to 3'(2'),5'-bisphosphate nucleotidase. (Os12t0183300-01)			RHL			Hal2-like protein, HAL2 Homolog
Q2QSR7	LOC_Os12g23180	Os12g0420200 protein	Oryza sativa subsp. japonica	1	1	6	3	35	35	2484536576	0.998875	23.2839	4.60585	0.000448191	0.00779299	0.0188469	0.0729434	1	1	WT_LD - WT_SD	limma	0.000448191	0.00779299	FALSE	candidate	2484536576	Os12g0420200	12	13103675	13106278	CSP41b	LOC_Os12g23180	CSP41b|LGL1	Chloroplast stem-loop-binding protein of 41 kDa b, Chlorophyll biosynthesis and photosynthesis (Os12t0420200-01)	CSP41b, LGL1	YGL6	CSP41b, LGL1	chloroplast stem-loop-binding protein of 41kDa b, light-green leaf 1, NAD-dependent epimerase/dehydratase	YELLOW-GREEN LEAF 6	NAD-dependent epimerase/dehydratase, chloroplast stem-loop-binding protein of 41 kDa b, light-green leaves 1, yellow-green leaf 6
A0A5S6R7A1	Os01g0138900	Dipeptide epimerase	Oryza sativa subsp. japonica	1	1	6	3	11	12	14704948	0.996468	17.239	4.82134	0.000301068	0.00617091	0.413126	0.0605071	1	1	WT_LD - WT_SD	limma	0.000301068	0.00617091	FALSE	candidate	14704948	Os01g0138900	1	2074795	2077903		LOC_Os01g04630		Mandelate racemase/muconate lactonizing enzyme family protein. (Os01t0138900-01)
A0A0P0X3I2	Os07g0170200	Os07g0170200 protein	Oryza sativa subsp. japonica	1	1	6	3	4	4	1375448	0.994206	14.3254	5.61291	7.35e-05	0.00295628	1.81027	0.0288697	1	1	WT_LD - WT_SD	limma	7.35e-05	0.00295628	FALSE	candidate	1375448	Os07g0170200	7	3725057	3726449		LOC_Os07g07480		Similar to predicted protein. (Os07t0170200-00)
A0A0N7KDZ5	Os01g0823600	Os01g0823600 protein	Oryza sativa subsp. japonica	1	1	6	3	2	2	21082870	0.992896	17.5072	3.11183	0.00794615	0.0383856	-2.80471	0.225695	1	1	WT_LD - WT_SD	limma	0.00794615	0.0383856	FALSE	candidate	21082870	Os01g0823600	1	35175501	35176458		LOC_Os01g60830		Conserved hypothetical protein. (Os01t0823600-01)
Q84NN4	CDSP32	Thioredoxin-like protein CDSP32, chloroplastic	Oryza sativa subsp. japonica	1	1	6	3	21	21	101879758	0.991583	20.1044	3.91216	0.0016704	0.015187	-1.28119	0.12773	1	1	WT_LD - WT_SD	limma	0.0016704	0.015187	FALSE	candidate	101879758	Os07g0476900	7	17268782	17269949	CDSP32	LOC_Os07g29410	CDSP32	Thioredoxin domain 2 containing protein. (Os07t0476900-01)			CDSP32			Thioredoxin CDSP32, Trx CDSP32
A0A0P0WCD3	Os04g0504000	Os04g0504000 protein	Oryza sativa subsp. japonica	1	1	6	3	2	2	1788944	0.987566	16.0865	4.90072	0.000260401	0.00573623	0.556975	0.0563932	1	1	WT_LD - WT_SD	limma	0.000260401	0.00573623	FALSE	candidate	1788944	Os04g0504000	4	25165929	25170742	OsAPT2	LOC_Os04g42520	OsAPT2	Similar to Adenine phosphoribosyltransferase form 2. (Os04t0504000-01);Adenine phosphoribosyl transferase, Thermosensitive genic male sterility (Os04t0504000-02)	OsAPT2	APT2	OsAPT2, APRT, OsAPRT	adenine phosphoribosyl transferase 2	ADENINE PHOSPHORIBOSYL TRANSFERASE 2	adenine phosphoribosyl transferase, adenine phosphoribosyltransferase
Q2QMV8	LOC_Os12g39860	adenine phosphoribosyltransferase	Oryza sativa subsp. japonica	1	1	6	3	5	7	10831216	0.985084	16.3928	5.01977	0.000209787	0.00511854	0.771235	0.0506616	1	1	WT_LD - WT_SD	limma	0.000209787	0.00511854	FALSE	candidate	10831216	Os12g0589100	12	24637078	24639791	OsAPT1	LOC_Os12g39860	OsAPT1|APRT	Similar to Adenine phosphoribosyltransferase. (Os12t0589100-01)		APT1	OsAPT1, APRT		ADENINE PHOSPHORIBOSYLTRANSFERASE 1	Adenine phosphoribosyltransferase 1
Q6Z836	Os02g0134400	L-aspartate oxidase, chloroplastic	Oryza sativa subsp. japonica	1	1	6	3	2	2	0	0.982728	13.3746	6.28706	2.37e-05	0.00161069	2.92951	0.014376	1	1	WT_LD - WT_SD	limma	2.37e-05	0.00161069	FALSE	candidate	0	Os02g0134400	2	1821869	1826372	OsLASPO	LOC_Os02g04170	OsLASPO	Fumarate reductase/succinate dehydrogenase flavoprotein, C-terminal domain containing protein. (Os02t0134400-01)			OsLASPO			L-aspartate oxidase
A0A0P0YDA7	Os12g0623800	Os12g0623800 protein	Oryza sativa subsp. japonica	1	1	6	3	4	4	1113788	0.972367	14.8553	6.5239	1.61e-05	0.00136889	3.30662	0.0110873	1	1	WT_LD - WT_SD	limma	1.61e-05	0.00136889	FALSE	candidate	1113788	Os12g0623800	12	26635697	26637314		LOC_Os12g42870		Dihydrofolate synthetase (Os12t0623800-01)
Q6K6K3	Os02g0506600	Os02g0506600 protein	Oryza sativa subsp. japonica	1	1	6	3	3	3	1843352	0.9681	15.3726	5.35169	0.000115978	0.00375867	1.35871	0.0371999	1	1	WT_LD - WT_SD	limma	0.000115978	0.00375867	FALSE	candidate	1843352	Os02g0506600	2	18059135	18059700		LOC_Os02g30320		Heat shock protein DnaJ, cysteine-rich domain domain containing protein. (Os02t0506600-01)
Q84VC8	Os02g0562700	Gamma hydroxybutyrate dehydrogenase-like protein	Oryza sativa subsp. japonica	1	1	6	3	14	14	34034228	0.960496	18.3357	3.60886	0.00300777	0.021085	-1.8589	0.160013	1	1	WT_LD - WT_SD	limma	0.00300777	0.021085	FALSE	candidate	34034228	Os02g0562700	2	21344262	21348564	OsGLYR1	LOC_Os02g35500	OsGLYR1	Glyoxylate reductase (Os02t0562700-01);Similar to Gamma hydroxybutyrate dehydrogenase (EC 1.1.1.61). (Os02t0562700-02)	OsGR1, GLYR1	GLYR1	OsGLYR1, OsGR1, GR1	glyoxylate reductase 1, glyoxylate/succinic semialdehyde reductases 1	GLYOXYLATE/SUCCINIC SEMIALDEHYDE REDUCTASE 1	gamma hydroxybutyrate dehydrogenase, glyoxylate/succinic semialdehyde reductase 1, glyoxylate reductase 1
Q67J10	Os09g0460300	Os09g0460300 protein	Oryza sativa subsp. japonica	1	1	6	3	11	12	35813423	0.948528	18.045	5.68302	6.52e-05	0.00280067	1.92979	0.0269283	1	1	WT_LD - WT_SD	limma	6.52e-05	0.00280067	FALSE	candidate	35813423	Os09g0460300	9	17414087	17415604		LOC_Os09g28620		Alpha/beta hydrolase fold-3 domain containing protein. (Os09t0460300-01)
Q6H667	Os02g0643500	Os02g0643500 protein	Oryza sativa subsp. japonica	1	1	6	3	12	12	19203332	0.948331	17.5988	6.15933	2.92e-05	0.00180788	2.72264	0.016485	1	1	WT_LD - WT_SD	limma	2.92e-05	0.00180788	FALSE	candidate	19203332	Os02g0643500	2	25855643	25859028		LOC_Os02g42960		Pentapeptide repeat containing protein. (Os02t0643500-01)
Q69JX7	Os09g0537700	Os09g0537700 protein	Oryza sativa subsp. japonica	1	1	6	3	15	15	930654544	0.946597	21.4781	3.55258	0.00335643	0.0224013	-1.96627	0.166628	1	1	WT_LD - WT_SD	limma	0.00335643	0.0224013	FALSE	candidate	930654544	Os09g0537700	9	21155963	21157945	RNS4	LOC_Os09g36680	OsRNS4|OsRRP	S-like ribonuclease, Salinity tolerance, Abiotic stress response, Regulation of photomorphogenesis (Os09t0537700-02)	RNS4, OsRNS4, OsRRP, RNaseDIS	RNS4	OsRNS4, OsRRP, RNaseDIS	RIBONUCLEASE 4, RNase 4, RNase-related protein, drought-induced S-like RNase, RNase DIS, drought induced S-like RNase homologue	RIBONUCLEASE 4	RNase 4, RNase-related protein, drought-induced S-like RNase, RNase DIS, drought induced S-like RNase homologue
Q6YVN9	Os08g0299200	Os08g0299200 protein	Oryza sativa subsp. japonica	1	1	6	3	4	4	3910609	0.94151	15.8197	4.23282	0.00090387	0.0111453	-0.675298	0.0993618	1	1	WT_LD - WT_SD	limma	0.00090387	0.0111453	FALSE	candidate	3910609	Os08g0299200	8	12248319	12249365		LOC_Os08g20400		Adenylate cyclase domain containing protein. (Os08t0299200-01)
Q6Z6Y1	Os02g0130100	glutaminase	Oryza sativa subsp. japonica	1	1	6	3	6	6	4871701	0.936789	16.3189	5.07024	0.000191527	0.00483899	0.861514	0.0483835	1	1	WT_LD - WT_SD	limma	0.000191527	0.00483899	FALSE	candidate	4871701	Os02g0130100	2	1566154	1569479		LOC_Os02g03740		SNO glutamine amidotransferase family protein. (Os02t0130100-01)		PDX2	OsPDX2		PYRIDOXAL PHOSPHATE SYNTHASE PROTEIN 2	Pyridoxal phosphate synthase protein 2
Q9FEG7	Os08g0434100	Os08g0434100 protein	Oryza sativa subsp. japonica	1	1	6	3	9	9	6533200	0.93646	16.8084	3.23677	0.0062229	0.0331071	-2.56797	0.207611	1	1	WT_LD - WT_SD	limma	0.0062229	0.0331071	FALSE	candidate	6533200	Os08g0434100	8	21050708	21052845	OsRNS3	LOC_Os08g33710	OsRNS3	Similar to S-like ribonuclease (RNase PD2) (Fragment). (Os08t0434100-01)		RNS3	OsRNS3, OsRNasePD2, RNasePD2		RIBONUCLEASE 3	RNase 3, extracellular ribonuclease LE
Q69WA8	Os07g0687500	Os07g0687500 protein	Oryza sativa subsp. japonica	1	1	6	3	6	6	7503841	0.933681	16.6975	4.87169	0.000274567	0.00588087	0.504462	0.0578697	1	1	WT_LD - WT_SD	limma	0.000274567	0.00588087	FALSE	candidate	7503841	Os07g0687500	7	29209556	29212668	OsStr16	LOC_Os07g48810		Rhodanese-like domain containing protein. (Os07t0687500-01);Similar to Isomerase. (Os07t0687500-02)		STR16	OsStr16		SULFURTRANSFERASE 16	Sulfurtransferase 16
Q943W1	Os01g0501800	Os01g0501800 protein	Oryza sativa subsp. japonica	1	1	6	3	30	30	1638634592	0.932902	22.8075	4.32623	0.00075719	0.0100796	-0.50024	0.0921192	1	1	WT_LD - WT_SD	limma	0.00075719	0.0100796	FALSE	candidate	1638634592	Os01g0501800	1	17349338	17350785	PsbO	LOC_Os01g31690		Similar to Photosystem II oxygen-evolving complex protein 1 (Fragment). (Os01t0501800-01)		PSBO	PsbO, psbO, OsPSBO		PHOTOSYSTEM II SUBUNIT	PSII subunit PsbO, photosystem II subunit PsbO, 33kDa oxygen evolving protein, oxygen-evolving enhancer protein 1
Q84MN8	LOC_Os03g53230	sulfate adenylyltransferase	Oryza sativa subsp. japonica	1	1	6	3	6	6	45341955	0.920524	18.5503	6.0604	3.44e-05	0.00194569	2.56074	0.0183006	1	1	WT_LD - WT_SD	limma	3.44e-05	0.00194569	FALSE	candidate	45341955	Os03g0743900	3	30532225	30535298	OsATPS	LOC_Os03g53230		Similar to ATP sulfurylase. (Os03t0743900-01)		ATPS	OsATPS, OsaATPS, PAPSS		ATP SULFURYLASE	ATP sulfurylase, bi-functional 3'-phosphoadenosine 5'-phosphosulfate synthethase
Q0D5S1	Os07g0539900	Os07g0539900 protein	Oryza sativa subsp. japonica	1	1	6	3	14	14	182374897	0.910956	18.9671	4.2033	0.000956067	0.0114359	-0.730774	0.101743	1	1	WT_LD - WT_SD	limma	0.000956067	0.0114359	FALSE	candidate	182374897	Os07g0539900	7	21280322	21282626		LOC_Os07g35560		Similar to Beta-1,3-glucanase-like protein. (Os07t0539900-01)			PR2, OsPR2			PR2/Beta-1, 3-glucanase, Glycosyl hydrolase 17 family protein
Q7XIK0	Os07g0565600	peptidylprolyl isomerase	Oryza sativa subsp. japonica	1	1	6	3	19	19	54550136	0.903731	19.6763	5.2675	0.000134604	0.0039866	1.21112	0.0402879	1	1	WT_LD - WT_SD	limma	0.000134604	0.0039866	FALSE	candidate	54550136	Os07g0565600	7	22688900	22693282	OsCYP37	LOC_Os07g37830		Similar to predicted protein. (Os07t0565600-01);Similar to Peptidyl-prolyl cis-trans isomerase TLP38, chloroplast precursor (EC 5.2.1.8) (PPIase) (Rotamase) (Thylakoid lumen PPIase of 38 kDa) (p38). (Os07t0565600-02)		CYP37	OsCYP37, OsCYP37a, OsCYP37b		CYCLOPHILIN 37	cyclophilin 37
Q2QN11	LOC_Os12g39360	Eukaryotic aspartyl protease family protein, expressed	Oryza sativa subsp. japonica	1	1	6	3	14	14	124923124	0.900182	18.9289	2.36546	0.0335895	0.0960365	-4.17426	0.357082	1	1	WT_LD - WT_SD	limma	0.0335895	0.0960365	FALSE	candidate	124923124	Os12g0583300	12	24212538	24214065		LOC_Os12g39360		Peptidase aspartic, catalytic domain containing protein. (Os12t0583300-01)
A0A0P0V674	Os01g0662700	Os01g0662700 protein	Oryza sativa subsp. japonica	1	1	6	3	20	20	20608924	0.89618	18.7419	5.84705	4.92e-05	0.00241449	2.20663	0.022821	1	1	WT_LD - WT_SD	limma	4.92e-05	0.00241449	FALSE	candidate	20608924	Os01g0662700	1	27050876	27054574		LOC_Os01g47350		Similar to Naphthoate synthase (EC 4.1.3.36). (Os01t0662700-01)
Q852B9	LOC_Os03g60920	Methylase family protein, expressed	Oryza sativa subsp. japonica	1	1	6	3	2	2	358626	0.895964	12.6716	3.65401	0.00275468	0.0200605	-1.77276	0.15485	1	1	WT_LD - WT_SD	limma	0.00275468	0.0200605	FALSE	candidate	358626	Os03g0824200	3	34614610	34616853		LOC_Os03g60920		Methyltransferase small domain containing protein. (Os03t0824200-01)
A0A0N7KSP1	Os11g0237700	Os11g0237700 protein	Oryza sativa subsp. japonica	1	1	6	3	0	3	0	0.895511	16.2894	3.64121	0.00282411	0.0203744	-1.79716	0.1563	1	1	WT_LD - WT_SD	limma	0.00282411	0.0203744	FALSE	candidate	0	Os11g0237700	11	7346265	7348818		LOC_Os11g13420		Similar to URF 4-related. (Os11t0237700-01)
Q42997	Os01g0357100	Ferredoxin--nitrite reductase, chloroplastic	Oryza sativa subsp. japonica	1	1	6	3	37	45	296810112	0.894109	21.6997	3.96691	0.00150317	0.0144971	-1.17729	0.122485	1	1	WT_LD - WT_SD	limma	0.00150317	0.0144971	FALSE	candidate	296810112	Os01g0357100	1	14446913	14453454	NiR	LOC_Os01g25484	PSR1|OsNiR	Ferredoxin-nitrite reductase, Nitrate reduction (assimilation), Determination of regeneration ability (Os01t0357100-01);Similar to Ferredoxin-nitrite reductase. (Os01t0357100-02)	NiR, OsNiR, PSR1	PSR1	PSR1, NiR, OsNiR, OsNIR1, NIR1, FD-NiR, OsNiR2	PROMOTER OF SHOOT REGENERATION 1, Promoter of shoot regeneration 1, ferredoxin-nitrite reductase	PROMOTOR OF SHOOT REGENERATION 1	Promotor of shoot regeneration-1, ferredoxin-nitrite reductase, "Ferredoxin--nitrite reductase, chloroplastic"
Q6ZFT9	PFP-ALPHA	Pyrophosphate--fructose 6-phosphate 1-phosphotransferase subunit alpha	Oryza sativa subsp. japonica	1	1	6	3	13	20	26991218	0.890265	19.0602	5.51652	8.69e-05	0.00324	1.64479	0.0317348	1	1	WT_LD - WT_SD	limma	8.69e-05	0.00324	FALSE	candidate	26991218	Os02g0714200	2	29604459	29610149	OsPFPA1	LOC_Os02g48360		Catalytic alpha-subunit 1 of pyrophosphate-fructose 6-phosphate 1-phosphotransferase (Os02t0714200-01)	OsPFP1?1			pyrophosphate-fructose 6-phosphate 1-phosphotransferase alpha subunit 1
Q0E3L4	Os02g0168100	Os02g0168100 protein	Oryza sativa subsp. japonica	1	1	6	3	7	7	16981417	0.875235	16.7029	4.82831	0.000297248	0.00613321	0.425786	0.0601362	1	1	WT_LD - WT_SD	limma	0.000297248	0.00613321	FALSE	candidate	16981417	Os02g0168100	2	3677525	3679266	OsHPPD	LOC_Os02g07160	OsHPPD	4-hydroxyphenylpyruvate dioxygenase (Os02t0168100-01)	OsHPPD		OsHPPD, HPPD, Osl30, l30	4-hydroxyphenylpyruvate dioxygenase		4-hydroxyphenylpyruvate dioxygenase, p-hydroxyphenylpyruvate dioxygenase
Q6Z702	Os02g0125100	3-isopropylmalate dehydratase	Oryza sativa subsp. japonica	1	1	6	3	23	23	61548989	0.868177	19.7553	5.53203	8.46e-05	0.00323163	1.6715	0.0312579	1	1	WT_LD - WT_SD	limma	8.46e-05	0.00323163	FALSE	candidate	61548989	Os02g0125100	2	1304905	1309799		LOC_Os02g03260		Homoaconitase/3-isopropylmalate dehydratase, small/large subunit domain containing protein. (Os02t0125100-01)
Q5SMM8	PHT1	Putrescine hydroxycinnamoyltransferase 1	Oryza sativa subsp. japonica	1	1	6	3	3	3	980160	0.867416	13.8359	4.5834	0.00046731	0.0079592	-0.0225303	0.0743514	1	1	WT_LD - WT_SD	limma	0.00046731	0.0079592	FALSE	candidate	980160	Os06g0184900	6	4269116	4270614	OsHCT3	LOC_Os06g08580	OsPHT1	Transferase family protein. (Os06t0184900-01)		HCT3	OsHCT3, Os-PHT1, OsPHT1, PHT1		HYDROXYCINNAMOYLTRANSFERASE 3	Hydroxycinnamoyltransferase 3, putrescine hy- droxycinnamoyl transferase 1
Q7F8S5	PRXIIE-2	Peroxiredoxin-2E-2, chloroplastic	Oryza sativa subsp. japonica	1	1	6	3	11	12	72473992	0.863453	19.3759	4.71778	0.000364247	0.00691152	0.224327	0.0662447	1	1	WT_LD - WT_SD	limma	0.000364247	0.00691152	FALSE	candidate	72473992	Os02g0192700	2	5166998	5167991	Pre	LOC_Os02g09940		Similar to Thioredoxin peroxidase. (Os02t0192700-02)		PRXIIE2	Pre IIE2, OsPrxII E2, PrxII E2, OsPrxIIE2, PrxIIE2		PEROXIREDOXIN IIE2	peroxiredoxin IIE2, Type-II Prx E2, Type-II peroxiredoxin E2
Q67TS4	Os02g0206100	Glycosyltransferase	Oryza sativa subsp. japonica	1	1	6	3	5	5	8876916	0.861486	17.1635	3.98813	0.00144305	0.014278	-1.13706	0.120497	1	1	WT_LD - WT_SD	limma	0.00144305	0.014278	FALSE	candidate	8876916	Os02g0206100	2	5955018	5957276		LOC_Os02g11110		UDP-glucuronosyl/UDP-glucosyltransferase family protein. (Os02t0206100-01);UDP-glucuronosyl/UDP-glucosyltransferase family protein. (Os02t0206100-02)
B7EBF9	Os04g0459900	Os04g0459900 protein	Oryza sativa subsp. japonica	1	1	6	3	12	12	10824123	0.857459	18.0548	4.64871	0.000413906	0.00741995	0.0976864	0.0703159	1	1	WT_LD - WT_SD	limma	0.000413906	0.00741995	FALSE	candidate	10824123	Os04g0459900	4	22954845	22960460	OsDegp5	LOC_Os04g38640		Peptidase, trypsin-like serine and cysteine domain containing protein. (Os04t0459900-01)			OsDegp5, DEGP5, OsDeg8			Deg protease 5, DEG PROTEASE 5
Q42972	Os12g0632700	Malate dehydrogenase, glyoxysomal	Oryza sativa subsp. japonica	1	1	6	3	5	5	535085232	0.85349	20.6306	3.38073	0.00469528	0.0274705	-2.29405	0.188103	1	1	WT_LD - WT_SD	limma	0.00469528	0.0274705	FALSE	candidate	535085232	Os12g0632700	12	27094649	27099336		LOC_Os12g43630	OsMDH12.1	Malate dehydrogenase, Salt stress response (Os12t0632700-01)	OsMDH12.1	MDH12.1	OsMDH12.1	malate dehydrogenase 12.1	MALATE DEHYDROGENASE 12.1	Glyoxysomal Malate Dehydrogenase, lactate/malate dehydrogenase 1
Q2QLI3	LOC_Os12g44370	Expressed protein	Oryza sativa subsp. japonica	1	1	6	3	5	5	2923377	0.849036	16.133	7.23695	5.33e-06	0.000695801	4.39162	0.00483922	1	1	WT_LD - WT_SD	limma	5.33e-06	0.000695801	FALSE	candidate	2923377	Os12g0641300	12	27512653	27513803		LOC_Os12g44370		Similar to Zn-dependent hydrolases of the beta-lactamase fold. (Os12t0641300-01)
P35681	TCTP	Translationally-controlled tumor protein homolog	Oryza sativa subsp. japonica	1	1	6	3	11	11	103363328	0.848885	19.5856	3.67908	0.00262355	0.019566	-1.72493	0.152038	1	1	WT_LD - WT_SD	limma	0.00262355	0.019566	FALSE	candidate	103363328	Os11g0660500	11	26510873	26513127	OsTCTP	LOC_Os11g43900	OsTCTP	Translationally controlled tumor protein, Mercury tolerance (Os11t0660500-01);Splicing variant of OsTCTPa (Os11t0660500-02)	TCTP, OsTCTP, OsTCTPa, OsTCTPb		OsTCTP, TCTP, OsTCTPa, OsTCTPb, TPH	21 kDa polypeptide, translationally controlled tumor protein, TCTP homolog		21 kDa polypeptide, translationally controlled tumor protein, TCTP homolog, Tumor protein homolog
Q0IZU8	Os09g0548200	Os09g0548200 protein	Oryza sativa subsp. japonica	1	1	6	3	4	4	5017524	0.846179	14.6792	3.23458	0.00624961	0.0331492	-2.57212	0.207918	1	1	WT_LD - WT_SD	limma	0.00624961	0.0331492	FALSE	candidate	5017524	Os09g0548200	9	21677478	21680257	LYP3	LOC_Os09g37600		Peptidoglycan-binding Lysin subgroup domain containing protein. (Os09t0548200-01)			LYP3, Os-LYP3			lysin motif-containing protein 3
Q2QWU2	HDAC10	Histone deacetylase 10, chloroplastic	Oryza sativa subsp. japonica	1	1	6	3	10	10	22989153	0.845133	17.2825	3.79544	0.00209322	0.0173315	-1.50318	0.139496	1	1	WT_LD - WT_SD	limma	0.00209322	0.0173315	FALSE	candidate	22989153	Os12g0182700	12	4194063	4198878	OsHDAC10	LOC_Os12g08220	HDAC10	Histone deacetylase 10, Regulation of lysine acetylation of ribosomal proteins, Regulation of melatonin biosynthesis (Os12t0182700-01)	HDAC10, OsHDAC10, HDA714	HDAC10	OsHDAC10, HDA714, OsHDA714, ASDAC, OsASDAC	histone deacetylase 10	HISTONE DEACETYLASE 10	histone deacetylase 10, N-acetylserotonin deacetylase
Q9AWZ8	KPHMT1	3-methyl-2-oxobutanoate hydroxymethyltransferase 1, mitochondrial	Oryza sativa subsp. japonica	1	1	6	3	8	8	10242692	0.844158	17.5182	5.31527	0.000123683	0.00381958	1.29498	0.0385103	1	1	WT_LD - WT_SD	limma	0.000123683	0.00381958	FALSE	candidate	10242692	Os01g0225400	1	6909800	6910700		LOC_Os01g12560		Pyruvate/Phosphoenolpyruvate kinase, catalytic core domain containing protein. (Os01t0225400-01)
P16081	NIA1	Nitrate reductase [NADH] 1	Oryza sativa subsp. japonica	1	1	6	3	9	36	67733382	0.840772	20.0363	4.80342	0.000311125	0.00635599	0.380557	0.0614691	1	1	WT_LD - WT_SD	limma	0.000311125	0.00635599	FALSE	candidate	67733382	Os08g0468100	8	23033230	23038585	OsNR1	LOC_Os08g36480	OsNR1	Nitrate reductase 1, Regulation of salt tolerance during seed germination (Os08t0468100-01);Similar to Nitrate reductase. (Os08t0468100-02);Similar to Nitrate reductase. (Os08t0468100-03)	OsNR1		OsNR1, NR1, nia1, OsNIA1, NIA1, OsNIA2, NIA2	nitrate reductase 1		nitrate reductase apoenzyme 1, nitrate reductase 1, Nitrate reductase [NADH]1
Q7X7V6	Os04g0606000	Os04g0606000 protein	Oryza sativa subsp. japonica	1	1	6	3	12	13	17142642	0.840516	18.3056	7.28721	4.95e-06	0.000678776	4.46529	0.00455233	1	1	WT_LD - WT_SD	limma	4.95e-06	0.000678776	FALSE	candidate	17142642	Os04g0606000	4	30608872	30610396		LOC_Os04g51660		Transferase family protein. (Os04t0606000-01)
Q6YZE2	GSA	Glutamate-1-semialdehyde 2,1-aminomutase, chloroplastic	Oryza sativa subsp. japonica	1	1	6	3	23	23	193611724	0.837758	20.6427	4.27444	0.000835217	0.0106715	-0.597219	0.0960811	1	1	WT_LD - WT_SD	limma	0.000835217	0.0106715	FALSE	candidate	193611724	Os08g0532200	8	26531415	26534074	GSA	LOC_Os08g41990		Glutamate 1-semialdehyde 2,1-aminomutase, Tetrapyrrole biosynthesis (Os08t0532200-01);Similar to Glutamate-1-semialdehyde 2,1-aminomutase, chloroplastic. (Os08t0532200-02);Similar to Glutamate-1-semialdehyde 2,1-aminomutase, chloroplast precursor (EC 5.4.3.8) (GSA) (Glutamate-1-semialdehyde aminotransferase) (GSA- AT). (Os08t0532200-03)	OsGSAM	YS53	GSA, GSAT, HEML, OsGSA, OsGSAT, OsHEML, OsGSAM, GSAM, OsYS53	glutamate 1-semialdehyde 2, 1-aminomutase		Glutamate-1-semialdehyde 2, 1-aminomutase, Glutamate-1-semialdehyde aminotransferase
Q7XV22	Os04g0448600	Gamma-glutamylcyclotransferase	Oryza sativa subsp. japonica	1	1	6	3	10	10	22108656	0.836294	16.8803	5.26254	0.000135794	0.0040027	1.2024	0.0404764	1	1	WT_LD - WT_SD	limma	0.000135794	0.0040027	FALSE	candidate	22108656	Os04g0448600	4	22355336	22357930		LOC_Os04g37580		ChaC-like protein family protein. (Os04t0448600-01);ChaC-like protein family protein. (Os04t0448600-02)
Q7XZW5	LOC_Os03g56280	Malate dehydrogenase	Oryza sativa subsp. japonica	1	1	6	3	24	28	842508976	0.834843	22.8121	3.19452	0.00675925	0.0349185	-2.64815	0.213604	1	1	WT_LD - WT_SD	limma	0.00675925	0.0349185	FALSE	candidate	842508976	Os03g0773800	3	32086041	32089677		LOC_Os03g56280		Malate dehydrogenase 3.1 (Os03t0773800-01);Similar to Malate dehydrogenase, glyoxysomal precursor (EC 1.1.1.37) (mbNAD-MDH). (Os03t0773800-02);Similar to Malate dehydrogenase, glyoxysomal precursor (EC 1.1.1.37) (mbNAD-MDH). (Os03t0773800-03)	OsMDH3.1	MDH3.1	OsMDH3.1	Malate dehydrogenase 3.1	MALATE DEHYDROGENASE 3.1	malate dehydrogenase
Q10CS9	LOC_Os03g56869	ribose-5-phosphate isomerase	Oryza sativa subsp. japonica	1	1	6	3	3	3	943398	0.828429	14.839	4.52672	0.00051943	0.0082232	-0.127253	0.0780058	1	1	WT_LD - WT_SD	limma	0.00051943	0.0082232	FALSE	candidate	943398	Os03g0781400	3	32394938	32397257		LOC_Os03g56869		Ribose 5-phosphate isomerase family protein. (Os03t0781400-01);Similar to ribose-5-phosphate isomerase. (Os03t0781400-02)						Rib-5-P isomerase
A0A0P0XI05	Os08g0511900	Os08g0511900 protein	Oryza sativa subsp. japonica	1	1	6	3	7	7	4995094	0.826725	17.2325	4.11865	0.0011236	0.0123317	-0.890232	0.108823	1	1	WT_LD - WT_SD	limma	0.0011236	0.0123317	FALSE	candidate	4995094	Os08g0511900	8	25388405	25391795		LOC_Os08g40110		Similar to aminoacylase-1. (Os08t0511900-01)
A0A0N7KC67	Os01g0105900	Carbohydrate kinase-like	Oryza sativa subsp. japonica	1	1	6	3	2	2	3297520	0.826111	13.9613	3.46264	0.00400064	0.0248884	-2.13789	0.177626	1	1	WT_LD - WT_SD	limma	0.00400064	0.0248884	FALSE	candidate	3297520	Os01g0105900	1	309520	313170		LOC_Os01g01620	DNL-4	PfkB carbohydrate kinase protein, Regulation of plant height and leaf structure (Os01t0105900-01)	DNL-4	DNL4	DNL-4, OsDNL-4, OsDNL4	dwarf and narrow leaf 4	DWARF AND NARROW LEAF 4	dwarf and narrow leaf 4
B9FCM4	Os04g0626400	Os04g0626400 protein	Oryza sativa subsp. japonica	1	1	6	3	13	13	46295315	0.823077	18.7118	3.64548	0.00280074	0.0203005	-1.78901	0.155815	1	1	WT_LD - WT_SD	limma	0.00280074	0.0203005	FALSE	candidate	46295315	Os04g0626400	4	31848493	31850847		LOC_Os04g53490		Similar to OSIGBa0148A10.12 protein. (Os04t0626400-01);Similar to OSIGBa0148A10.12 protein. (Os04t0626400-02);Similar to OSIGBa0148A10.12 protein. (Os04t0626400-03)
Q9ASK5	Os01g0110400	Os01g0110400 protein	Oryza sativa subsp. japonica	1	1	6	3	6	6	3795741	0.817069	15.6991	6.15315	2.95e-05	0.00180835	2.71257	0.0165936	1	1	WT_LD - WT_SD	limma	2.95e-05	0.00180835	FALSE	candidate	3795741	Os01g0110400	1	549157	552574		LOC_Os01g02020		Similar to Acetyl-CoA C-acetyltransferase. (Os01t0110400-01)
Q0E217	Os02g0280500	Os02g0280500 protein	Oryza sativa subsp. japonica	1	1	6	3	6	6	549800648	0.816695	19.9931	3.73459	0.00235536	0.0183855	-1.6191	0.145952	1	1	WT_LD - WT_SD	limma	0.00235536	0.0183855	FALSE	candidate	549800648	Os02g0280500	2	10378457	10379197	OsGLYI2	LOC_Os02g17920		Similar to Glyoxalase I. (Os02t0280500-01)		GLYI2	OsGLYI2		GLYOXALASE I-2	glyoxalase I-2
Q109W0	LOC_Os10g17454	Os10g0321700 protein	Oryza sativa subsp. japonica	1	1	6	3	5	5	13129317	0.814305	16.5521	5.25566	0.000137463	0.00401366	1.19029	0.0407391	1	1	WT_LD - WT_SD	limma	0.000137463	0.00401366	FALSE	candidate	13129317	Os10g0321700	10	8786980	8796460	RBP-159	LOC_Os10g17454		Similar to Ribonucleoprotein like protein. (Os10t0321700-01)			RBP-159			RNA-binding RBP-159
Q84YR7	Os07g0456700	Os07g0456700 protein	Oryza sativa subsp. japonica	1	1	6	3	4	4	753906	0.811726	13.0167	5.29868	0.000127367	0.00386473	1.26589	0.03912	1	1	WT_LD - WT_SD	limma	0.000127367	0.00386473	FALSE	candidate	753906	Os07g0456700	7	15884357	15890031		LOC_Os07g27320		Similar to (1,4)-beta-xylan endohydrolase (EC 3.2.1.8). (Os07t0456700-01)		MORE1L	OsMORE1l		MAGNAPORTHE ORYZAE RESISTANCE 1L	Magnaporthe oryzae resistance 1l
Q53RM0	CHLI	Magnesium-chelatase subunit ChlI, chloroplastic	Oryza sativa subsp. japonica	1	1	6	3	20	20	60614668	0.807908	18.5902	3.49809	0.003733	0.0239511	-2.07025	0.173228	1	1	WT_LD - WT_SD	limma	0.003733	0.0239511	FALSE	candidate	60614668	Os03g0563300	3	20248326	20250000	ELL	LOC_Os03g36540	Chl9|OsChlI	Magnesium-chelatase subunit ChlI, Mg-chelatase I subunit, Chlorophyll biosynthesis, Chloroplast development (Os03t0563300-01)	ELL, OsCHLI	ELL	chlI, OsChlI, ChlI, CHLI, OsCHLI, OsCHLI/ELL, OsELL	etiolated leaf and lethal, Mg-chelatase I subunit	ETIOLATED LEAF AND LETHAL	Magnesium-chelatase subunit chlI, magnesium chelatase subunit ChlI, MgCh I subbing, Mg-chelatase I subunit, etiolated leaf and lethal
Q42982	4CL2	4-coumarate--CoA ligase 2	Oryza sativa subsp. japonica	1	1	6	3	4	6	11742061	0.806668	15.6691	3.92244	0.00163762	0.0150176	-1.26168	0.126733	1	1	WT_LD - WT_SD	limma	0.00163762	0.0150176	FALSE	candidate	11742061	Os02g0697400	2	28677205	28680864	4CL2	LOC_Os02g46970	Os4CL2	4-coumarate:coenzyme A ligase, Flavonoid biosynthesis (Os02t0697400-01)	4CL2, Os4CL2	4CL2	Os4CL2	4-COUMARATE:COENZYME A LIGASE 2, 4-Coumarate:coenzyme A ligase 2	4-COUMARATE:COENZYME A LIGASE 2	4-coumarate:coenzyme A ligase 2, 4-coumarate-CoA ligase 2
Q8W3D0	PDX12	Probable pyridoxal 5'-phosphate synthase subunit PDX1.2	Oryza sativa subsp. japonica	1	1	6	3	7	7	478256688	0.798842	21.7129	3.63078	0.00288208	0.020553	-1.81707	0.157491	1	1	WT_LD - WT_SD	limma	0.00288208	0.020553	FALSE	candidate	478256688	Os10g0100700	10	81102	82243	OsPDX1.3b	LOC_Os10g01080	OsPDX1.2	Pyridoxal phosphate synthase 1.2, Positive regulation of rice stomatal immunity to Xoc, Vitamin B6 biosynthesis (Os10t0100700-01)	OsPDX1.2	PDX1.3B	OsPDX1.3b, OsPDX1.2, PDX1.2	pyridoxal phosphate synthase 1.2	PYRIDOXINE BIOSYNTHESIS PROTEIN 1.3B	SOR/SNZ protein, pyridoxine synthase, PYRIDOXINE BIOSYNTHESIS PROTEIN1.3b, Pyridoxal phosphate synthase protein 1.2
A0A0P0V7A3	Os01g0711400	glycine dehydrogenase (aminomethyl-transferring)	Oryza sativa subsp. japonica	1	1	6	3	2	2	682008288	0.797476	21.1389	3.06305	0.00874133	0.0407446	-2.89681	0.233053	1	1	WT_LD - WT_SD	limma	0.00874133	0.0407446	FALSE	candidate	682008288	Os01g0711400	1	29563666	29566585		LOC_Os01g51410		Similar to Victorin binding protein. (Os01t0711400-01)
Q655S1	FTSH2	ATP-dependent zinc metalloprotease FTSH 2, chloroplastic	Oryza sativa subsp. japonica	1	1	6	3	45	47	494204440	0.796582	21.8058	5.48479	9.18e-05	0.00338951	1.59001	0.03273	1	1	WT_LD - WT_SD	limma	9.18e-05	0.00338951	FALSE	candidate	494204440	Os06g0669400	6	27724577	27728259	OsFtsH2	LOC_Os06g45820	OsFtsH2	ATP-dependent zinc metalloprotease, Chloroplast development (Os06t0669400-01);Similar to Cell division protease ftsH homolog 2, chloroplastic. (Os06t0669400-02);Similar to ATP-dependent zinc metalloprotease FTSH 2, chloroplastic. (Os06t0669400-03)	OsFtsH2	FTSH2	OsFtsH2, FtsH2	Filamentation temperature-sensitive H2
Q0DHC9	Os05g0475300	Os05g0475300 protein	Oryza sativa subsp. japonica	1	1	6	3	2	2	0	0.795746	11.7653	4.39364	0.00066674	0.00931629	-0.374393	0.087161	1	1	WT_LD - WT_SD	limma	0.00066674	0.00931629	FALSE	candidate	0	Os05g0475300	5	23351926	23356155		LOC_Os05g39760		VHS domain containing protein. (Os05t0475300-01)
Q69LG7	Os09g0294000	Os09g0294000 protein	Oryza sativa subsp. japonica	1	1	6	3	27	27	44687269	0.793657	20.0849	4.90251	0.000259552	0.00573623	0.560213	0.0563031	1	1	WT_LD - WT_SD	limma	0.000259552	0.00573623	FALSE	candidate	44687269	Os09g0294000	9	6995055	7009477		LOC_Os09g12290		Similar to Bifunctional aspartokinase/homoserine dehydrogenase 2, chloroplast precursor (AK-HD 2) (AK-HSDH 2) [Includes: Aspartokinase (EC 2.7.2.4); Homoserine dehydrogenase (EC 1.1.1.3)]. (Os09t0294000-01);Similar to Aspartate kinase-homoserine dehydrogenase. (Os09t0294000-02)
A0A0P0WYZ5	Os06g0611900	glycine dehydrogenase (aminomethyl-transferring)	Oryza sativa subsp. japonica	1	1	6	3	14	38	1163414528	0.790437	21.7146	3.20578	0.00661191	0.0345382	-2.62678	0.211994	1	1	WT_LD - WT_SD	limma	0.00661191	0.0345382	FALSE	candidate	1163414528	Os06g0611900	6	24399546	24404035		LOC_Os06g40940		Similar to Glycine decarboxylase P subunit. (Os06t0611900-01);Similar to Victorin binding protein. (Os06t0611900-02)		GDCP	OsGDCP		GLYCINE DECARBOXYLASE P	Glycine decarboxylase P subunit, glycine decarboxylase P
A0A0P0VPR8	Os02g0761400	Os02g0761400 protein	Oryza sativa subsp. japonica	1	1	6	3	11	11	83791020	0.789511	19.0927	4.56032	0.000487845	0.00802993	-0.0651257	0.075822	1	1	WT_LD - WT_SD	limma	0.000487845	0.00802993	FALSE	candidate	83791020	Os02g0761400	2	32068322	32069424		LOC_Os02g52390		Similar to ATPREP2. (Os02t0761400-01)
Q2QWK9	Os12g0192500	Probable thiamine biosynthetic bifunctional enzyme, chloroplastic	Oryza sativa subsp. japonica	1	1	6	3	5	5	3249543	0.787899	14.9876	3.96677	0.00150358	0.0144971	-1.17755	0.122498	1	1	WT_LD - WT_SD	limma	0.00150358	0.0144971	FALSE	candidate	3249543	Os12g0192500	12	4706847	4711325		LOC_Os12g09000	OsTH1	Similar to Phosphomethylpyrimidine kinase/thiamin-phosphate pyrophosphorylase. (Os12t0192500-01);Phosphomethylpyrimidine kinase/thiamin-phosphate pyrophosphorylase, Homolog of Thiamin Requiring 1 in Arabidopsis, Vitamin B1 biosynthesis, Regulation of sugar and fatty acid metabolism, Maintenance of chloroplast function (Os12t0192500-02);Similar to Phosphomethylpyrimidine kinase/thiamin-phosphate p…	OsTH1	TH1	OsTH1, CLES, OsCLES	THIAMIN REQUIRING1	THIAMIN REQUIRING1	chlorotic lethal seedling, THIAMIN REQUIRING 1
A0A0P0XAD7	Os07g0691200	Os07g0691200 protein	Oryza sativa subsp. japonica	1	1	6	3	40	40	298472952	0.784199	21.4942	3.99536	0.00142312	0.0141514	-1.12335	0.119826	1	1	WT_LD - WT_SD	limma	0.00142312	0.0141514	FALSE	candidate	298472952	Os07g0691200	7	29392447	29401888		LOC_Os07g49110		Similar to D-alanine--D-alanine ligase B (EC 6.3.2.4) (D-alanylalanine synthetase B) (D-Ala-D-Ala ligase B). (Os07t0691200-01);Similar to D-alanine--D-alanine ligase family. (Os07t0691200-02);Similar to predicted protein. (Os07t0691200-03);Hypothetical conserved gene. (Os07t0691200-04)
Q6H7Q6	Os02g0194700	Lipoxygenase	Oryza sativa subsp. japonica	1	1	6	3	57	57	240586608	0.780299	21.6656	6.08039	3.33e-05	0.00192569	2.59358	0.0179201	1	1	WT_LD - WT_SD	limma	3.33e-05	0.00192569	FALSE	candidate	240586608	Os02g0194700	2	5276686	5282626	OsLOX1	LOC_Os02g10120	OsLOX5	Similar to Lipoxygenase 2.3, chloroplast precursor (EC 1.13.11.12) (LOX2:Hv:3). (Os02t0194700-01);Similar to Lipoxygenase. (Os02t0194700-02)		LOX1	OsLOX1, OsLOX5		LIPOXYGENASE 1	lipoxygenase 1
Q653D6	MCSU2	Molybdenum cofactor sulfurase-like protein 2	Oryza sativa subsp. japonica	1	1	6	3	2	2	0	0.779792	12.2427	2.49617	0.0262083	0.0812846	-3.94267	0.331136	1	1	WT_LD - WT_SD	limma	0.0262083	0.0812846	FALSE	candidate	0	Os09g0560800	9	22281491	22284167		LOC_Os09g38777		Molybdenum cofactor sulfurase, C-terminal domain containing protein. (Os09t0560800-01)
O64464	PBF1	Proteasome subunit beta type-1	Oryza sativa subsp. japonica	1	1	6	3	8	11	38783530	0.778763	17.8976	2.81011	0.0143123	0.0552326	-3.37007	0.273931	1	1	WT_LD - WT_SD	limma	0.0143123	0.0552326	FALSE	candidate	38783530	Os09g0505600	9	19562287	19565726	OsPBF1	LOC_Os09g32800		Proteasome subunit beta type 1 (EC 3.4.25.1) (20S proteasome alpha subunit F) (20S proteasome subunit beta-6). (Os09t0505600-01)			OsPBF1			beta-6 subunit of 20 S proteasome, 20 S proteasome beta-6 subunit, 20S proteasome beta6 subunit
Q5NAM1	Os01g0237100	Os01g0237100 protein	Oryza sativa subsp. japonica	1	1	6	3	15	15	27724166	0.773964	18.2387	6.62013	1.38e-05	0.00122448	3.45744	0.00995468	1	1	WT_LD - WT_SD	limma	1.38e-05	0.00122448	FALSE	candidate	27724166	Os01g0237100	1	7590433	7592743		LOC_Os01g13570		Phosphoglycerate mutase domain containing protein. (Os01t0237100-01)
Q7XQS1	Os04g0635700	Os04g0635700 protein	Oryza sativa subsp. japonica	1	1	6	3	3	3	2120259	0.773303	14.8991	5.61265	7.35e-05	0.00295628	1.80982	0.0288772	1	1	WT_LD - WT_SD	limma	7.35e-05	0.00295628	FALSE	candidate	2120259	Os04g0635700	4	32338417	32339534		LOC_Os04g54320		Aldehyde dehydrogenase, conserved site domain containing protein. (Os04t0635700-01)
Q5N7L5	Os01g0687500	Methionyl-tRNA formyltransferase	Oryza sativa subsp. japonica	1	1	6	3	16	16	16429752	0.771535	18.4063	8.03142	1.68e-06	0.000374358	5.51415	0.00176688	1	1	WT_LD - WT_SD	limma	1.68e-06	0.000374358	FALSE	candidate	16429752	Os01g0687500	1	28364038	28368033		LOC_Os01g49330		Methionine tRNA Formyltransferase-like domain containing protein. (Os01t0687500-01)
A0A0N7KPH9	Os08g0236700	Os08g0236700 protein	Oryza sativa subsp. japonica	1	1	6	3	0	2	2184258	0.770332	15.9966	5.55048	8.19e-05	0.00323163	1.70324	0.0306987	1	1	WT_LD - WT_SD	limma	8.19e-05	0.00323163	FALSE	candidate	2184258	Os08g0236700	8	8298118	8299493		LOC_Os08g13890		Similar to Exonuclease. (Os08t0236700-00)
Q6AUN5	Os05g0568900	Os05g0568900 protein	Oryza sativa subsp. japonica	1	1	6	3	8	8	43677537	0.765622	18.6425	5.51809	8.67e-05	0.00324	1.64749	0.0316863	1	1	WT_LD - WT_SD	limma	8.67e-05	0.00324	FALSE	candidate	43677537	Os05g0568900	5	28315242	28318639	OsDegp9	LOC_Os05g49380		Similar to Protease Do-like 1, chloroplast precursor (EC 3.4.21.-). (Os05t0568900-01)			OsDegp9, DEGP9, OsDeg1			Deg protease 9, DEG PROTEASE 9
Q0DQM3	Os03g0580200	Os03g0580200 protein	Oryza sativa subsp. japonica	1	1	6	3	3	3	13537705	0.763956	16.6452	3.9768	0.00147484	0.014426	-1.15853	0.121555	1	1	WT_LD - WT_SD	limma	0.00147484	0.014426	FALSE	candidate	13537705	Os03g0580200	3	21275422	21276198		LOC_Os03g38350		Lipase, GDSL domain containing protein. (Os03t0580200-01)
Q0DG35	Os05g0555600	Glutamate synthase 2 [NADH], chloroplastic	Oryza sativa subsp. japonica	1	1	6	3	35	35	24304930	0.763239	19.6726	4.76296	0.000335148	0.00667062	0.306841	0.063689	1	1	WT_LD - WT_SD	limma	0.000335148	0.00667062	FALSE	candidate	24304930	Os05g0555600	5	27622654	27636450	OsGLT2	LOC_Os05g48200	OsNADH-GOGAT2	Similar to Glutamate synthase [NADH], amyloplastic. (Os05t0555600-01);Similar to NADH-glutamate synthase 2. (Os05t0555600-02);NADH-glutamate synthase, Remobilization of nitrogen in senescing organs (Os05t0555600-03)	OsNADH-GOGAT2	GLT2	OsGLT2, OsNADH-GOGAT2, NADH-GOGAT2, OsGOGAT2, GOGAT2, OsGLU2, GLU2	NADH-glutamate synthase 2	NADH-DEPENDENT GLUTAMATE SYNTHASE 2	NADH-glutamate synthase 2, NADH-dependent glutamate synthase2, NADH-dependent glutamate synthase 2
Q5VNT9	Os06g0136600	phosphopyruvate hydratase	Oryza sativa subsp. japonica	1	1	6	3	18	18	318171424	0.760372	20.3149	4.30344	0.000790561	0.0103458	-0.54289	0.0938463	1	1	WT_LD - WT_SD	limma	0.000790561	0.0103458	FALSE	candidate	318171424	Os06g0136600	6	1931305	1936376	OsEno5	LOC_Os06g04510	OsEno5	Similar to Enolase 1 (EC 4.2.1.11) (2-phosphoglycerate dehydratase 1) (2-phospho- D-glycerate hydro-lyase 1). (Os06t0136600-01);Similar to Enolase. (Os06t0136600-02)			OsEno5, Eno5			Glyceraldehyde 3-phosphate dehydrogenase, enolase 5
Q6YVJ0	NCED1	9-cis-epoxycarotenoid dioxygenase NCED1, chloroplastic	Oryza sativa subsp. japonica	1	1	6	3	18	18	65498772	0.756702	19.5941	3.44849	0.00411276	0.0252559	-2.16487	0.179404	1	1	WT_LD - WT_SD	limma	0.00411276	0.0252559	FALSE	candidate	65498772	Os02g0704000	2	29026099	29028176	OsNCED1	LOC_Os02g47510	OsNCED1|OsCCD4a	Carotenoid-cleavage dioxygenase, Positive regulation of heat stress tolerance at the heading and flowering stage (Os02t0704000-01)	OsCCD4a, OsNCED1	NCED1	OsNCED1, OsCCD4a, CCD4a	carotenoid-cleavage dioxygenase 4a, 9-cis-epoxycarotenoid dioxygenase 1	9-CIS-EPOXYCAROTENOID DIOXYGENASE 1	9-cis-epoxycarotenoid dioxygenase 1, carotenoid-cleavage dioxygenase 4a, "zeaxanthin 7, 8(7', 8')-cleavage dioxygenase, chromoplastic"
Q7XV53	Os04g0450100	Os04g0450100 protein	Oryza sativa subsp. japonica	1	1	6	3	11	12	14749058	0.756229	18.2338	5.97039	4e-05	0.00214136	2.41218	0.0201019	1	1	WT_LD - WT_SD	limma	4e-05	0.00214136	FALSE	candidate	14749058	Os04g0450100	4	22428835	22431568		LOC_Os04g37710		Protein of unknown function DUF341 domain containing protein. (Os04t0450100-01);Similar to H0818E04.16 protein. (Os04t0450100-02)						dihydrofolate reductase
Q5ZC77	Os01g0588800	Protein arginine methyltransferase NDUFAF7	Oryza sativa subsp. japonica	1	1	6	3	2	2	252241	0.75504	11.8261	2.09687	0.0553775	0.137887	-4.63338	0.414289	1	1	WT_LD - WT_SD	limma	0.0553775	0.137887	FALSE	candidate	252241	Os01g0588800	1	22948164	22952187		LOC_Os01g40620		Protein of unknown function DUF185 family protein. (Os01t0588800-01)
Q6Z1P3	Os08g0566400	Os08g0566400 protein	Oryza sativa subsp. japonica	1	1	6	3	9	9	101725000	0.754884	18.8984	3.77233	0.0021891	0.0177829	-1.5472	0.141922	1	1	WT_LD - WT_SD	limma	0.0021891	0.0177829	FALSE	candidate	101725000	Os08g0566400	8	28370570	28375965		LOC_Os08g45180		Ribokinase family protein. (Os08t0566400-01);Similar to pfkB-type carbohydrate kinase family protein. (Os08t0566400-02)
Q7XBR2	LOC_Os10g43050	ATP-dependent Clp protease proteolytic subunit	Oryza sativa subsp. japonica	1	1	6	3	5	5	10626386	0.754431	16.205	4.93761	0.000243485	0.00556439	0.623559	0.0545621	1	1	WT_LD - WT_SD	limma	0.000243485	0.00556439	FALSE	candidate	10626386	Os10g0580800	10	23190161	23192200	OsClpP4	LOC_Os10g43050	CLPP4|OsClpP4	Similar to NClpP4 (Fragment). (Os10t0580800-01)		CLPP4	OsClpP4, ClpP4, OsClp11, CLP11		CHLOROPLAST PROTEASE 4	plastidic caseinolytic protease 4, chloroplast Clp 4, Clp protease 11. Plastid caseinolytic protease P4
A0A0P0WFX4	Os04g0661600	Molybdopterin biosynthesis protein CNX1	Oryza sativa subsp. japonica	1	1	6	3	8	8	8302628	0.753508	16.1574	5.00368	0.000215981	0.00522235	0.742391	0.0514063	1	1	WT_LD - WT_SD	limma	0.000215981	0.00522235	FALSE	candidate	8302628	Os04g0661600	4	33755461	33764473		LOC_Os04g56610	OsCNX1	Similar to H0112G12.13 protein. (Os04t0661600-01);Similar to H0112G12.12 protein. (Os04t0661600-02);Homolog of MoeA, Molybdenum cofactor biosynthesis (Os04t0661600-03);Molybdopterin biosynthesis protein CNX1 (Os04t0661600-04)	OsCNX1	CNX1	OsCNX1	cofactor for nitrate reductase and xanthine dehydrogenase 1	CO-FACTOR FOR NITRATE REDUCTASE AND XANTHINE DEHYDROGENASE 1	cofactor for nitrate reductase and xanthine dehydrogenase 1
A0A0P0V7G8	Os01g0715400	Os01g0715400 protein	Oryza sativa subsp. japonica	1	1	6	3	13	13	38567480	0.75327	18.0618	3.93907	0.00158596	0.0148573	-1.23011	0.125131	1	1	WT_LD - WT_SD	limma	0.00158596	0.0148573	FALSE	candidate	38567480	Os01g0715400	1	29760729	29770032	OsSTA30	LOC_Os01g51754		Hypothetical conserved gene. (Os01t0715400-01);?-amylase 4A (Os01t0715400-02);Glycoside hydrolase, subgroup, catalytic domain domain containing protein. (Os01t0715400-03);?-amylase 4A (Os01t0715400-04)	Amy4A	AMY4A	OsSTA30, Amy4A, OsAMY4A	?-amylase 4A	ALPHA-AMYLASE 4A	Alpha-amylase4A
Q7X8V3	Os04g0518400	Phenylalanine ammonia-lyase	Oryza sativa subsp. japonica	1	1	6	3	6	18	38080130	0.749395	18.8344	2.68698	0.0181671	0.0634269	-3.59701	0.295508	1	1	WT_LD - WT_SD	limma	0.0181671	0.0634269	FALSE	candidate	38080130	Os04g0518400	4	25927077	25929716	OsPAL07	LOC_Os04g43800	OsPAL6	Phenylalanine ammonia-lyase, Resistance to brown planthopper (BPH) (Os04t0518400-01)	OsPAL6		OsPAL07, OsPAL, PAL07, OsPAL6, PAL6, PAL1, OsPAL7, PAL7	Phenylalanine ammonia-lyase 6		Phenylalanine ammonia-lyase 07
Q75M28	Os05g0103600	Os05g0103600 protein	Oryza sativa subsp. japonica	1	1	6	3	6	6	2272940	0.749228	15.4806	3.97503	0.00147986	0.014426	-1.16188	0.121721	1	1	WT_LD - WT_SD	limma	0.00147986	0.014426	FALSE	candidate	2272940	Os05g0103600	5	197718	201616		LOC_Os05g01310		Similar to Ankyrin-like protein. (Os05t0103600-01)		TPR116	OsTPR116		TETRATRICOPEPTIDE REPEAT DOMAIN CONTAINING PROTEIN 116	Tetratricopeptide repeat domain containing protein 116
A0A0P0WL76	Os05g0337400	Os05g0337400 protein	Oryza sativa subsp. japonica	1	1	6	3	2	2	5353209	0.749051	15.5091	5.28016	0.000131615	0.00391682	1.23338	0.0398102	1	1	WT_LD - WT_SD	limma	0.000131615	0.00391682	FALSE	candidate	5353209	Os05g0337400	5	15770656	15773664		LOC_Os05g27100		Similar to heavy-metal-associated domain-containing protein. (Os05t0337400-01)
A0A0P0VQR0	Os02g0786200	Os02g0786200 protein	Oryza sativa subsp. japonica	1	1	6	3	5	5	1842978	0.748656	15.3456	7.33547	4.6e-06	0.000647242	4.53567	0.00429149	1	1	WT_LD - WT_SD	limma	4.6e-06	0.000647242	FALSE	candidate	1842978	Os02g0786200	2	33387811	33392575		LOC_Os02g54510		Serine-threonine/tyrosine-protein kinase domain containing protein. (Os02t0786200-01)
Q75W16	DAHPS2	Phospho-2-dehydro-3-deoxyheptonate aldolase 2, chloroplastic	Oryza sativa subsp. japonica	1	1	6	3	21	26	76987480	0.748585	20.1832	3.61434	0.00297582	0.0209322	-1.84844	0.159379	1	1	WT_LD - WT_SD	limma	0.00297582	0.0209322	FALSE	candidate	76987480	Os07g0622200	7	25726437	25730027	OsDAHP1	LOC_Os07g42960	OsDAHP1|DAHP1|DAHPS|OsDAHPS2|DAHPS2	3-Deoxy-D-arabino-heptulosonate 7-phosphate synthase, Chorismate biosynthesis (Os07t0622200-01)	OsDAHP1, DAHP1, DAHPS, OsDAHPS2, DAHPS2	DNRL1	OsDAHP1, DAHP1, DAHPS, OsDAHPS2, DAHPS2, OsDNRL1	phospho-2-dehydro-3-deoxyheptonate aldolase, 3-deoxy-D-arabinoheptulosonate 7-phosphate synthase, 3-deoxy-D-arabino-heptulosonate 7-phosphate synthase 2	DYNAMIC NARROW-ROLLED LEAF 1	phospho-2-dehydro-3-deoxyheptonate aldolase, 3-deoxy-D-arabinoheptulosonate 7-phosphate synthase, 3-deoxy-D-arabino-heptulosonate 7-phosphate synthase 2, Dynamic Narrow-Rolled Leaf 1, 3-deoxy-7-phosphoheptulonate synthase 1, Phospho-2-dehydro-3-deoxyheptonate aldolase 2
Q0JCI6	Os04g0467700	indole-3-glycerol-phosphate synthase	Oryza sativa subsp. japonica	1	1	6	3	18	18	56542627	0.748575	19.1773	5.31369	0.000124028	0.00381958	1.29222	0.0385679	1	1	WT_LD - WT_SD	limma	0.000124028	0.00381958	FALSE	candidate	56542627	Os04g0467700	4	23362240	23364934		LOC_Os04g39270		Similar to Indole-3-glycerol phosphate synthase, chloroplast precursor (EC 4.1.1.48) (IGPS). (Os04t0467700-01)			IGPS			indole-3-glycerolphosphate synthase
A0A0P0WWN5	Os06g0476200	phosphoglucomutase (alpha-D-glucose-1,6-bisphosphate-dependent)	Oryza sativa subsp. japonica	1	1	6	3	26	26	86840548	0.742635	19.6951	5.52838	8.51e-05	0.00323227	1.66521	0.0313697	1	1	WT_LD - WT_SD	limma	8.51e-05	0.00323227	FALSE	candidate	86840548	Os06g0476200	6	16011333	16032779		LOC_Os06g28194		Similar to Phosphoglucomutase precursor (EC 5.4.2.2). (Os06t0476200-01);Similar to predicted protein. (Os06t0476200-02)
Q0JBE3	Os04g0538100	Os04g0538100 protein	Oryza sativa subsp. japonica	1	1	6	3	32	32	176559640	0.742066	21.3256	3.94975	0.00155366	0.0147729	-1.20984	0.12411	1	1	WT_LD - WT_SD	limma	0.00155366	0.0147729	FALSE	candidate	176559640	Os04g0538100	4	26917910	26919741		LOC_Os04g45490		Elongation factor G, III and V domain containing protein. (Os04t0538100-01)
Q7XD99	EX1	Protein EXECUTER 1, chloroplastic	Oryza sativa subsp. japonica	1	1	6	3	7	7	51726682	0.738626	16.5573	2.62837	0.0203409	0.0679861	-3.70403	0.306168	1	1	WT_LD - WT_SD	limma	0.0203409	0.0679861	FALSE	candidate	51726682	Os10g0485300	10	18343042	18351973		LOC_Os10g34400		Hypothetical conserved gene. (Os10t0485300-01)
Q0DXF4	Os02g0756800	Os02g0756800 protein	Oryza sativa subsp. japonica	1	1	6	3	4	4	18857596	0.738541	16.4385	2.8079	0.014374	0.0554016	-3.37417	0.274309	1	1	WT_LD - WT_SD	limma	0.014374	0.0554016	FALSE	candidate	18857596	Os02g0756800	2	31840547	31841768		LOC_Os02g52010		Phosphate-induced protein 1 conserved region family protein. (Os02t0756800-01)
Q2QMN9	LOC_Os12g40540	Expressed protein	Oryza sativa subsp. japonica	1	1	6	3	6	6	3397358	0.738083	15.303	4.31306	0.0007763	0.0102458	-0.524889	0.0931145	1	1	WT_LD - WT_SD	limma	0.0007763	0.0102458	FALSE	candidate	3397358	Os12g0597400	12	25082544	25085996		LOC_Os12g40540		HI0933-like protein family protein. (Os12t0597400-01)
Q69LA6	PDX11	Probable pyridoxal 5'-phosphate synthase subunit PDX1.1	Oryza sativa subsp. japonica	1	1	6	3	2	24	478256688	0.73326	21.6293	3.77698	0.00216946	0.0177477	-1.53834	0.141431	1	1	WT_LD - WT_SD	limma	0.00216946	0.0177477	FALSE	candidate	478256688	Os07g0100200	7	11648	12983	OsPDX1.3a	LOC_Os07g01020	OsPDX1.1	Pyridoxal phosphate synthase 1.1, Vitamin B6 biosynthesis (Os07t0100200-01)	OsPDX1.1	PDX1.3A	OsPDX1.3a, OsPDX1.1, PDX1.1	pyridoxal phosphate synthase 1.1	PYRIDOXINE BIOSYNTHESIS PROTEIN 1.3A	SOR/SNZ protein, pyridoxine synthase, PYRIDOXINE BIOSYNTHESIS PROTEIN1.3a, Pyridoxal phosphate synthase protein 1.1
Q0J6W9	Os08g0254900	Os08g0254900 protein	Oryza sativa subsp. japonica	1	1	6	3	3	3	1400027	0.733146	15.1435	3.49738	0.00373819	0.0239538	-2.0716	0.173315	1	1	WT_LD - WT_SD	limma	0.00373819	0.0239538	FALSE	candidate	1400027	Os08g0254900	8	9424760	9428473		LOC_Os08g15500		Similar to Glutamyl-tRNA reductase binding protein. (Os08t0254900-01);Non-protein coding transcript. (Os08t0254900-02)
Q8H367	Os07g0413800	Os07g0413800 protein	Oryza sativa subsp. japonica	1	1	6	3	14	16	74704600	0.729552	18.9862	4.13798	0.00108286	0.0120991	-0.853774	0.107173	1	1	WT_LD - WT_SD	limma	0.00108286	0.0120991	FALSE	candidate	74704600	Os07g0413800	7	13037553	13038640		LOC_Os07g23120		Conserved hypothetical protein. (Os07t0413800-01);Similar to predicted protein. (Os07t0413800-04)
Q2QQC8	LOC_Os12g31490	Expressed protein	Oryza sativa subsp. japonica	1	1	6	3	2	2	11667524	0.726007	15.0621	3.81867	0.00200115	0.0167847	-1.45896	0.137091	1	1	WT_LD - WT_SD	limma	0.00200115	0.0167847	FALSE	candidate	11667524	Os12g0498800	12	18938900	18943800		LOC_Os12g31490		Conserved hypothetical protein. (Os12t0498800-01)
Q9LRE9	ALDH1a	Cytosolic aldehyde dehydrogenase	Oryza sativa subsp. japonica	1	1	6	3	21	24	124723112	0.725435	20.3845	5.07177	0.000190999	0.00483899	0.86425	0.0483157	1	1	WT_LD - WT_SD	limma	0.000190999	0.00483899	FALSE	candidate	124723112	Os01g0591000	1	23097292	23106301	ALDH1A	LOC_Os01g40860		Cytosolic aldehyde dehydrogenase (Os01t0591000-01);Aldehyde/histidinol dehydrogenase domain containing protein. (Os01t0591000-02)	ALDH1a	ALDH1A	ALDH1a, Aldh1a, OsALDH1a, OsALDH2C4, ALDH2C4	aldehyde dehydrogenase 1a	ALDEHYDE DEHYDROGENASE 1A	aldehyde dehydrogenase 1a, aldehyde dehydrogenase 2C4
Q7G7N4	Os03g0758900	Os03g0758900 protein	Oryza sativa subsp. japonica	1	1	6	3	16	16	32046491	0.723565	18.6019	5.36156	0.000113979	0.00375867	1.37594	0.0368517	1	1	WT_LD - WT_SD	limma	0.000113979	0.00375867	FALSE	candidate	32046491	Os03g0758900	3	31391410	31394044	OsWRKY4	LOC_Os03g55164		Similar to predicted protein. (Os03t0758900-01)		WRKY4	OsWRKY4, WRKY122, OsWRKY122		WRKY GENE 4	Rice WRKY gene4
Q94LU9	MURE	UDP-N-acetylmuramoyl-L-alanyl-D-glutamate--2,6-diaminopimelate ligase MurE homolog, chloroplastic	Oryza sativa subsp. japonica	1	1	6	3	6	6	2479065	0.721036	12.3026	3.1439	0.00746302	0.036839	-2.74406	0.220949	1	1	WT_LD - WT_SD	limma	0.00746302	0.036839	FALSE	candidate	2479065	Os10g0548900	10	21482740	21486300		LOC_Os10g40130		UDP-N-acetylmuramoylalanyl-D-glutamate-2,6-diaminopimelate ligase domain containing protein. (Os10t0548900-01);Similar to MURE; ATP binding / acid-amino acid ligase/ ligase. (Os10t0548900-02)
Q0DZN5	Os02g0608600	Os02g0608600 protein	Oryza sativa subsp. japonica	1	1	6	3	11	12	35764473	0.718768	18.9396	3.93193	0.00160791	0.0148763	-1.24365	0.125816	1	1	WT_LD - WT_SD	limma	0.00160791	0.0148763	FALSE	candidate	35764473	Os02g0608600	2	23886678	23890742		LOC_Os02g39570		Amino acid-binding ACT domain containing protein. (Os02t0608600-01)
Q6Z8N7	Os08g0512500	Os08g0512500 protein	Oryza sativa subsp. japonica	1	1	6	3	6	6	88401350	0.71847	19.0339	4.87791	0.000271465	0.00585493	0.515727	0.0575505	1	1	WT_LD - WT_SD	limma	0.000271465	0.00585493	FALSE	candidate	88401350	Os08g0512500	8	25416182	25418653		LOC_Os08g40160		Similar to Thylakoid lumen protein, chloroplast. (Os08t0512500-01)
Q6ZI53	Os02g0595700	Elongation factor Tu	Oryza sativa subsp. japonica	1	1	6	3	34	35	920527696	0.715329	21.9379	3.77528	0.00217659	0.0177745	-1.54156	0.14161	1	1	WT_LD - WT_SD	limma	0.00217659	0.0177745	FALSE	candidate	920527696	Os02g0595700	2	23111937	23113830	tufA	LOC_Os02g38210		Chloroplast elongation factor EF-Tu, GTP-binding protein, Chloroplast development at low temperature (Os02t0595700-01);Chloroplast elongation factor TuA (EF-TuA) precursor (Fragment). (Os02t0595700-02);Chloroplast translational elongation factor Tu. (Os02t0595700-04)	TSA, EF-Tu	EFTU	tufA, EF-Tu	temperature-sensitive albino, elongation factor Tu	ELONGATION FACTOR TU	chloroplast elongation factor EF-Tu, elongation factor Tu
Q650W6	Os09g0565200	Os09g0565200 protein	Oryza sativa subsp. japonica	1	1	6	3	14	14	426071328	0.715001	20.4601	3.97672	0.00147507	0.014426	-1.15869	0.121563	1	1	WT_LD - WT_SD	limma	0.00147507	0.014426	FALSE	candidate	426071328	Os09g0565200	9	22505067	22507526		LOC_Os09g39180	OsCRP1	Chloroplast ribonucleoprotein, Drought and cold stress tolerance, Regulation of chloroplast mRNA stability (Os09t0565200-02)	OsCRP1	CRP1	OsCRP1, cpRNP1, OsCP31A, CP31A	CHLOROPLAST RNA-BINDING PROTEIN 1	CHLOROPLAST RNA-BINDING PROTEIN 1
Q9LWT6	Os06g0114000	Os06g0114000 protein	Oryza sativa subsp. japonica	1	1	6	3	43	60	1431313408	0.712722	23.6339	4.32734	0.000755604	0.0100796	-0.498166	0.0920359	1	1	WT_LD - WT_SD	limma	0.000755604	0.0100796	FALSE	candidate	1431313408	Os06g0114000	6	811046	816534	OsCPn60beta1	LOC_Os06g02380	OsCpn60beta1	Chaperonin 60 (Cpn60) protein beta subunit, Chloroplast development (Os06t0114000-02);Similar to RuBisCO large subunit-binding protein subunit beta, chloroplastic (Fragment). (Os06t0114000-03);Similar to RuBisCo subunit binding-protein beta subunit (Fragment). (Os06t0114000-04)	OsCpn6?1	CPN60BETA1	OsCPn60beta1, OsCPn60b1, CPn60b1	chaperonin 60 beta subunit 1	CHAPERONIN 60 BETA SUBUNIT 1	chaperonin 60 beta subunit 1
Q75IL5	Os05g0127500	Os05g0127500 protein	Oryza sativa subsp. japonica	1	1	6	3	4	4	3464655	0.712248	15.4666	4.57593	0.00047386	0.00802914	-0.0363174	0.074825	1	1	WT_LD - WT_SD	limma	0.00047386	0.00802914	FALSE	candidate	3464655	Os05g0127500	5	1561984	1568161		LOC_Os05g03640		Similar to Leucoanthocyanidin dioxygenase-like protein. (Os05t0127500-01)		2ODD6	2-ODD6, Os2-ODD6, Os2ODD6, OsLDOX3, LDOX3		2-OXOGLUTARATE-DEPENDENT DIOXYGENASE 6	2-oxoglutarate-dependent dioxygenase 6, leucoanthocyanidin dioxygenase 3
Q9FE01	APX2	L-ascorbate peroxidase 2, cytosolic	Oryza sativa subsp. japonica	1	1	6	3	12	14	192300884	0.711873	19.9623	4.46759	0.00058023	0.00865452	-0.236848	0.0819723	1	1	WT_LD - WT_SD	limma	0.00058023	0.00865452	FALSE	candidate	192300884	Os07g0694700	7	29584033	29586303	APX2	LOC_Os07g49400	OsAPX2|APXb	Ascorbate peroxidase, ROS homeostasis, Chloroplast protection, Carbohydrate metabolism, Plant architecture, Fertility maintenance (Os07t0694700-01)	APX2, OsAPX2, APXb	APX2	OsAPX2, OsAPx02, APXb, OsAPx2, OSAPX2, APx2, cAPX, OsAPX1, APX1	ascorbate peroxidase 2	L-ASCORBATE PEROXIDASE 2	L-ascorbate peroxidase 2, cytosolic, ascorbate peroxidase 2, ascorbate peroxidase b
B9FSC3	Os06g0232200	Os06g0232200 protein	Oryza sativa subsp. japonica	1	1	6	3	15	15	52128840	0.707392	19.4868	3.29143	0.00559159	0.0310956	-2.46408	0.200038	1	1	WT_LD - WT_SD	limma	0.00559159	0.0310956	FALSE	candidate	52128840	Os06g0232200	6	6842811	6848488		LOC_Os06g12600	OsFRK3	Fructokinase, Positive regulation of starch accumulation, Regulation of grain weight (Os06t0232200-01)	OsFRK3	FRK3	OsFRK3	Fructokinase 3	FRUCTOKINASE 3	Fructokinase 3
Q7EZV3	Os08g0425200	Os08g0425200 protein	Oryza sativa subsp. japonica	1	1	6	3	6	6	7773048	0.706442	16.7205	4.70776	0.000371053	0.00694664	0.205982	0.0668232	1	1	WT_LD - WT_SD	limma	0.000371053	0.00694664	FALSE	candidate	7773048	Os08g0425200	8	20423739	20427777	RcbX	LOC_Os08g32930		Chaperonin-like RbcX domain containing protein. (Os08t0425200-01)			RcbX, RbcX
P15280	AGPS2	Glucose-1-phosphate adenylyltransferase small subunit 2, chloroplastic/amyloplastic/cytosolic	Oryza sativa subsp. japonica	1	1	6	3	24	33	343343864	0.701871	21.8006	4.67167	0.000396666	0.00720048	0.139839	0.0689405	1	1	WT_LD - WT_SD	limma	0.000396666	0.00720048	FALSE	candidate	343343864	Os08g0345800	8	15666336	15672583	OsAGPS2a	LOC_Os08g25734	OsAPS2|OsAGPS2b	Cytosolic ADP-glucose pyrophosphorylase small subunit 2b, Starch synthesis in the middle to late stage of developing endosperm (Os08t0345800-01);Chloroplastic ADP-glucose pyrophosphorylase small subunit 2a, Starch synthesis in the leaf (Os08t0345800-02);Similar to Isoform 2 of Glucose-1-phosphate adenylyltransferase small subunit, chloroplastic/amyloplastic. (Os08t0345800-03);Similar to Isoform 2…	OsAGPS2b, OsAGPS2a			ADP-glucose pyrophosphorylase small subunit 2b, ADP-glucose pyrophosphorylase small subunit 2a
Q0JE78	Os04g0316200	Os04g0316200 protein	Oryza sativa subsp. japonica	1	1	6	3	1	2	108010726	0.697535	18.406	2.74687	0.0161801	0.059403	-3.48697	0.284875	1	1	WT_LD - WT_SD	limma	0.0161801	0.059403	FALSE	candidate	108010726	Os04g0316200	4	14453617	14454811		LOC_Os04g25060		Protein of unknown function DUF26 domain containing protein. (Os04t0316200-01)						Membrane-binding protein
Q6I5X7	Os05g0390100	Os05g0390100 protein	Oryza sativa subsp. japonica	1	1	6	3	22	22	16971006	0.696659	18.7109	5.5336	8.43e-05	0.00323163	1.6742	0.0312102	1	1	WT_LD - WT_SD	limma	8.43e-05	0.00323163	FALSE	candidate	16971006	Os05g0390100	5	18892000	18900658		LOC_Os05g32390		Dynamin family protein. (Os05t0390100-01)
Q6ET88	Os02g0668100	Os02g0668100 protein	Oryza sativa subsp. japonica	1	1	6	3	7	7	12848291	0.69577	16.9649	4.41872	0.000635997	0.00905017	-0.327681	0.0853721	1	1	WT_LD - WT_SD	limma	0.000635997	0.00905017	FALSE	candidate	12848291	Os02g0668100	2	27120685	27124462	OsGGPPS2	LOC_Os02g44780	OsGGPPS2|OsGRP	Similar to Geranylgeranyl-diphosphate synthase. (Os02t0668100-01);Recruiting protein of geranylgeranyl diphosphate synthase, Similar to members of the geranyl diphosphate synthase small subunit type II subfamily, Chlorophyll biosynthesis, Modulation of geranylgeranyl diphosphate (GGPP) supply (Os02t0668100-02);Similar to Geranylgeranyl-diphosphate synthase. (Os02t0668100-03);Similar to predicted …	OsGRP	GGPPS2	OsGGPPS2, OsGRP, GRP, OsGGPPS1, GGPPS1	GGPPS recruiting protein	GERANYLGERANYL DIPHOSPHATE SYNTHASE 2	geranylgeranyl diphosphate synthase 2, GGPPS recruiting protein, GGPS recruiting protein
Q6Z8J5	Os02g0751600	peptidylprolyl isomerase	Oryza sativa subsp. japonica	1	1	6	3	8	8	10744159	0.694023	17.0348	5.30445	0.000126073	0.00384429	1.27602	0.0389069	1	1	WT_LD - WT_SD	limma	0.000126073	0.00384429	FALSE	candidate	10744159	Os02g0751600	2	31591221	31593106	OsFKBP16-2	LOC_Os02g51570		Peptidyl-prolyl cis-trans isomerase, FKBP-type domain containing protein. (Os02t0751600-01);Peptidyl-prolyl cis-trans isomerase, FKBP-type domain containing protein. (Os02t0751600-02)			OsFKBP16-2			FK506 binding protein 16-2
Q6Z6H2	Os02g0761700	Os02g0761700 protein	Oryza sativa subsp. japonica	1	1	6	3	7	7	23854188	0.693989	18.0406	3.50865	0.00365687	0.0237524	-2.05011	0.171935	1	1	WT_LD - WT_SD	limma	0.00365687	0.0237524	FALSE	candidate	23854188	Os02g0761700	2	32081293	32085569		LOC_Os02g52420		Peptidase M24 family protein. (Os02t0761700-01)
A0A0P0X317	Os07g0187400	Os07g0187400 protein	Oryza sativa subsp. japonica	1	1	6	3	7	7	5821508	0.693083	15.8129	5.62673	7.18e-05	0.00292324	1.83388	0.0284777	1	1	WT_LD - WT_SD	limma	7.18e-05	0.00292324	FALSE	candidate	5821508	Os07g0187400	7	4663426	4667478		LOC_Os07g08970		ATPase, AAA-type, core domain containing protein. (Os07t0187400-00)
Q0DEU8	Os06g0133800	transketolase	Oryza sativa subsp. japonica	1	1	6	3	46	51	3501482112	0.691992	24.3653	4.14188	0.00107482	0.0120611	-0.846415	0.106842	1	1	WT_LD - WT_SD	limma	0.00107482	0.0120611	FALSE	candidate	3501482112	Os06g0133800	6	1808969	1812083	OsTK	LOC_Os06g04270	OsTK	Similar to Transferase. (Os06t0133800-01);Similar to Transketolase, chloroplastic. (Os06t0133800-02)			OsTK, TK			Transketolase
Q0JG75	PSB28	Photosystem II reaction center PSB28 protein, chloroplastic	Oryza sativa subsp. japonica	1	1	6	3	4	4	24851884	0.691038	17.6314	3.51526	0.00360997	0.0235347	-2.03749	0.171128	1	1	WT_LD - WT_SD	limma	0.00360997	0.0235347	FALSE	candidate	24851884	Os01g0938100	1	41187052	41188691	PSB28	LOC_Os01g71190		Photosystem II protein Psb28, class 1 domain containing protein. (Os01t0938100-01)		PSB28	Psb28, OsPSB28		PHOTOSYSTEM II SUBUNIT	PSII subunit Psb28, photosystem II subunit Psb28, hotosystem II reaction center PSB28 protein
Q7XXS4	THI1	Thiamine thiazole synthase, chloroplastic	Oryza sativa subsp. japonica	1	1	6	3	20	20	77318046	0.689535	19.9033	2.88645	0.0123377	0.0501449	-3.22811	0.261108	1	1	WT_LD - WT_SD	limma	0.0123377	0.0501449	FALSE	candidate	77318046	Os07g0529600	7	20724581	20726069	OsDR8	LOC_Os07g34570	OsDR8	Thiamine synthase, Thiamine accumulation, Bacterial blight resistance, Blast resistance (Os07t0529600-01);Similar to Pathogen-induced defense-responsive protein 8. (Os07t0529600-02)	OsDR8, OsXNP	DR8	OsDR8, OsXNP, FOXRED1	defense-responsive gene 8, XopNKXO85 binding protein	PATHOGEN-INDUCED DEFENSE-RESPONSIVE PROTEIN 8	pathogen-induced defense-responsive protein 8, defenseresponsive gene 8, XopNKXO85 binding protein, FAD dependent oxidoreductase 1, FAD dependent oxidoreductase domain containing protein 1, Defence-response protein 8
P14655	GLN2	Glutamine synthetase, chloroplastic	Oryza sativa subsp. japonica	1	1	6	3	27	28	2209661120	0.688557	22.3492	4.03356	0.00132247	0.0135308	-1.05103	0.116328	1	1	WT_LD - WT_SD	limma	0.00132247	0.0135308	FALSE	candidate	2209661120	Os04g0659100	4	33624428	33631025	OsGLN2	LOC_Os04g56400	OsGS2|lambdaGS31	Chloroplastic glutamine synthetase, Reassimilation of the ammonia generated by photorespiration, Salt tolerance (Os04t0659100-01);Similar to Isoform 2 of Glutamine synthetase, chloroplastic. (Os04t0659100-02);Glutamine synthetase shoot isozyme, chloroplast precursor (EC 6.3.1.2) (Glutamate--ammonia ligase) (Clone lambda-GS31). (Os04t0659100-03)	OsGLN2, RGS31, OsGS2	GS2	OsGS2, GLN2, OsGLN2, RGS31, OsRGS31	glutamine synthetase 2	GLUTAMINE SYNTHETASE 2	Glutamine synthetase, chloroplastic, plastidic/chloroplastic glutamine synthase, glutamine synthetase 2, "Glutamate:ammonia ligase delta, chloroplast", chloroplastic gluthamine synthetase 2
Q6H7M1	FAH	Fumarylacetoacetase	Oryza sativa subsp. japonica	1	1	6	3	13	13	40783207	0.688496	18.9555	3.53483	0.00347474	0.0228811	-2.00016	0.168758	1	1	WT_LD - WT_SD	limma	0.00347474	0.0228811	FALSE	candidate	40783207	Os02g0196800	2	5414971	5418652		LOC_Os02g10310		Fumarylacetoacetate hydrolase, Required for fertility (Os02t0196800-01);Similar to Fumarylacetoacetase. (Os02t0196800-02)	OsFAH	FAH	OsFAH	Fumarylacetoacetate hydrolase	FUMARYLACETOACETATE HYDROLASE	Fumarylacetoacetate hydrolase
Q0DSC3	Os03g0320100	non-reducing end alpha-L-arabinofuranosidase	Oryza sativa subsp. japonica	1	1	6	3	2	2	2267533	0.686738	13.5926	4.05319	0.00127359	0.0132273	-1.01388	0.114561	1	1	WT_LD - WT_SD	limma	0.00127359	0.0132273	FALSE	candidate	2267533	Os03g0320100	3	11549564	11551862		LOC_Os03g20420		Alpha-L-arabinofuranosidase, C-terminal domain containing protein. (Os03t0320100-01)
Q653M6	Os06g0670500	Peptidyl-prolyl cis-trans isomerase	Oryza sativa subsp. japonica	1	1	6	3	6	7	5990338	0.685976	16.5713	3.6384	0.00283963	0.020415	-1.80253	0.156621	1	1	WT_LD - WT_SD	limma	0.00283963	0.020415	FALSE	candidate	5990338	Os06g0670500	6	27792515	27798510	OsCYP59b	LOC_Os06g45910		Similar to Multidomain cyclophilin type peptidyl-prolyl cis-trans isomerase. (Os06t0670500-01);Hypothetical conserved gene. (Os06t0670500-02)		CYP59B	OsCYP59b, OsCYP-15, OsCYP59-2		CYCLOPHILIN 59B	cyclophilin 59b, cyclophilin 15
Q8LJC6	Os01g0865400	Os01g0865400 protein	Oryza sativa subsp. japonica	1	1	6	3	3	3	2863278	0.685338	14.4186	3.1067	0.00802638	0.0385979	-2.81442	0.226462	1	1	WT_LD - WT_SD	limma	0.00802638	0.0385979	FALSE	candidate	2863278	Os01g0865400	1	37451411	37452954		LOC_Os01g64540		UDP-glucuronosyl/UDP-glucosyltransferase family protein. (Os01t0865400-01)
Q8H930	UEL-1	Probable UDP-arabinose 4-epimerase 1	Oryza sativa subsp. japonica	1	1	6	3	1	3	2032358	0.68351	12.3376	3.43486	0.00422379	0.0255325	-2.19086	0.181129	1	1	WT_LD - WT_SD	limma	0.00422379	0.0255325	FALSE	candidate	2032358	Os07g0139400	7	2080061	2083382		LOC_Os07g04690		NAD(P)-binding domain containing protein. (Os07t0139400-01);NAD(P)-binding domain containing protein. (Os07t0139400-02);Similar to UDP-D-xylose epimerase 1. (Os07t0139400-03)
Q8LJJ2	Os01g0693800	threonine synthase	Oryza sativa subsp. japonica	1	1	6	3	10	19	100116370	0.682943	19.1007	3.91351	0.00166606	0.015187	-1.27863	0.127599	1	1	WT_LD - WT_SD	limma	0.00166606	0.015187	FALSE	candidate	100116370	Os01g0693800	1	28654048	28655948		LOC_Os01g49890		Similar to Threonine synthase, chloroplast precursor (EC 4.2.3.1) (TS). (Os01t0693800-01)
Q69XD3	Os06g0593200	Glycosyltransferase	Oryza sativa subsp. japonica	1	1	6	3	2	2	550413	0.682887	14.6962	5.2164	0.000147407	0.00418555	1.12107	0.0422661	1	1	WT_LD - WT_SD	limma	0.000147407	0.00418555	FALSE	candidate	550413	Os06g0593200	6	23310215	23311945		LOC_Os06g39270		UDP-glucuronosyl/UDP-glucosyltransferase family protein. (Os06t0593200-01)		UGT75G1	OsUGT75G1		UDP-GLUCOSYLTRANSFERASE 75G1	UDP-glucosyltransferase 75G1
Q6ATD8	Os05g0275000	Os05g0275000 protein	Oryza sativa subsp. japonica	1	1	6	3	11	11	11188291	0.682148	16.4019	4.55424	0.000493414	0.00807636	-0.0763674	0.0762137	1	1	WT_LD - WT_SD	limma	0.000493414	0.00807636	FALSE	candidate	11188291	Os05g0275000	5	11253553	11256527		LOC_Os05g19380		Pentatricopeptide repeat domain containing protein. (Os05t0275000-01)
Q5VQX1	Os01g0805300	Os01g0805300 protein	Oryza sativa subsp. japonica	1	1	6	3	12	12	54993131	0.680927	19.1038	4.60664	0.000447533	0.00779299	0.0203019	0.0728942	1	1	WT_LD - WT_SD	limma	0.000447533	0.00779299	FALSE	candidate	54993131	Os01g0805300	1	34139768	34141211	PsbP	LOC_Os01g59090		Mog1/PsbP, alpha/beta/alpha sandwich domain containing protein. (Os01t0805300-01);Mog1/PsbP, alpha/beta/alpha sandwich domain containing protein. (Os01t0805300-02)			PsbP			Oxygen-evolving complex protein PsbP
Q69MU0	Os09g0516600	Os09g0516600 protein	Oryza sativa subsp. japonica	1	1	6	3	10	10	60520851	0.67997	17.3863	4.33324	0.00074723	0.0100424	-0.487143	0.0915937	1	1	WT_LD - WT_SD	limma	0.00074723	0.0100424	FALSE	candidate	60520851	Os09g0516600	9	20122454	20127415	OsGLYII3	LOC_Os09g34100	OsGLYII3	Glyoxalase II. (Os09t0516600-01);Glyoxalase II. (Os09t0516600-02)		GLYII-3	OsGLYII3, GLYII3, gly II, OsGLYII-3		GLYOXALASE II-3	glyoxalase II-3, glyoxalase II
Q10LH0	DVR	Divinyl chlorophyllide a 8-vinyl-reductase, chloroplastic	Oryza sativa subsp. japonica	1	1	6	3	14	14	72012715	0.678089	19.2815	4.96911	0.000229946	0.0054327	0.680276	0.0530381	1	1	WT_LD - WT_SD	limma	0.000229946	0.0054327	FALSE	candidate	72012715	Os03g0351200	3	13155851	13157256	OsDVR	LOC_Os03g22780	OsDVR	NAD(P)-binding domain containing protein. (Os03t0351200-00)		DVR	OsDVR		DIVINYL REDUCTASE	Divinyl reductase, "3, 8-divinyl protochlorophyllide a 8-vinyl reductase"
Q5JLP6	Os01g0939700	S-formylglutathione hydrolase	Oryza sativa subsp. japonica	1	1	6	3	11	11	61497540	0.677083	18.4519	4.33481	0.00074502	0.0100424	-0.484213	0.0914764	1	1	WT_LD - WT_SD	limma	0.00074502	0.0100424	FALSE	candidate	61497540	Os01g0939700	1	41251235	41272093		LOC_Os01g71300		Similar to Esterase D (EC 3.1.1.1). (Os01t0939700-01);Similar to esterase D. (Os01t0939700-02)
Q10MS8	LOC_Os03g18550	Mitochondrial carrier protein, expressed	Oryza sativa subsp. japonica	1	1	6	3	3	3	4677695	0.676333	14.14	5.35603	0.000115095	0.00375867	1.36629	0.0370465	1	1	WT_LD - WT_SD	limma	0.000115095	0.00375867	FALSE	candidate	4677695	Os03g0296800	3	10388030	10390923	MIT	LOC_Os03g18550	MIT	Mitochondrial Fe transporter, Essential for plant growth and development, Fe homeostasis (Os03t0296800-01);Hypothetical conserved gene. (Os03t0296800-02)	MIT	MIT	OsMIT	mitochondrial iron-transporter, mitochondrial Fe transporter	MITOCHONDRIAL IRON TRANSPORTER	mitochondrial Fe transporter, mitochondrial iron transporter
Q10P29	LOC_Os03g14510	Immature colon carcinoma transcript 1 protein, putative, expressed	Oryza sativa subsp. japonica	1	1	6	3	5	6	12002544	0.676066	17.0838	3.14434	0.00745666	0.036837	-2.74323	0.220885	1	1	WT_LD - WT_SD	limma	0.00745666	0.036837	FALSE	candidate	12002544	Os03g0249200	3	7874537	7878425		LOC_Os03g14510		Class I peptide chain release factor domain containing protein. (Os03t0249200-01)
A0A0P0YAL3	Os12g0520200	Phenylalanine ammonia-lyase	Oryza sativa subsp. japonica	1	1	6	3	11	37	112018992	0.675097	20.6113	3.62162	0.00293393	0.0207792	-1.83455	0.158541	1	1	WT_LD - WT_SD	limma	0.00293393	0.0207792	FALSE	candidate	112018992	Os12g0520200	12	20292874	20295408	OsPAL03	LOC_Os12g33610	TAM1|OsPAL9	Similar to phenylalanine ammonia-lyase. (Os12t0520200-01);Tyrosine aminomutase, ?-tyrosine biosynthesis (Os12t0520200-02)	TAM1		OsPAL03, OsPAL9, TAM1, OsTAM1, TAM, OsTAM	tyrosine aminomutase 1		Phenylalanine ammonia-lyase 03, Tyrosine Aminomutase 1
Q6Z2I7	Os02g0733800	Os02g0733800 protein	Oryza sativa subsp. japonica	1	1	6	3	8	8	13268399	0.67493	16.7882	3.91375	0.00166528	0.015187	-1.27817	0.127575	1	1	WT_LD - WT_SD	limma	0.00166528	0.015187	FALSE	candidate	13268399	Os02g0733800	2	30593495	30596146	OsSET13	LOC_Os02g50100		SET domain containing protein. (Os02t0733800-01)			OsSET13			SET protein 13
Q5ZDI7	P0686E09.32-1	Os01g0617900 protein	Oryza sativa subsp. japonica	1	1	6	3	10	10	57477554	0.674189	18.2507	6.24651	2.53e-05	0.00164661	2.8641	0.0150182	1	1	WT_LD - WT_SD	limma	2.53e-05	0.00164661	FALSE	candidate	57477554	Os01g0617900	1	24572983	24575556		LOC_Os01g43070		Similar to oxygen-evolving complex-related. (Os01t0617900-01);Similar to predicted protein. (Os01t0617900-02);Similar to oxygen-evolving complex-related. (Os01t0617900-03)
Q5JJV3	Os01g0966300	Mitochondrial-processing peptidase subunit alpha	Oryza sativa subsp. japonica	1	1	6	3	5	5	1867859	0.673609	12.9887	2.92315	0.0114865	0.0477192	-3.15958	0.255094	1	1	WT_LD - WT_SD	limma	0.0114865	0.0477192	FALSE	candidate	1867859	Os01g0966300	1	42614814	42618231		LOC_Os01g73550		Similar to Mitochondrial processing peptidase. (Os01t0966300-01)
Q94E46	Os01g0175000	Os01g0175000 protein	Oryza sativa subsp. japonica	1	1	6	3	10	10	27138956	0.672075	18.0901	4.71484	0.000366233	0.00691152	0.218939	0.0664142	1	1	WT_LD - WT_SD	limma	0.000366233	0.00691152	FALSE	candidate	27138956	Os01g0175000	1	3846283	3850209		LOC_Os01g07960		Similar to Biostress-resistance-related protein (Fragment). (Os01t0175000-01);Similar to Biostress-resistance-related protein (Fragment). (Os01t0175000-02);Similar to Biostress-resistance-related protein (Fragment). (Os01t0175000-03)
Q9LRI6	Aldh2a	Mitochondrial aldehyde dehydrogenase ALDH2a	Oryza sativa subsp. japonica	1	1	6	3	3	3	40644982	0.671192	17.8724	3.84452	0.0019035	0.0163843	-1.40976	0.134451	1	1	WT_LD - WT_SD	limma	0.0019035	0.0163843	FALSE	candidate	40644982	Os02g0730000	2	30392547	30396729	OsALDH2a	LOC_Os02g49720	ALDH2a|OsALDH2B5	Similar to Mitochondrial aldehyde dehydrogenase. (Os02t0730000-01);Mitochondrial aldehyde dehydrogenase, Submergence tolerance (Os02t0730000-02)	ALDH2a	ALDH2A	OsALDH2a, ALDH2a, Aldh2a, OsSTA73, OsALDH2B5, ALDH2B5	aldehyde dehydrogenase 2a	ALDEHYDE DEHYDROGENASE 2A	aldehyde dehydrogenase 2a, Aldehyde dehydrogenase 2B5
Q6Z7L3	Os02g0774100	Thioredoxin-like 3-1, chloroplastic	Oryza sativa subsp. japonica	1	1	6	3	7	7	39131559	0.670479	18.871	8.22401	1.28e-06	0.000317373	5.77315	0.00136555	1	1	WT_LD - WT_SD	limma	1.28e-06	0.000317373	FALSE	candidate	39131559	Os02g0774100	2	32684064	32686004		LOC_Os02g53400		Similar to thioredoxin-like 5. (Os02t0774100-00)
Q5NAM3	Os01g0238500	Os01g0238500 protein	Oryza sativa subsp. japonica	1	1	6	3	12	14	338667780	0.669864	20.3508	2.02683	0.0629199	0.1499	-4.74873	0.430053	1	1	WT_LD - WT_SD	limma	0.0629199	0.1499	FALSE	candidate	338667780	Os01g0238500	1	7665423	7668089		LOC_Os01g13690		Similar to Branched-chain-amino-acid aminotransferase-like protein 3, chloroplast precursor. (Os01t0238500-01);Similar to Branched-chain-amino-acid aminotransferase-like protein 3, chloroplast precursor. (Os01t0238500-02)
Q0IXW7	Os10g0394100	Os10g0394100 protein	Oryza sativa subsp. japonica	1	1	6	3	3	3	3196340	0.668609	13.8866	4.0536	0.00127261	0.0132273	-1.01312	0.114525	1	1	WT_LD - WT_SD	limma	0.00127261	0.0132273	FALSE	candidate	3196340	Os10g0394100	10	13149002	13154101		LOC_Os10g25430		Metallophosphoesterase domain containing protein. (Os10t0394100-01)
Q5VNN5	PDF1B	Peptide deformylase 1B, chloroplastic	Oryza sativa subsp. japonica	1	1	6	3	3	8	8253221	0.668492	17.2529	4.42849	0.000624431	0.00894882	-0.309517	0.084684	1	1	WT_LD - WT_SD	limma	0.000624431	0.00894882	FALSE	candidate	8253221	Os01g0637600	1	25585914	25589162	OsPDF1B	LOC_Os01g45070	OsPDF1B	Peptide deformylase 1B, Development of chloroplast and mitochondria (Os01t0637600-01)	OsPDF1B	PDF1B	OsPDF1B	peptide deformylase 1B	PEPTIDE DEFORMYLASE 1B	peptide deformylase 1B
Q6H6B9	Os02g0169900	Inositol-1-monophosphatase	Oryza sativa subsp. japonica	1	1	6	3	12	12	73681708	0.664281	19.5358	4.53842	0.000508199	0.00815503	-0.105606	0.0772396	1	1	WT_LD - WT_SD	limma	0.000508199	0.00815503	FALSE	candidate	73681708	Os02g0169900	2	3792694	3796762	OsIMP-2	LOC_Os02g07350		Inositol monophosphatase family protein. (Os02t0169900-01);Inositol monophosphatase family protein. (Os02t0169900-02);Similar to IMPL1 (MYO-INOSITOL MONOPHOSPHATASE LIKE 1); 3'(2'),5'-bisphosphate nucleotidase/ inositol or phosphatidylinositol phosphatase/ inositol-1(or 4)-monophosphatase. (Os02t0169900-03)			OsIMP-2, IMP-2			inositol monophosphatase 2
Q69U05	Os06g0623300	Os06g0623300 protein	Oryza sativa subsp. japonica	1	1	6	3	15	15	43550670	0.663832	19.6336	5.18752	0.0001552	0.00424889	1.07	0.0434202	1	1	WT_LD - WT_SD	limma	0.0001552	0.00424889	FALSE	candidate	43550670	Os06g0623300	6	25073667	25076452	OsCCR8	LOC_Os06g41810		NAD(P)-binding domain containing protein. (Os06t0623300-01)		CCR8	OsCCR8		CINNAMOYL-COA REDUCTASE 8	Cinnamoyl-CoA reductase 8
Q8S7E1	CAO	Chlorophyllide a oxygenase, chloroplastic	Oryza sativa subsp. japonica	1	1	6	3	5	6	3265967	0.663226	13.7373	4.0431	0.00129848	0.0133737	-1.03297	0.115467	1	1	WT_LD - WT_SD	limma	0.00129848	0.0133737	FALSE	candidate	3265967	Os10g0567400	10	22482882	22486431	CAO	LOC_Os10g41780	OsCAO1|PGL	Chlorophyllide a oxygenase, Chlorophyll b synthesis, Regulation of photosynthesis, Chlorophyll degradation and ROS scavenging, Regulation of both natural and induced senescence (Os10t0567400-01);Similar to Isoform 2 of Chlorophyllide a oxygenase, chloroplastic. (Os10t0567400-02);Similar to Isoform 2 of Chlorophyllide a oxygenase, chloroplastic. (Os10t0567400-03)	OsCAO1	YGL10	CAO, CAO1, OsCAO1, Oslls1, Lls1, DVR, PGL	chlorophyllide a oxygenase 1	YELLOW-GREEN LEAF 10	chlorophyll a oxygenase, Chlorophyll a oxygenase 1, chlorophyllide a oxygenate 1, Lls1-homologue of maize, "3, 8-divinyl chlorophyllide a 8-vinyl reductase", pale green leaf, yellow green leaf 10
Q6K5U4	OsNAAT2	Nicotianamine aminotransferase homolog	Oryza sativa subsp. japonica	1	1	6	3	6	7	9886135	0.6595	14.8712	4.54466	0.000502315	0.00811835	-0.0940733	0.0768338	1	1	WT_LD - WT_SD	limma	0.000502315	0.00811835	FALSE	candidate	9886135	Os02g0302700	2	11749122	11753711	OsNAAT2	LOC_Os02g19970	OsNAAT2	Similar to Nicotianamine aminotransferase A. (Os02t0302700-01)		NAAT2	OsNAAT2		NICOTINAMINE AMINOTRANSFERASE 2	sativa nicotianamine aminotransferase 2
Q10J01	LOC_Os03g32490	Expressed protein	Oryza sativa subsp. japonica	1	1	6	3	3	3	1149143	0.658991	13.3367	3.73003	0.00237629	0.0184327	-1.62778	0.146445	1	1	WT_LD - WT_SD	limma	0.00237629	0.0184327	FALSE	candidate	1149143	Os03g0439700	3	18575450	18577554		LOC_Os03g32490		Protein of unknown function DUF1230 family protein. (Os03t0439700-01)
Q6KA61	Os02g0285800	Os02g0285800 protein	Oryza sativa subsp. japonica	1	1	6	3	37	38	425115960	0.658381	20.6649	4.16839	0.00102181	0.0118004	-0.796467	0.104617	1	1	WT_LD - WT_SD	limma	0.00102181	0.0118004	FALSE	candidate	425115960	Os02g0285800	2	10739451	10747067		LOC_Os02g18450		Similar to GTP-binding protein typA (Tyrosine phosphorylated protein A). (Os02t0285800-01);Similar to predicted protein. (Os02t0285800-02)
Q69T99	AGPS1	Glucose-1-phosphate adenylyltransferase small subunit 1, chloroplastic/amyloplastic	Oryza sativa subsp. japonica	1	1	6	3	7	7	196747188	0.657876	20.9213	4.40064	0.000658016	0.00921521	-0.361361	0.0866591	1	1	WT_LD - WT_SD	limma	0.000658016	0.00921521	FALSE	candidate	196747188	Os09g0298200	9	7245434	7249813	OsAGPS1	LOC_Os09g12660	OsAPS1|OsAGPS1	Chloroplastic/amyloplastic ADP-glucose pyrophosphorylase small subunit 1, Starch synthesis in the early stage of developing endosperm (Os09t0298200-01);Similar to Brittle 2. (Os09t0298200-02)	OsAGPS1	AGPS1	OsAGPS1, APS1, OsAPS1, AGPsma	ADP-glucose pyrophosphorylase small subunit 1	ADP-GLUCOSE PYROPHOSPHORYLASE SMALL SUBUNIT 1	sativa ADP-glucose pyrophosphorylase small subunit 1, ADP-glucose Pyrophosphorylase small subunit 1, AGPase small subunit 1, Adenosine diphosphate glucose pyrophosphorylase, adenosine diphosphoglucose pyrophosphorylase, ADP-glucose pyrophosphorylase small unit 1, AGPase S1
Q67IZ8	Os09g0461700	Os09g0461700 protein	Oryza sativa subsp. japonica	1	1	6	3	2	2	0	0.656335	12.7217	5.2177	0.000147066	0.00418555	1.12336	0.0422148	1	1	WT_LD - WT_SD	limma	0.000147066	0.00418555	FALSE	candidate	0	Os09g0461700	9	17458996	17460307		LOC_Os09g28720		Alpha/beta hydrolase fold-3 domain containing protein. (Os09t0461700-01)
Q69SV0	APX8	Probable L-ascorbate peroxidase 8, chloroplastic	Oryza sativa subsp. japonica	1	1	6	3	15	20	49648107	0.655315	19.9501	4.48138	0.000565414	0.00854336	-0.211241	0.0810323	1	1	WT_LD - WT_SD	limma	0.000565414	0.00854336	FALSE	candidate	49648107	Os02g0553200	2	20868385	20872077	APX8	LOC_Os02g34810	OsAPx8	Thylakoid membrane-bound ascorbate peroxidase, Tolerance to bacterial blight, Response to NaCl (Os02t0553200-01)	APX8, OsAPx8, OsAPx08, OSAPX8, APx8, OsAPX8	APX8	OsAPx8, OsAPx08, OSAPX8, APx8, OsAPX8	ASCORBATE PEROXIDASE 8, ascorbate peroxidase 8	ASCORBATE PEROXIDASE 8	ascorbate peroxidase 8
Q7XDP2	Os10g0457500	Inosine triphosphate pyrophosphatase	Oryza sativa subsp. japonica	1	1	6	3	4	4	3537346	0.652854	15.838	3.93895	0.00158633	0.0148573	-1.23034	0.125142	1	1	WT_LD - WT_SD	limma	0.00158633	0.0148573	FALSE	candidate	3537346	Os10g0457500	10	16768975	16771729		LOC_Os10g31940		Similar to Yeast ham (Hydroxylaminopurine sensitivity) related protein 1 (HAM-1- like protein). (Os10t0457500-01)
Q6ZFJ9	Os02g0102900	60 kDa chaperonin beta subunit	Oryza sativa subsp. japonica	1	1	6	3	11	11	1284205152	0.652164	22.3817	4.08051	0.00120865	0.0128883	-0.962247	0.112138	1	1	WT_LD - WT_SD	limma	0.00120865	0.0128883	FALSE	candidate	1284205152	Os02g0102900	2	158662	163728	OsCPn60beta2	LOC_Os02g01280		Similar to RuBisCO subunit binding-protein beta subunit, chloroplast (60 kDa chaperonin beta subunit) (CPN-60 beta) (Fragment). (Os02t0102900-01)			OsCPn60beta2, OsCPn60b2			chaperonin 60 beta subunit 2, chaperonin 62.5K beta-chain
Q0JRG4	Os01g0102600	Os01g0102600 protein	Oryza sativa subsp. japonica	1	1	6	3	16	16	40424470	0.651193	18.9074	3.69337	0.00255167	0.0192093	-1.69767	0.150453	1	1	WT_LD - WT_SD	limma	0.00255167	0.0192093	FALSE	candidate	40424470	Os01g0102600	1	145603	147847	OsSK4	LOC_Os01g01302	OsSK4|OsSKL1	Shikimate kinase domain containing protein. (Os01t0102600-01);Similar to shikimate kinase family protein. (Os01t0102600-02)		SK4	OsSK4, OsSKL1		SHIKIMATE KINASE 4	Shikimate kinase 4
Q9ZTP5	RPE	Ribulose-phosphate 3-epimerase, chloroplastic	Oryza sativa subsp. japonica	1	1	6	3	8	8	413062178	0.650682	18.6658	2.61243	0.0209745	0.0696524	-3.73302	0.30911	1	1	WT_LD - WT_SD	limma	0.0209745	0.0696524	FALSE	candidate	413062178	Os03g0169100	3	3713990	3717346	RPE	LOC_Os03g07300	RPE	Ribulose-phosphate 3-epimerase, chloroplast precursor (EC 5.1.3.1) (Pentose-5-phosphate 3-epimerase) (PPE) (RPE) (R5P3E). (Os03t0169100-01)			RPE			D-ribulose-5-phosphate 3-epimerase, chl-RPEase, chloroplast RPEase, chloroplast D-Ribulose-5-phosphate 3-Epimerase
Q5QMR4	Os01g0507300	Os01g0507300 protein	Oryza sativa subsp. japonica	1	1	6	3	2	2	2997370	0.647664	16.4838	4.25478	0.000866956	0.0108447	-0.634087	0.09762	1	1	WT_LD - WT_SD	limma	0.000866956	0.0108447	FALSE	candidate	2997370	Os01g0507300	1	17697147	17706364		LOC_Os01g32280		Protein of unknown function DUF92, transmembrane family protein. (Os01t0507300-01)
Q5JK31	Os01g0929100	Os01g0929100 protein	Oryza sativa subsp. japonica	1	1	6	3	5	5	28120130	0.647309	15.9708	3.12618	0.00772623	0.0377825	-2.77758	0.223563	1	1	WT_LD - WT_SD	limma	0.00772623	0.0377825	FALSE	candidate	28120130	Os01g0929100	1	40785129	40786742		LOC_Os01g70400		Conserved hypothetical protein. (Os01t0929100-01);Similar to predicted protein. (Os01t0929100-02);Similar to predicted protein. (Os01t0929100-03)
A0A0P0V643	Os01g0660900	Os01g0660900 protein	Oryza sativa subsp. japonica	1	1	6	3	6	6	4379793	0.646327	15.8959	4.08798	0.00119147	0.012814	-0.948124	0.111482	1	1	WT_LD - WT_SD	limma	0.00119147	0.012814	FALSE	candidate	4379793	Os01g0660900	1	26971446	26973519		LOC_Os01g47190		Similar to phosphoglycerate mutase family protein. (Os01t0660900-00)
Q53QG1	LOC_Os11g05556	Os11g0153700 protein	Oryza sativa subsp. japonica	1	1	6	3	20	20	57335304	0.646275	19.9337	2.71542	0.0171954	0.0612425	-3.54483	0.290425	1	1	WT_LD - WT_SD	limma	0.0171954	0.0612425	FALSE	candidate	57335304	Os11g0153700	11	2517481	2521841		LOC_Os11g05556	OscpSRP54b	Chloroplast signal recognition particle 54 kDa protein, Chloroplast development (Os11t0153700-01)	OscpSRP54b	CPSRP54B	OscpSRP54b, cpSRP54b	chloroplast signal recognition particle 54b	CHLOROPLAST SIGNAL RECOGNITION PARTICLE 54B	chloroplast signal recognition particle 54b
Q6ZJ18	Os08g0556900	Os08g0556900 protein	Oryza sativa subsp. japonica	1	1	6	3	18	18	45410183	0.64584	19.275	5.67097	6.65e-05	0.00280744	1.90931	0.0272535	1	1	WT_LD - WT_SD	limma	6.65e-05	0.00280744	FALSE	candidate	45410183	Os08g0556900	8	27875142	27876577	CP	LOC_Os08g44270	OsSAG12-2	Similar to Cysteine proteinase (EC 3.4.22.-). (Os08t0556900-01);Similar to Vignain. (Os08t0556900-02)		SAG12-2	CP, OsSAG12-2		SENESCENCE-ASSOCIATED GENE 12-2	Cys protease, cysteine protease, senescence-associated gene 12-2
Q6EPQ3	Os02g0678200	SPX domain-containing membrane protein Os02g45520	Oryza sativa subsp. japonica	1	1	6	3	3	4	848614	0.645543	12.4655	3.11646	0.00787453	0.0381403	-2.79596	0.225006	1	1	WT_LD - WT_SD	limma	0.00787453	0.0381403	FALSE	candidate	848614	Os02g0678200	2	27696289	27702009	OsSPX-MFS2	LOC_Os02g45520	OsSPX-MFS2	SPX-MFS protein, Pi homeostasis (Os02t0678200-01)	OsSPX-MFS2		OsSPX-MFS2, SPX-MFS2	SPX-MFS protein 2		SPX-MFS protein 2
A0A0P0W625	Os04g0111225	Os04g0111225 protein (Fragment)	Oryza sativa subsp. japonica	1	1	6	3	7	7	12976006	0.642408	17.0291	5.84561	4.94e-05	0.00241449	2.20421	0.0228546	1	1	WT_LD - WT_SD	limma	4.94e-05	0.00241449	FALSE	candidate	12976006	Os04g0111225	4	647538	650068		LOC_Os04g02050		Similar to H0215A08.5 protein. (Os04t0111225-00)
Q84M68	LOC_Os03g63950	Os03g0856500 protein	Oryza sativa subsp. japonica	1	1	6	3	14	14	80376769	0.642046	19.8252	2.91704	0.0116242	0.0480334	-3.17101	0.256089	1	1	WT_LD - WT_SD	limma	0.0116242	0.0480334	FALSE	candidate	80376769	Os03g0856500	3	36132354	36134532		LOC_Os03g63950		Similar to Plastid-specific 30S ribosomal protein 1, chloroplast precursor (CS- S5) (CS5) (S22) (Ribosomal protein 1) (PSRP-1). (Os03t0856500-01);Similar to Plastid-specific 30S ribosomal protein 1, chloroplast precursor (CS- S5) (CS5) (S22) (Ribosomal protein 1) (PSRP-1). (Os03t0856500-02)		UCIP11	OsUCIP11		UBC26 INTERACT PROTEIN 11	OsUBC26 Interact Protein 11
A0A0P0UX97	Os01g0120300	leucine--tRNA ligase	Oryza sativa subsp. japonica	1	1	6	3	26	26	40161038	0.640306	19.8623	5.01885	0.000210138	0.00511854	0.769579	0.0507041	1	1	WT_LD - WT_SD	limma	0.000210138	0.00511854	FALSE	candidate	40161038	Os01g0120300	1	1145920	1153828		LOC_Os01g03020		Similar to EMB2369 (EMBRYO DEFECTIVE 2369); ATP binding / aminoacyl-tRNA ligase/ leucine-tRNA ligase/ nucleotide binding. (Os01t0120300-00)
O65037	RPL27	50S ribosomal protein L27, chloroplastic	Oryza sativa subsp. japonica	1	1	6	3	11	11	364628600	0.640263	20.5685	2.6986	0.0177638	0.0625473	-3.57571	0.293424	1	1	WT_LD - WT_SD	limma	0.0177638	0.0625473	FALSE	candidate	364628600	Os01g0924000	1	40453863	40455608		LOC_Os01g69950		Plastid ribosomal protein L27 (Os01t0924000-01);Similar to 50S ribosomal protein L27, chloroplastic. (Os01t0924000-02)				plastid ribosomal protein L27, plastid RPL27 protein	PLASTID RIBOSOMAL PROTEIN L27	plastid ribosomal protein L27, plastid RPL27 protein
Q10LR9	Os03g0337600	Uroporphyrinogen decarboxylase 2, chloroplastic	Oryza sativa subsp. japonica	1	1	6	3	14	15	140249678	0.640189	19.3751	3.87797	0.00178436	0.0158015	-1.34616	0.131094	1	1	WT_LD - WT_SD	limma	0.00178436	0.0158015	FALSE	candidate	140249678	Os03g0337600	3	12529090	12532682	UroD	LOC_Os03g21900		Similar to Uroporphyrinogen decarboxylase (EC 4.1.1.37) (URO-D) (UPD) (Fragment). (Os03t0337600-01)		LM3	UroD, URO-D, OsLM3, OsUroD, OsURO-D		LESION MIMIC 3	Uroporphyrinogen-III decarboxylase, lesion mimic 3
Q0JRB2	Os01g0111200	Os01g0111200 protein	Oryza sativa subsp. japonica	1	1	6	3	2	2	6062284	0.640108	16.2058	4.55237	0.000495131	0.00807636	-0.079808	0.0763339	1	1	WT_LD - WT_SD	limma	0.000495131	0.00807636	FALSE	candidate	6062284	Os01g0111200	1	588917	593714		LOC_Os01g02090		Like-Sm ribonucleoprotein (LSM)-related domain domain containing protein. (Os01t0111200-01)						Sm gene, Sm family protein
Q0JKL8	Os01g0665400	Ribokinase	Oryza sativa subsp. japonica	1	1	6	3	5	5	8163277	0.639877	15.1237	2.7124	0.0172961	0.0613894	-3.55038	0.290962	1	1	WT_LD - WT_SD	limma	0.0172961	0.0613894	FALSE	candidate	8163277	Os01g0665400	1	27185635	27191227		LOC_Os01g47550		Ribokinase family protein. (Os01t0665400-01)
Q67VW4	Os06g0489500	Os06g0489500 protein	Oryza sativa subsp. japonica	1	1	6	3	4	4	0	0.638833	11.975	3.04374	0.00907762	0.0417012	-2.93321	0.236013	1	1	WT_LD - WT_SD	limma	0.00907762	0.0417012	FALSE	candidate	0	Os06g0489500	6	16852004	16858593		LOC_Os06g29430		CMP/dCMP deaminase, zinc-binding domain containing protein. (Os06t0489500-01)
Q7XTV9	Os04g0648500	Os04g0648500 protein	Oryza sativa subsp. japonica	1	1	6	3	3	3	6178484	0.638732	14.6977	3.86256	0.00183828	0.0160387	-1.37546	0.132633	1	1	WT_LD - WT_SD	limma	0.00183828	0.0160387	FALSE	candidate	6178484	Os04g0648500	4	32994714	32999780		LOC_Os04g55480		Zinc finger, RING/FYVE/PHD-type domain containing protein. (Os04t0648500-01)		DLN122	OsDLN122, OsRING423, RING423		DLN REPRESSOR 122	DLN repressor 122, DLN motif protein 122, RING-type E3 ubiquitin ligase 423
Q10N21	APX1	L-ascorbate peroxidase 1, cytosolic	Oryza sativa subsp. japonica	1	1	6	3	14	15	82755902	0.637591	20.1033	3.6024	0.00304583	0.0212077	-1.87121	0.160762	1	1	WT_LD - WT_SD	limma	0.00304583	0.0212077	FALSE	candidate	82755902	Os03g0285700	3	9843336	9846670	OsAPX1	LOC_Os03g17690	OsAPX1|APXa	Cytosolic ascorbate peroxidase, Salt tolerance, Rice blast resistance (Os03t0285700-01)	OsAPXa, OsAPX1	APX1	OsAPX1, APXa, OsAPXa, OsAPx01, OsAPx1, OSAPX1, APx1, cAPX, APX2, cAPXa, OscAPXa	cytosolic ascorbate peroxidase a, ascorbate peroxidase 1	ASCORBATE PEROXIDASE 1	L-ascorbate peroxidase 1, cytosolic, Ascorbate peroxidase, cytosolic Ascorbate Peroxidase, ascorbate peroxidase 1, ascorbate peroxidase a
Q6L5C3	Os05g0587200	Os05g0587200 protein	Oryza sativa subsp. japonica	1	1	6	3	2	2	9505592	0.637116	12.4254	2.32514	0.0362406	0.101552	-4.2447	0.365337	1	1	WT_LD - WT_SD	limma	0.0362406	0.101552	FALSE	candidate	9505592	Os05g0587200	5	29251590	29255848	OsSET23	LOC_Os05g50980		Conserved hypothetical protein. (Os05t0587200-01);Rubisco LSMT, substrate-binding domain (Os05t0587200-02)			OsSET23			SET protein 23
Q2QU06	LOC_Os12g17910	60 kDa chaperonin alpha subunit	Oryza sativa subsp. japonica	1	1	6	3	32	43	849934416	0.637069	21.9443	3.76689	0.00221231	0.0178216	-1.55755	0.142497	1	1	WT_LD - WT_SD	limma	0.00221231	0.0178216	FALSE	candidate	849934416	Os12g0277500	12	10293602	10297903	OsCPn60alpha1	LOC_Os12g17910	OsCPn60alpha1|OsCPn60a1	Plastid chaperonin 60 alpha subunit, Folding of Rubisco large subunit (rbcL), Seedling development (Os12t0277500-01);Similar to RuBisCO large subunit-binding protein subunit alpha, chloroplastic (Fragment). (Os12t0277500-02);Similar to RuBisCO large subunit-binding protein subunit alpha, chloroplastic (Fragment). (Os12t0277500-03);Similar to RuBisCO large subunit-binding protein subunit alpha, ch…	OsCPn60alpha1, OsCPn60?1	CPN60ALPHA1	OsCPn60alpha1, OsCPn60a1, CPn60a1	chaperonin 60 alpha subunit 1	CHAPERONIN 60 ALPHA SUBUNIT 1	chaperonin 60 alpha subunit 1, 60 kDa chaperonin alpha subunit
Q6ATS0	CHLD	Magnesium-chelatase subunit ChlD, chloroplastic	Oryza sativa subsp. japonica	1	1	6	3	33	33	114820232	0.636538	20.0834	2.83182	0.0137211	0.0534511	-3.32978	0.270241	1	1	WT_LD - WT_SD	limma	0.0137211	0.0534511	FALSE	candidate	114820232	Os03g0811100	3	33955293	33961962	OsChlD	LOC_Os03g59640	Chl1|OsChlD	Magnesium-chelatase subunit ChlD, Chlorophyll synthesis, Chloroplast development (Os03t0811100-01);Similar to Chloroplast Mg-chelatase subunit XANTHA-G. (Os03t0811100-02)	OsChlD, ChlD, YGL98, Ygl7	YGL98	OsChlD, ChlD, CHLD, OsCHLD, Ygl7, YGL3, OsvWA12, vWA12	magnesium chelatase subunit ChlD, magnesium-chelatase ChlD subunit, yellow-green leaf mutant 98, yellow-green leaf 7, magnesium-chelatase ChlD protein	YELLOW-GREEN LEAF 98	magnesium chelatase subunit ChlD, magnesium-chelatase ChlD subunit, yellow-green leaf mutant 98, yellow-green leaf 7, magnesium-chelatase ChlD protein, MgCh D subunit, D-subunit of Mg-chelatase, Mg-chelatase D subunit, yellow green leaf3, yellow green leaf 3, von Willebrand factor A12
Q5VR43	Os01g0180300	Os01g0180300 protein	Oryza sativa subsp. japonica	1	1	6	3	57	57	49749354	0.633598	20.4916	7.99971	1.75e-06	0.000374358	5.47103	0.00184251	1	1	WT_LD - WT_SD	limma	1.75e-06	0.000374358	FALSE	candidate	49749354	Os01g0180300	1	4208556	4213302		LOC_Os01g08510		Lipoprotein, type 6 family protein. (Os01t0180300-01);Hypothetical conserved gene. (Os01t0180300-02)						MAR binding protein, matrix attachment region binding protein
Q7XW32	Os04g0322100	Os04g0322100 protein	Oryza sativa subsp. japonica	1	1	6	3	2	11	106667088	0.633469	18.6161	2.38906	0.0321244	0.093313	-4.1328	0.352305	1	1	WT_LD - WT_SD	limma	0.0321244	0.093313	FALSE	candidate	106667088	Os04g0322100	4	14863727	14864824		LOC_Os04g25650		Protein of unknown function DUF26 domain containing protein. (Os04t0322100-01)						Membrane-binding protein
Q945X3	LOC_Os12g10730	Glutathione S-transferase, putative, expressed	Oryza sativa subsp. japonica	1	1	6	3	6	6	21610578	0.631902	18.2946	3.25943	0.00595296	0.0321897	-2.52492	0.204446	1	1	WT_LD - WT_SD	limma	0.00595296	0.0321897	FALSE	candidate	21610578	Os12g0210300	12	5760537	5763699	OsGSTZ2	LOC_Os12g10730	OsGSTZ2	Zeta class glutathione transferase, Cold tolerance (Os12t0210300-01)	OsGSTZ2	GSTZ2	OsGSTZ2, GSTZ-2		ZETA GLUTATHIONE S-TRANSFERASE 2	glutathione S-transferase2, glutathione S-transferase 2, Glutathione S-transferase (GSTZ)-2, Glutathione S-transferase-2, glutathione transferase Z2
Q5JLB5	Os01g0917400	Zinc finger CCCH domain-containing protein 12	Oryza sativa subsp. japonica	1	1	6	3	12	12	36466404	0.631744	17.3234	5.25679	0.000137188	0.00401366	1.19227	0.040696	1	1	WT_LD - WT_SD	limma	0.000137188	0.00401366	FALSE	candidate	36466404	Os01g0917400	1	40006067	40010924	C3H12	LOC_Os01g68860	C3H12	CCCH-type zinc finger protein, Resistance against bacterial blight disease (Os01t0917400-01);Zinc finger, CCCH-type domain containing protein. (Os01t0917400-02);Hypothetical conserved gene. (Os01t0917400-03)	C3H12, OsC3H12	C3H12	OsC3H12	ZINC FINGER CCCH DOMAIN-CONTAINING PROTEIN 12, Zinc finger CCCH domain-containing protein 12, Zinc finger CCCH domain-containing protein ZFN-like 2	ZINC FINGER CCCH DOMAIN-CONTAINING PROTEIN 12	Zinc finger CCCH domain-containing protein 12, Zinc finger CCCH domain-containing protein ZFN-like 2
A0A0P0X2H7	Os07g0158300	Os07g0158300 protein	Oryza sativa subsp. japonica	1	1	6	3	11	12	179303180	0.628078	19.4269	3.07773	0.00849416	0.0398324	-2.86913	0.230822	1	1	WT_LD - WT_SD	limma	0.00849416	0.0398324	FALSE	candidate	179303180	Os07g0158300	7	3122638	3124603		LOC_Os07g06450		Similar to RNA binding protein. (Os07t0158300-01)		CRP3	OsCRP3, cpRNP3		CHLOROPLAST RNA-BINDING PROTEIN 3
Q8H4E0	Os07g0630800	malate dehydrogenase	Oryza sativa subsp. japonica	1	1	6	3	7	7	62525508	0.625904	19.1126	2.97966	0.0102878	0.0446575	-3.05371	0.246023	1	1	WT_LD - WT_SD	limma	0.0102878	0.0446575	FALSE	candidate	62525508	Os07g0630800	7	26153825	26156006		LOC_Os07g43700		Malate dehydrogenase 7.1 (Os07t0630800-01);Similar to Nodule-enhanced malate dehydrogenase. (Os07t0630800-02);Similar to Nodule-enhanced malate dehydrogenase. (Os07t0630800-03);Similar to Nodule-enhanced malate dehydrogenase. (Os07t0630800-04)	OsMDH7.1	MDH7.1	OsMDH7.1	Malate dehydrogenase 7.1	MALATE DEHYDROGENASE 7.1
Q6H8H3	Os02g0652600	Os02g0652600 protein	Oryza sativa subsp. japonica	1	1	6	3	6	6	504613982	0.625098	20.4963	1.87309	0.0828862	0.183042	-4.99447	0.46585	1	1	WT_LD - WT_SD	limma	0.0828862	0.183042	FALSE	candidate	504613982	Os02g0652600	2	26317499	26320413		LOC_Os02g43600		Ribosomal protein L19 family protein. (Os02t0652600-02)
O82427	Smt2-1	24-methylenesterol C-methyltransferase 2	Oryza sativa subsp. japonica	1	1	6	3	3	3	7455582	0.623407	16.3713	5.35551	0.000115201	0.00375867	1.36538	0.037065	1	1	WT_LD - WT_SD	limma	0.000115201	0.00375867	FALSE	candidate	7455582	Os03g0136200	3	2003246	2004830	Ossmt2-1	LOC_Os03g04340	Ossmt2-1	24-methylenesterol C-methyltransferase 2 (EC 2.1.1.143) (24-sterol C- methyltransferase 2) (Sterol-C-methyltransferase 2). (Os03t0136200-01)			Ossmt2-1			sterol methyltransferase 2-1
Q9FW35	Os05g0101200	Peroxisomal membrane protein PEX14	Oryza sativa subsp. japonica	1	1	6	3	8	8	9134166	0.621565	16.8748	3.00726	0.0097482	0.0434275	-3.00187	0.241676	1	1	WT_LD - WT_SD	limma	0.0097482	0.0434275	FALSE	candidate	9134166	Os05g0101200	5	91716	95725	OsPex14	LOC_Os05g01090		Peroxisomal membrane protein (Os05t0101200-01)	OsPEX14, OsPex14p	PEX14	OsPex14, OsPex14p, OsPEX14		PEROXIN 14	peroxin 14
Q0J1E1	Os09g0446800	formate--tetrahydrofolate ligase	Oryza sativa subsp. japonica	1	1	6	3	36	36	158456316	0.621097	21.0621	4.73776	0.000351069	0.00685525	0.260845	0.0651043	1	1	WT_LD - WT_SD	limma	0.000351069	0.00685525	FALSE	candidate	158456316	Os09g0446800	9	16654816	16658635		LOC_Os09g27420		Similar to Formate--tetrahydrofolate ligase (EC 6.3.4.3) (Formyltetrahydrofolate synthetase) (10-formyletrahydrofolate synthetase) (FHS) (FTHFS). (Os09t0446800-01);Similar to THFS (10-FORMYLTETRAHYDROFOLATE SYNTHETASE); ATP binding / formate-tetrahydrofolate ligase. (Os09t0446800-02)
Q7F2G3	Os01g0639900	Carbonic anhydrase	Oryza sativa subsp. japonica	1	1	6	3	28	29	6563486720	0.620754	24.682	3.88923	0.00174596	0.0155728	-1.32475	0.129979	1	1	WT_LD - WT_SD	limma	0.00174596	0.0155728	FALSE	candidate	6563486720	Os01g0639900	1	25696671	25705077	BETACA1	LOC_Os01g45274	OsCA1|OsbetaCA1	beta-carbonic anhydrase (EC:4.2.1.1), Carbon assimilation, CO2-mediated stomatal pore response (Os01t0639900-01)	BETACA1, Os?CA1, OsbCA1	BETACA1	OsCA, CA, OsbetaCA1, betaCA1, CA1	?-carbonic anhydrase 1, BETA-CARBONIC ANHYDRASE 1, b-carbonic anhydrase 1, beta-type carbonic anhydrase	BETA-CARBONIC ANHYDRASE 1	Carbonic anhydrase, beta-type carbonic anhydrase, beta-carbonic anhydrase
Q5JK78	Os01g0550100	Ubiquitin carboxyl-terminal hydrolase	Oryza sativa subsp. japonica	1	1	6	3	18	18	49698254	0.619856	18.6452	5.08905	0.000185152	0.00477537	0.895077	0.0475568	1	1	WT_LD - WT_SD	limma	0.000185152	0.00477537	FALSE	candidate	49698254	Os01g0550100	1	20581641	20589583		LOC_Os01g36930	OsUBP6	Ubiquitin-specific protease 6 homolog, De-ubiquitination enzyme (Os01t0550100-01);Similar to Ubiquitin-specific protease 6. (Os01t0550100-02)	OsUBP6	UBP3	OsUBP3, OsUBP6, UBP6	Ubiquitin-specific protease 6	UBIQUITIN-SPECIFIC PROCESSING PROTEASE 3	ubiquitin-specific processing protease 3, Ubiquitin-specific protease 6
Q2R1C1	LOC_Os11g39670	serine--tRNA ligase	Oryza sativa subsp. japonica	1	1	6	3	13	13	52359826	0.619803	18.595	3.67158	0.00266209	0.0197109	-1.73923	0.152875	1	1	WT_LD - WT_SD	limma	0.00266209	0.0197109	FALSE	candidate	52359826	Os11g0610900	11	23628184	23632584		LOC_Os11g39670	TSCD11	Seryl-tRNA synthetase, Early chloroplast development at high temperature (Os11t0610900-01);Hypothetical conserved gene. (Os11t0610900-02)	TSCD11	TSCD11	OsTSCD11	temperature-sensitive chlorophyll-deficient 11	TEMPERATURE-SENSITIVE CHLOROPHYLL-DEFICIENT 11	temperature-sensitive chlorophyll-deficient 11
Q7F1B1	Os07g0211800	Os07g0211800 protein	Oryza sativa subsp. japonica	1	1	6	3	4	4	4800932	0.617848	16.544	3.94895	0.00155606	0.014773	-1.21136	0.124187	1	1	WT_LD - WT_SD	limma	0.00155606	0.014773	FALSE	candidate	4800932	Os07g0211800	7	6108059	6115481		LOC_Os07g11060		Protein of unknown function DUF1749 family protein. (Os07t0211800-01);Similar to predicted protein. (Os07t0211800-02)
Q8LR75	Os01g0841600	Os01g0841600 protein	Oryza sativa subsp. japonica	1	1	6	3	4	4	146796646	0.617649	17.6261	2.77497	0.0153224	0.057517	-3.4351	0.279976	1	1	WT_LD - WT_SD	limma	0.0153224	0.057517	FALSE	candidate	146796646	Os01g0841600	1	36129470	36132564	OscTPI	LOC_Os01g62420	OscTPI	Triose phosphate isomerase (EC 5.3.1.1), Abiotic stress response, Response to methylglyoxal (cytotoxin) (Os01t0841600-01)	OscTPI		OscTPI	triose phosphate isomerase, stress and methylglyoxal inducible triose phosphate isomerase		triose phosphate isomerase, stress and methylglyoxal inducible triose phosphate isomerase
Q942P9	Os01g0164600	Probable protein phosphatase 2C 1	Oryza sativa subsp. japonica	1	1	6	3	6	6	11290710	0.617337	17.0691	4.56012	0.000488028	0.00802993	-0.0654971	0.0758349	1	1	WT_LD - WT_SD	limma	0.000488028	0.00802993	FALSE	candidate	11290710	Os01g0164600	1	3332952	3336035	OsPP2C01	LOC_Os01g07090	Pbcp	Protein phosphatase 2C-related domain containing protein. (Os01t0164600-01)		PP2C1	OsPP2C01, PP2C01, OsPP2C1, OsPP1, OsPBCP, PBCP		PROTEIN PHOSPHATASE 2C1	protein phosphatase 2C01, protein phosphatase 2C 01, protein phosphatase 2C1, protein phosphatase 2C 1, protein phosphatase 1, PHOTOSYSTEM II CORE PHOSPHATASE
Q0IZQ2	Os09g0556500	Cysteine--tRNA ligase CPS1 homolog, chloroplastic/mitochondrial	Oryza sativa subsp. japonica	1	1	6	3	22	25	44631913	0.617262	19.4746	4.68713	0.000385478	0.0070595	0.168188	0.068027	1	1	WT_LD - WT_SD	limma	0.000385478	0.0070595	FALSE	candidate	44631913	Os09g0556500	9	22114202	22119961		LOC_Os09g38420		Cysteinyl-tRNA synthetase, class Ia family protein. (Os09t0556500-01)
Q6I5K0	Os05g0465100	Os05g0465100 protein	Oryza sativa subsp. japonica	1	1	6	3	7	7	14783955	0.616125	13.8088	6.46424	1.78e-05	0.001447	3.21241	0.0118457	1	1	WT_LD - WT_SD	limma	1.78e-05	0.001447	FALSE	candidate	14783955	Os05g0465100	5	22834991	22842010		LOC_Os05g38950		RabGAP/TBC domain containing protein. (Os05t0465100-01)
Q9SXP2	Os06g0486800	Formate dehydrogenase 1, mitochondrial	Oryza sativa subsp. japonica	1	1	6	3	16	24	277017136	0.614062	20.1867	3.73714	0.00234375	0.018318	-1.61425	0.145677	1	1	WT_LD - WT_SD	limma	0.00234375	0.018318	FALSE	candidate	277017136	Os06g0486800	6	16649553	16653244	OsFDH	LOC_Os06g29180		Similar to Formate dehydrogenase, mitochondrial precursor (EC 1.2.1.2) (NAD- dependent formate dehydrogenase) (FDH). (Os06t0486800-01)		FDH	OsFDH, FDH 1, FDH1, OsFDH1		FORMATE DEHYDROGENASE	Formate dehydrogenase 1, mitochondrial, NAD-dependent formate dehydrogenase 1, Nad-dependent formate dehydrogenase
Q7XXC4	Os04g0182200	Os04g0182200 protein	Oryza sativa subsp. japonica	1	1	6	3	4	4	2853877	0.613643	14.6455	3.10192	0.00810167	0.0387553	-2.82344	0.227176	1	1	WT_LD - WT_SD	limma	0.00810167	0.0387553	FALSE	candidate	2853877	Os04g0182200	4	5590414	5592679		LOC_Os04g10350		2OG-Fe(II) oxygenase domain containing protein. (Os04t0182200-01)		2ODD23	2-ODD23, Os2-ODD23, Os2ODD23		2-OXOGLUTARATE-DEPENDENT DIOXYGENASE 23	2-oxoglutarate-dependent dioxygenase 23
Q0DIP2	Os05g0373400	Os05g0373400 protein	Oryza sativa subsp. japonica	1	1	6	3	2	2	9565624	0.612896	17.8726	4.2225	0.000921785	0.0112167	-0.694693	0.100189	1	1	WT_LD - WT_SD	limma	0.000921785	0.0112167	FALSE	candidate	9565624	Os05g0373400	5	17995247	18001004		LOC_Os05g30980		Ribonucleoprotein, BRUNO-like domain containing protein. (Os05t0373400-01);Similar to cDNA clone:J033067B10, full insert sequence. (Os05t0373400-02)
Q69Q38	Os06g0607100	Os06g0607100 protein	Oryza sativa subsp. japonica	1	1	6	3	2	2	1459062	0.612082	13.9723	4.35087	0.000722747	0.00984304	-0.454191	0.0902812	1	1	WT_LD - WT_SD	limma	0.000722747	0.00984304	FALSE	candidate	1459062	Os06g0607100	6	24139350	24142390		LOC_Os06g40500	OsLP1	Phosphatidylcholine (PC):diacylglycerol cholinephosphotransferase, Control of seed saturated triacylglycerol (TAG) levels, Heading date, Flooding resistance (Os06t0607100-01)	OsLP1, PDCT	PDCT	OsPDCT	phosphatidylcholine:diacylglycerol cholinephosphotransferase	PHOSPHATIDYLCHOLINE:DIACYLGLYCEROL CHOLINEPHOSPHOTRANSFERASE	phosphatidylcholine:diacylglycerol cholinephosphotransferase
A0A0P0VV04	Os03g0229600	Os03g0229600 protein	Oryza sativa subsp. japonica	1	1	6	3	2	2	2200389	0.609936	15.1946	3.04718	0.00901678	0.0414994	-2.92673	0.235483	1	1	WT_LD - WT_SD	limma	0.00901678	0.0414994	FALSE	candidate	2200389	Os03g0229600	3	6871825	6875383		LOC_Os03g12810		Similar to Maf-like protein CV_0124. (Os03t0229600-01)
P0C464	rps11	30S ribosomal protein S11, chloroplastic	Oryza sativa subsp. japonica	1	1	6	3	4	5	77452225	0.609368	18.3483	2.61995	0.0206733	0.0689842	-3.71935	0.30772	1	1	WT_LD - WT_SD	limma	0.0206733	0.0689842	FALSE	candidate	77452225
Q6K6Q1	Os02g0626400	Phenylalanine ammonia-lyase	Oryza sativa subsp. japonica	1	1	6	3	8	9	38080130	0.608233	18.9949	2.89905	0.0120389	0.0493189	-3.20462	0.259033	1	1	WT_LD - WT_SD	limma	0.0120389	0.0493189	FALSE	candidate	38080130	Os02g0626400	2	24985256	24989388	OsPAL	LOC_Os02g41650	OsPAL	Phenylalanine ammonia-lyase (EC 4.3.1.5). (Os02t0626400-01);Similar to Phenylalanine ammonia-lyase. (Os02t0626400-02);Similar to Phenylalanine ammonia-lyase. (Os02t0626400-03)		PAL	OsPAL, OsPAL08, PAL2, GP-28, GP28, PAL08, OsPAL2, OsPAL8, PAL8		PHENYLALANINE AMMONIA-LYASE	phenylalanine ammonia-lyase, phenylalanine ammonia-lyase 2
Q6ZGL6	Os02g0117600	peptidylprolyl isomerase	Oryza sativa subsp. japonica	1	1	6	3	7	7	15311632	0.607959	17.6391	5.11181	0.00017773	0.00464198	0.935631	0.0465722	1	1	WT_LD - WT_SD	limma	0.00017773	0.00464198	FALSE	candidate	15311632	Os02g0117600	2	924542	926386	OsFKBP18	LOC_Os02g02550		Peptidyl-prolyl cis-trans isomerase, FKBP-type domain containing protein. (Os02t0117600-01);Similar to F2D10.32. (Os02t0117600-02)			OsFKBP18			FK506 binding protein 18
Q0J5H3	Os08g0434300	Malate dehydrogenase	Oryza sativa subsp. japonica	1	1	6	3	6	14	68661175	0.607839	19.4143	3.12109	0.00780359	0.0378857	-2.78721	0.224318	1	1	WT_LD - WT_SD	limma	0.00780359	0.0378857	FALSE	candidate	68661175	Os08g0434300	8	21054660	21057561	MDH	LOC_Os08g33720	OsMDH8.1	Malate dehydrogenase, Salt tolerance (Os08t0434300-01)	OsMDH8.1	MDH8.1	MDH, OsMDH8.1	malate dehydrogenase 8.1	MALATE DEHYDROGENASE 8.1	malate dehydrogenase
Q76BW5	XTH8	Xyloglucan endotransglycosylase/hydrolase protein 8	Oryza sativa subsp. japonica	1	1	6	3	6	6	10812158	0.607032	17.0135	2.65856	0.0191915	0.0658512	-3.649	0.300646	1	1	WT_LD - WT_SD	limma	0.0191915	0.0658512	FALSE	candidate	10812158	Os08g0237000	8	8328017	8329241	OsXTH17	LOC_Os08g13920	OsXTH8	Xyloglucan endotransglucosylases/hydrolase, Cell wall modification processes during rice growth and development (Os08t0237000-01)	OsXTH8	XTH17	OsXTH17, OsXTH8	xyloglucan endotransglucosylases/hydrolase 8	XYLOGLUCAN ENDOTRANSGLUCOSYDASE/HYDROLASE 17	xyloglucan endotransglucosylase/hydrolase, xyloglucan endotransglucosylase 17
Q10QG8	LOC_Os03g10080	ditrans,polycis-polyprenyl diphosphate synthase [(2E,6E)-farnesyldiphosphate specific]	Oryza sativa subsp. japonica	1	1	6	3	3	3	2671513	0.60637	12.6902	3.15997	0.00723202	0.036281	-2.71363	0.218598	1	1	WT_LD - WT_SD	limma	0.00723202	0.036281	FALSE	candidate	2671513	Os03g0197000	3	5085664	5090353		LOC_Os03g10080		Di-trans-poly-cis-decaprenylcistransferase-like domain containing protein. (Os03t0197000-01)
Q8H5F0	Os07g0688800	Os07g0688800 protein	Oryza sativa subsp. japonica	1	1	6	3	2	3	2546964	0.606201	13.9121	2.66846	0.0188283	0.0649664	-3.6309	0.298848	1	1	WT_LD - WT_SD	limma	0.0188283	0.0649664	FALSE	candidate	2546964	Os07g0688800	7	29271588	29277743	OsALDH22	LOC_Os07g48920	OsALDH22	Aldehyde dehydrogenase 22, Homolog of aldehyde dehydrogenase, Tolerance to environmental stresses (Os07t0688800-01)	OsALDH22	ALDH22A1	OsALDH22, ALDH22, OsALDH22A1	aldehyde dehydrogenase 22	ALDEHYDE DEHYDROGENASE 22A1	aldehyde dehydrogenase 22, rice homolog of Arabidopsis ALDH22
P0C491	rps7-B	30S ribosomal protein S7, chloroplastic	Oryza sativa subsp. japonica	1	1	6	3	11	15	447906528	0.60601	21.4747	1.92322	0.0758193	0.172039	-4.91553	0.454	1	1	WT_LD - WT_SD	limma	0.0758193	0.172039	FALSE	candidate	447906528
Q7F1F1	Os08g0524200	Cytochrome b561 and DOMON domain-containing protein	Oryza sativa subsp. japonica	1	1	6	3	4	4	3753940	0.604466	14.4922	3.0351	0.00923215	0.0420417	-2.94948	0.237345	1	1	WT_LD - WT_SD	limma	0.00923215	0.0420417	FALSE	candidate	3753940	Os08g0524200	8	26072254	26074640		LOC_Os08g41280		Uncharacterised conserved protein UCP037471 domain containing protein. (Os08t0524200-01)
A0A0P0X8Q9	Os07g0618600	Os07g0618600 protein	Oryza sativa subsp. japonica	1	1	6	3	10	10	7853038	0.604007	17.2806	5.83056	5.06e-05	0.00243013	2.17898	0.0232076	1	1	WT_LD - WT_SD	limma	5.06e-05	0.00243013	FALSE	candidate	7853038	Os07g0618600	7	25530941	25534144		LOC_Os07g42640		Zinc finger, RING/FYVE/PHD-type domain containing protein. (Os07t0618600-01);Similar to FYVE zinc finger family protein. (Os07t0618600-02)
Q6ZHS1	Os02g0188000	Glycosyltransferase	Oryza sativa subsp. japonica	1	1	6	3	7	7	31643631	0.601931	17.2088	2.64259	0.0197914	0.0668351	-3.67813	0.303558	1	1	WT_LD - WT_SD	limma	0.0197914	0.0668351	FALSE	candidate	31643631	Os02g0188000	2	4888511	4890272	OsUGT84C1	LOC_Os02g09510		Glucosyltransferase, Regulation of phenolic metabolism (Os02t0188000-01)	OsSGT1	UGT84C1	OsUGT84C1		UDP-GLUCOSE-DEPENDENT GLYCOSYLTRANSFERASE 84C1	UDP-glucose-dependent glycosyltransferase 84C1, cinnamate beta-D-glucosyltransferase
Q69TX7	Os06g0210200	N-acyl-aliphatic-L-amino acid amidohydrolase	Oryza sativa subsp. japonica	1	1	6	3	8	8	9238315	0.601237	16.0644	4.09776	0.00116939	0.0126327	-0.929665	0.110629	1	1	WT_LD - WT_SD	limma	0.00116939	0.0126327	FALSE	candidate	9238315	Os06g0210200	6	5621964	5625687		LOC_Os06g10770		Peptidase M20 domain containing protein. (Os06t0210200-01)
Q5QLS8	Os01g0829800	Malate dehydrogenase	Oryza sativa subsp. japonica	1	1	6	3	2	2	68661175	0.598387	19.2582	3.14829	0.00739916	0.0367288	-2.73574	0.220305	1	1	WT_LD - WT_SD	limma	0.00739916	0.0367288	FALSE	candidate	68661175	Os01g0829800	1	35499019	35501745		LOC_Os01g61380	OsMDH1	Malate dehydrogenase, Salt stress tolerance (Os01t0829800-01);Similar to Malate dehydrogenase precursor (EC 1.1.1.37). (Os01t0829800-02)	OsMDH1	MDH1	OsMDH1	Malate Dehydrogenase 1	MALATE DEHYDROGENASE 1	Malate dehydrogenase 1
Q852A6	LOC_Os03g60780	Armadillo/beta-catenin-like repeat family protein, expressed	Oryza sativa subsp. japonica	1	1	6	3	2	3	8490595	0.596875	13.2532	2.80417	0.0144783	0.0556305	-3.38107	0.274946	1	1	WT_LD - WT_SD	limma	0.0144783	0.0556305	FALSE	candidate	8490595	Os03g0822700	3	34536280	34539296		LOC_Os03g60780		Armadillo-like helical domain containing protein. (Os03t0822700-01);Similar to Armadillo/beta-catenin-like repeat family protein. (Os03t0822700-02)		FES1A	OsFes1A, Fes1A		FES1-LIKE A	Fes1-like protein A
Q0D9Q0	Os06g0704500	Os06g0704500 protein	Oryza sativa subsp. japonica	1	1	6	3	1	2	3577163	0.596752	12.7722	2.08247	0.0568558	0.140158	-4.65725	0.417501	1	1	WT_LD - WT_SD	limma	0.0568558	0.140158	FALSE	candidate	3577163	Os06g0704500	6	29754932	29756377		LOC_Os06g49100		Leucine-rich repeat, plant specific containing protein. (Os06t0704500-01)						Extensin family protein
P0C587	Os10g0502400	Glutamyl-tRNA reductase, chloroplastic	Oryza sativa subsp. japonica	1	1	6	3	12	12	8452566	0.596636	17.0406	2.96385	0.0106102	0.045357	-3.08337	0.248538	1	1	WT_LD - WT_SD	limma	0.0106102	0.045357	FALSE	candidate	8452566	Os10g0502400	10	19159179	19162398	HEMA1	LOC_Os10g35840	OsGluTR	Glutamyl-tRNA reductase, Rice homolog of Arabidopsis GluTR (Os10t0502400-01);Similar to Glutamyl-tRNA reductase. (Os10t0502400-02)	OsGluTR	HEMA	HEMA1, OsHEMA, GluTR, OsHEMA1, hemA	glutamyl-tRNA reductase	GLUTAMYL-TRNA REDUCTASE	glutamyl-tRNA reductase, Glutamyl-tRNA reductase 2
Q84M80	LOC_Os03g63940	Os03g0856400 protein	Oryza sativa subsp. japonica	1	1	6	3	4	4	2270869	0.596628	15.0492	4.56889	0.000480115	0.00802993	-0.0493063	0.0752733	1	1	WT_LD - WT_SD	limma	0.000480115	0.00802993	FALSE	candidate	2270869	Os03g0856400	3	36124479	36131991	OsCBSX8	LOC_Os03g63940		Similar to Protein kinase AKINbetagamma-2. (Os03t0856400-01);Similar to Protein kinase AKINbetagamma-2. (Os03t0856400-02)		CBSX8	OsCBSX8, CBSCBSCBD1, OsCBSCBSCBD1			cystathionine b-synthase domain containing protein OsCBSX8, CBS domain containing protein OsCBSX8
Q0JHB3	Os01g0873100	Os01g0873100 protein	Oryza sativa subsp. japonica	1	1	6	3	2	2	50438103	0.595881	17.0221	5.20932	0.000149279	0.00421934	1.10856	0.0425466	1	1	WT_LD - WT_SD	limma	0.000149279	0.00421934	FALSE	candidate	50438103	Os01g0873100	1	37866113	37866722		LOC_Os01g65260		Similar to Amidophosphoribosyltransferase, chloroplast precursor (EC 2.4.2.14) (Glutamine phosphoribosylpyrophosphate amidotransferase) (ATASE) (GPAT). (Os01t0873100-01)		ATASE1	Atase1, OsATASE1		AMIDO PHOSPHORIBOSYLTRANSFERASE 1	APB transferase, amido phosphoribosyltransferase 1
A0A0P0WFK3	Os04g0636600	Os04g0636600 protein	Oryza sativa subsp. japonica	1	1	6	3	4	4	3661869	0.595065	14.9139	3.33133	0.00517166	0.0294504	-2.38815	0.194639	1	1	WT_LD - WT_SD	limma	0.00517166	0.0294504	FALSE	candidate	3661869	Os04g0636600	4	32370472	32378265		LOC_Os04g54410		Hypothetical conserved gene. (Os04t0636600-01);Mitochondrial inner membrane protein Mitofilin domain containing protein. (Os04t0636600-02)
Q0JG21	Os01g0948400	Pyrroline-5-carboxylate reductase	Oryza sativa subsp. japonica	1	1	6	3	4	4	18313270	0.594624	17.2807	5.42806	0.000101408	0.00356658	1.49173	0.0345757	1	1	WT_LD - WT_SD	limma	0.000101408	0.00356658	FALSE	candidate	18313270	Os01g0948400	1	41718639	41721571	OsP5CR	LOC_Os01g71990	OsP5CR	Similar to Pyrroline-5-carboxylate reductase (EC 1.5.1.2) (P5CR) (P5C reductase). (Os01t0948400-01);Pyrroline-5-carboxylate reductase, Proline biosynthesis, Response to osmotic and salt stress (Os01t0948400-02)	OsP5CR	P5CR	OsP5CR	delta-pyrroline-5-carboxylate reductase, pyrroline-5-carboxylate reductase	PYRROLINE-5-CARBOXYLATE REDUCTASE	delta-pyrroline-5-carboxylate reductase, pyrroline-5-carboxylate reductase
Q8L3U9	Os01g0878900	Os01g0878900 protein	Oryza sativa subsp. japonica	1	1	6	3	3	3	1701905	0.591465	14.8935	4.89219	0.000264481	0.00580544	0.541565	0.0568235	1	1	WT_LD - WT_SD	limma	0.000264481	0.00580544	FALSE	candidate	1701905	Os01g0878900	1	38144793	38146141		LOC_Os01g65690		Similar to 4,5-DOPA dioxygenase extradiol-like protein. (Os01t0878900-01)			DOPA			4, 5-DOPA DIOXYGENASE EXTRADIOL-LIKE PROTEIN
Q10NM5	LOC_Os03g15870	50S ribosomal protein L4, chloroplast, putative, expressed	Oryza sativa subsp. japonica	1	1	6	3	15	15	496200240	0.591342	20.5769	3.18716	0.00685736	0.035255	-2.66211	0.214662	1	1	WT_LD - WT_SD	limma	0.00685736	0.035255	FALSE	candidate	496200240	Os03g0265400	3	8753551	8756010		LOC_Os03g15870		Similar to 50S ribosomal protein L4, chloroplast precursor (R-protein L4). (Os03t0265400-01);Similar to 50S ribosomal protein L4, chloroplast precursor (R-protein L4). (Os03t0265400-02)
B9F813	Os04g0234600	Os04g0234600 protein	Oryza sativa subsp. japonica	1	1	6	3	39	39	2017562240	0.591157	23.1927	3.59313	0.00310132	0.0215215	-1.8889	0.161841	1	1	WT_LD - WT_SD	limma	0.00310132	0.0215215	FALSE	candidate	2017562240	Os04g0234600	4	9075141	9077888		LOC_Os04g16680	OsSBPase	Sedoheptulose 1,7-bisphosphatase involved in Calvin cycle, Plant growth and grain yield (Os04t0234600-01);Similar to Sedoheptulose-1,7-bisphosphatase. (Os04t0234600-02);Similar to Sedoheptulose-1,7-bisphosphatase. (Os04t0234600-03)	OsSBPase		FBPase, OsFBPase, OsSBPase, SBPase	sedoheptulose 1, 7-bisphosphatase		Fru-1, 6-bisphosphatase, sedoheptulose 1, 7-bisphosphatase
Q10SD2	LOC_Os03g03470	Expressed protein	Oryza sativa subsp. japonica	1	1	6	3	3	3	2468600	0.591139	15.2072	3.95572	0.00153589	0.014717	-1.1985	0.123543	1	1	WT_LD - WT_SD	limma	0.00153589	0.014717	FALSE	candidate	2468600	Os03g0126300	3	1499619	1504235		LOC_Os03g03470		Similar to cDNA clone:001-042-G03, full insert sequence. (Os03t0126300-01);Similar to cDNA clone:001-042-G03, full insert sequence. (Os03t0126300-02);Similar to RPE1 protein. (Os03t0126300-03);Similar to cDNA clone:001-042-G03, full insert sequence. (Os03t0126300-04)
Q0DZE0	ZB8	Phenylalanine ammonia-lyase	Oryza sativa subsp. japonica	1	1	6	3	5	7	38080130	0.589084	18.4652	2.61967	0.0206841	0.0689842	-3.71985	0.30777	1	1	WT_LD - WT_SD	limma	0.0206841	0.0689842	FALSE	candidate	38080130	Os02g0627100	2	25006495	25009018	OsPAL1	LOC_Os02g41680	PAL|OsPAL4|OsPAL1	Phenylalanine ammonia-lyase, Broad spectrum disease resistance (Os02t0627100-01)	OsPAL4	PAL1	OsPAL1, PAL, OsPAL06, ZB8, pal/zb8, PAL06, rPAL-P5, ZB8PAL, OsPAL, OsPAL2, OsPAL4, PAL4, PAL/ZB8, OsPAL6, PAL6		PHENYLALANINE AMMONIA-LYASE 1	phenylalanine ammonia-lyase 1, phenylalanine ammonia lyase
Q0E2A9	Os02g0255700	Os02g0255700 protein	Oryza sativa subsp. japonica	1	1	6	3	13	13	47153037	0.588303	18.684	3.68184	0.00260952	0.0195124	-1.71966	0.151731	1	1	WT_LD - WT_SD	limma	0.00260952	0.0195124	FALSE	candidate	47153037	Os02g0255700	2	8810104	8820960	FLL1	LOC_Os02g15660		Conserved hypothetical protein. (Os02t0255700-01);Hypothetical conserved gene. (Os02t0255700-02)			FLL1			FLO2-LIKE1
Q10P35	LOC_Os03g14450	phosphopyruvate hydratase	Oryza sativa subsp. japonica	1	1	6	3	4	7	318171424	0.588224	20.5335	3.87367	0.00179924	0.0158743	-1.35434	0.131522	1	1	WT_LD - WT_SD	limma	0.00179924	0.0158743	FALSE	candidate	318171424	Os03g0248600	3	7847997	7852714	OsEno2	LOC_Os03g14450	OsEno2	Similar to Enolase 2 (EC 4.2.1.11) (2-phosphoglycerate dehydratase 2) (2-phospho- D-glycerate hydro-lyase 2). (Os03t0248600-01);Similar to Enolase 2 (EC 4.2.1.11) (2-phosphoglycerate dehydratase 2) (2-phospho- D-glycerate hydro-lyase 2). (Os03t0248600-02)			OsEno2, Eno2			enolase, enolase 2
A0A0P0W7S7	Os04g0223901	Flavin-containing monooxygenase	Oryza sativa subsp. japonica	1	1	6	3	0	2	478761	0.586644	14.6252	4.58257	0.000468037	0.0079592	-0.0240703	0.0744042	1	1	WT_LD - WT_SD	limma	0.000468037	0.0079592	FALSE	candidate	478761	Os04g0223901	4	8263115	8268571		LOC_Os04g14710		Dimethylaniline monooxygenase, N-oxide-forming domain containing protein. (Os04t0223901-00)
A0A0P0W9L9	Os04g0381600	Os04g0381600 protein	Oryza sativa subsp. japonica	1	1	6	3	4	4	5207223	0.586642	15.922	2.21996	0.0441201	0.116066	-4.42606	0.387427	1	1	WT_LD - WT_SD	limma	0.0441201	0.116066	FALSE	candidate	5207223	Os04g0381600	4	18702259	18707741		LOC_Os04g31270		GTPase EngC family protein. (Os04t0381600-00)
A0A0P0WH35	Os05g0110300	Os05g0110300 protein	Oryza sativa subsp. japonica	1	1	6	3	17	18	84664472	0.586354	20.2656	5.08431	0.000186736	0.00477642	0.886632	0.0477638	1	1	WT_LD - WT_SD	limma	0.000186736	0.00477642	FALSE	candidate	84664472	Os05g0110300	5	552043	561773		LOC_Os05g01970		Similar to NAD-dependent epimerase/dehydratase. (Os05t0110300-01);Similar to NAD-dependent epimerase/dehydratase. (Os05t0110300-02)
B7EIC7	Os09g0482680	Os09g0482680 protein	Oryza sativa subsp. japonica	1	1	6	3	5	5	1428109	0.586276	15.5269	4.46078	0.000587683	0.00870277	-0.249483	0.082439	1	1	WT_LD - WT_SD	limma	0.000587683	0.00870277	FALSE	candidate	1428109	Os09g0482680	9	18566043	18569106		LOC_Os09g30466	OsaTRZ2	tRNase Z, tRNA 3'-end processing enzyme, Chloroplast biogenesis (Os09t0482680-01)	OsaTRZ2	TRZ2	OsaTRZ2, OsTRZ2	tRNase Z2	TRNASE Z2	tRNase Z2
A0A0P0V242	Os01g0321300	chloroplast protein-transporting ATPase	Oryza sativa subsp. japonica	1	1	6	3	15	15	62045492	0.585529	19.4118	3.45505	0.0040604	0.0250338	-2.15236	0.178578	1	1	WT_LD - WT_SD	limma	0.0040604	0.0250338	FALSE	candidate	62045492	Os01g0321300	1	12235589	12248125		LOC_Os01g21820		Similar to Protein translocase subunit secA. (Os01t0321300-00)

## Sheet: WT SD
Protein.ID	Gene	Protein.Description	Organism	found.in.files	found.in.file_P2777_fractionated_protein.tsv	found.in.conditions	found.in.reps	max.Unique.Peptides	max.Razor.Peptides	average.Total.Intensity	logFC	AveExpr	t	pvalue.limma	fdr.limma	B	pvalue.fdrtool	qval.fdrtool	lfdr.fdrtool	comparison	hit_annotation_method	pvalue	fdr	hit	hit_annotation	Total.Intensity	RAP.DB.id(Ensembl_plant_database)	Chromosome.scaffold.name	Gene.start..bp	Gene.end..bp	Gene.name	MSU (MSU_id)	Symbol(FUNRICE_database)	Description(RAP_db_database)	RAP.DB.Gene.Symbol.Synonym.s.	CGSNL.Gene.Symbol	Oryzabase.Gene.Symbol.Synonym.s.	RAP.DB.Gene.Name.Synonym.s.	CGSNL.Gene.Name	Oryzabase.Gene.Name.Synonym.s.
A0A0N7KQ01	Os08g0470700	Carbonic anhydrase	Oryza sativa subsp. japonica	1	1	6	3	4	4	20884411	-2.23573	17.5172	-12.8182	6.17e-09	3.82e-05	10.694	6.02e-07	1	1	WT_LD - WT_SD	limma	6.17e-09	3.82e-05	TRUE	hit	20884411	Os08g0470700	8	23147294	23151464	OsalphaCA7	LOC_Os08g36680		Similar to carbonic anhydrase. (Os08t0470700-00)		ALPHACA7	OsalphaCA7, alphaCA7		ALPHA-CARBONIC ANHYDRASE 7	alpha-carbonic anhydrase 7
Q2QLS8	LOC_Os12g43440	Os12g0630100 protein	Oryza sativa subsp. japonica	1	1	6	3	5	6	419244712	-2.83121	16.8287	-11.6639	2e-08	4.12e-05	9.65505	5.6e-06	1	1	WT_LD - WT_SD	limma	2e-08	4.12e-05	TRUE	hit	419244712	Os12g0630100	12	26956203	26956894	TOND1	LOC_Os12g43440	TOND1	Thaumatin protein, Tolerance to nitrogen deficiency (Os12t0630100-01)	TOND1	TOND1		Tolerance Of Nitrogen Deficiency 1, Thaumatin	TOLERANCE OF NITROGEN DEFICIENCY 1	Thaumatin, Tolerance Of Nitrogen Deficiency 1
Q67WZ5	Os06g0647400	Os06g0647400 protein	Oryza sativa subsp. japonica	1	1	6	3	7	7	26442203	-1.65237	17.6396	-11.8089	1.71e-08	4.12e-05	9.79183	4.28e-06	1	1	WT_LD - WT_SD	limma	1.71e-08	4.12e-05	TRUE	hit	26442203	Os06g0647400	6	26456312	26461805	OsProCP2	LOC_Os06g43930		Similar to Lysosomal Pro-X carboxypeptidase. (Os06t0647400-02)			OsProCP2, PROCP2			Lysosomal Pro-x Carboxypeptidase 2, LYSOSOMAL PRO-X CARBOXYPEPTIDASE 2
Q6EQK1	Os09g0355400	Os09g0355400 protein	Oryza sativa subsp. japonica	1	1	6	3	16	20	18154606	-0.973585	18.9062	-10.5151	7.1e-08	6.28e-05	8.50125	4.24e-05	1	1	WT_LD - WT_SD	limma	7.1e-08	6.28e-05	FALSE	candidate	18154606	Os09g0355400	9	11387149	11396236		LOC_Os09g18594		Malectin domain protein kinase, Resistance to sheath blight disease (Os09t0355400-01);Similar to OsD305. (Os09t0355400-02)	MDPK	MRLK59	OsMRLK59	Malectin Domain Protein Kinase	MALECTIN/MALECTIN-LIKE RECEPTOR-LIKE KINASE 59
Q6Z5I0	CPS2	Ent-copalyl diphosphate synthase 2, chloroplastic	Oryza sativa subsp. japonica	1	1	6	3	11	19	37039308	-1.40218	18.4572	-10.7393	5.5e-08	6.28e-05	8.73659	2.9e-05	1	1	WT_LD - WT_SD	limma	5.5e-08	6.28e-05	TRUE	hit	37039308	Os02g0571100	2	21841092	21847545	OsCPS2	LOC_Os02g36210		Ent-copalyl diphosphate synthase, Defense against both fungal pathogen and bacterial pathogen, Biosynthesis of phytoalexin (Os02t0571100-01)	OsCPS2, Os-CPS2, OsCyc2, OsCPS2ent	CPS2	OsCPS2, cps2, OsCPS2ent, CYC2, OsCyc2, OsCYC2, OsCPSL1, cpsl1, OsCyc2/OsCPS2, OsTPS7, Os-CPS2, TPS13, OsTPS13	ent-CPP synthase, ent-copalyl diphosphate synthase, ent-CDP synthase	ENT-COPALYL DIPHOSPHATE SYNTHASE 2	rice ent-copalyl diphosphate (CDP) synthase2, ent-copalyl diphosphate synthase 2, Ent-CDP synthase 2, ent-copalyl diphosphate synthase like 1, cyclase2, cyclase 2, ent-CDP synthase, terpene synthase 7
Q6Z5Z5	Os08g0355400	Os08g0355400 protein	Oryza sativa subsp. japonica	1	1	6	3	14	14	28304688	-1.40112	18.4586	-10.5435	6.87e-08	6.28e-05	8.53137	4.05e-05	1	1	WT_LD - WT_SD	limma	6.87e-08	6.28e-05	TRUE	hit	28304688	Os08g0355400	8	16235884	16247701		LOC_Os08g26710		Protein of unknown function DUF247, plant family protein. (Os08t0355400-01);Hypothetical conserved gene. (Os08t0355400-02)
Q2QLS7	LOC_Os12g43450	Os12g0630200 protein	Oryza sativa subsp. japonica	1	1	6	3	10	10	66236403	-2.84395	18.148	-10.0384	1.24e-07	7.94e-05	7.98349	9.3e-05	1	1	WT_LD - WT_SD	limma	1.24e-07	7.94e-05	TRUE	hit	66236403	Os12g0630200	12	26960487	26961383		LOC_Os12g43450		Thaumatin, pathogenesis-related family protein. (Os12t0630200-01)
Q7XQ89	Os04g0675400	Os04g0675400 protein	Oryza sativa subsp. japonica	1	1	6	3	9	9	10203741	-1.20726	17.6941	-10.0113	1.28e-07	7.94e-05	7.9533	9.71e-05	1	1	WT_LD - WT_SD	limma	1.28e-07	7.94e-05	TRUE	hit	10203741	Os04g0675400	4	34489930	34492036	OsDjC45	LOC_Os04g57880		Similar to Chaperone protein dnaJ. (Os04t0675400-01)			OsDjC45			DnaJ domain protein C45, rice DJC77 homolog
A0A0P0XDB5	Os08g0198400	Os08g0198400 protein	Oryza sativa subsp. japonica	1	1	6	3	11	11	5271170	-1.09907	16.5333	-9.0695	4.14e-07	0.000232888	6.85288	0.000413981	1	1	WT_LD - WT_SD	limma	4.14e-07	0.000232888	TRUE	hit	5271170	Os08g0198400					LOC_Os08g09840				WRKY117	OsWRKY117, DLN205, OsDLN205		WRKY GENE 117	DLN repressor 205, DLN motif protein 205
Q7Y1Z0	Cht5	Chitinase 5	Oryza sativa subsp. japonica	1	1	6	3	8	8	171427888	-2.8707	19.0776	-8.92998	4.96e-07	0.000255877	6.68094	0.000507643	1	1	WT_LD - WT_SD	limma	4.96e-07	0.000255877	TRUE	hit	171427888	Os04g0494100	4	24708801	24709910	Cht5	LOC_Os04g41680	OsChia4a	Class IV chitinase a, Pathogenesis-related (PR)-3 chitinase 5 (Os04t0494100-02)	OsChia4a, Cht5	CHT5	Cht5, OsChia4a, OsChitIVa, Chia4a, ChitIVa, CHIT3, OsCHIT3	class IV chitinase a, pathogenesis-related (PR)-3 chitinase 5	CHITINASE 5	Chitinase5, Chitinase 5, Pathogenesis related (PR)-3 chitinase 5, Pathogenesis related-3 chitinase 5, PR-3 chitinase 5, Class IV chitinase a, Chitinase IVa, Endochitinase A
Q6K8U3	Os02g0616100	Os02g0616100 protein	Oryza sativa subsp. japonica	1	1	6	3	2	2	20623154	-2.10636	15.5834	-8.80681	5.83e-07	0.000277637	6.52714	0.000606397	1	1	WT_LD - WT_SD	limma	5.83e-07	0.000277637	TRUE	hit	20623154	Os02g0616100	2	24372806	24374439		LOC_Os02g40260		Similar to protein binding protein. (Os02t0616100-01);Similar to protein binding protein. (Os02t0616100-04);Similar to protein binding protein. (Os02t0616100-06);Similar to protein binding protein. (Os02t0616100-07)
A0A0P0X8X2	Os07g0625200	Os07g0625200 protein	Oryza sativa subsp. japonica	1	1	6	3	3	3	839446	-1.21989	13.1623	-8.44815	9.43e-07	0.000291706	6.06834	0.00100508	1	1	WT_LD - WT_SD	limma	9.43e-07	0.000291706	TRUE	hit	839446	Os07g0625200					LOC_Os07g43220					OSK26			S-PHASE KINASE-ASSOCIATED PROTEIN1-LIKE PROTEIN 26, Oryza sativa SKP1-like gene 26
A4KAG8	KSL6	Ent-isokaur-15-ene synthase	Oryza sativa subsp. japonica	1	1	6	3	3	5	5713152	-1.62422	16.1391	-8.5246	8.5e-07	0.000291706	6.16751	0.000903853	1	1	WT_LD - WT_SD	limma	8.5e-07	0.000291706	TRUE	hit	5713152	Os02g0571800	2	21886504	21897686	OsKS6	LOC_Os02g36264		Terpene synthase-like domain containing protein. (Os02t0571800-00)		KS6	OsKS6, KS6, KSL6, OsKSL6, KS5, OsKS5, OsTPS9, TPS9, TPS14, OsTPS14		ENT-KAURENE SYNTHASE 6	rice ent-kaurene synthase6, Ent-kaurene synthase-like 6, Ent-kaurene synthase 6, Ent-kaurene synthase-like 5, KAURENE SYNTHASE-LIKE 6, terpene synthase 9
O04138	Cht4	Chitinase 4	Oryza sativa subsp. japonica	1	1	6	3	9	18	284179792	-2.94967	19.4842	-8.51758	8.58e-07	0.000291706	6.15845	0.000912728	1	1	WT_LD - WT_SD	limma	8.58e-07	0.000291706	TRUE	hit	284179792	Os04g0493400	4	24687753	24689297	Cht4(t)*(Chi4)	LOC_Os04g41620		Class II chitinase b, Pathogenesis-related (PR)-3 chitinase 4 (Os04t0493400-01)	OsChia2b, Cht4	CHT4	Cht4(t)*(Chi4), Chi4, Cht4, OsChia2b, Chi-4, CHIT2, OsCHIT2, PR3, OsPR3	class II chitinase b, pathogenesis-related (PR)-3 chitinase 4	CHITINASE 4	Chitinase4, Chitinase IIb, Chitinase 4, Pathogenesis related (PR)-3 chitinase 4, Chitinase-4, PR-3 CLASS IV CHITINASE, Chitinase-4(novel type)
Q0DAP2	Os06g0641200	Os06g0641200 protein	Oryza sativa subsp. japonica	1	1	6	3	0	2	19315722	-0.63659	16.5883	-8.45958	9.28e-07	0.000291706	6.08321	0.000989314	1	1	WT_LD - WT_SD	limma	9.28e-07	0.000291706	FALSE	candidate	19315722	Os06g0641200	6	26086429	26087091		LOC_Os06g43384		Similar to Cytochrome P450 CYP71Y10. (Os06t0641200-00)
Q338B9	GCN5	Histone acetyltransferase GCN5	Oryza sativa subsp. japonica	1	1	6	3	5	5	10733415	-0.914007	16.0796	-8.51982	8.55e-07	0.000291706	6.16134	0.000909885	1	1	WT_LD - WT_SD	limma	8.55e-07	0.000291706	FALSE	candidate	10733415	Os10g0415900	10	14549359	14555547	OsHAG702	LOC_Os10g28040		Similar to General control of amino-acid synthesis 5-like 2 (Fragment). (Os10t0415900-01)		HAG702	OsHAG702, GCN5, OsGCN5, OsBrd10, Brd10		HISTONE ACETYLTRANSFERASE HAG702	Histone acetyltransferase HAG702, bromodomain-containing protein 10
Q5W727	SCP26	Serine carboxypeptidase-like 26	Oryza sativa subsp. japonica	1	1	6	3	5	5	12928208	-1.03365	16.2153	-8.56867	8.01e-07	0.000291706	6.22434	0.000849871	1	1	WT_LD - WT_SD	limma	8.01e-07	0.000291706	TRUE	hit	12928208	Os05g0158500	5	3439304	3443769	GS5	LOC_Os05g06660	GS5	Serine carboxypeptidase, Positive regulator of grain size (Os05t0158500-01)	GS5, OsSCP26	GS5	OsSCP26, SCP26, OsGS5	GRAIN SIZE 5, serine carboxypeptidase 26	GRAIN SIZE 5	serine carboxypeptidase 26, Grain Size 5
Q941F5	PR4	Os11g0592200 protein	Oryza sativa subsp. japonica	1	1	6	3	10	10	110111062	-2.09864	18.1298	-8.66925	7e-07	0.000291706	6.35312	0.000737671	1	1	WT_LD - WT_SD	limma	7e-07	0.000291706	TRUE	hit	110111062	Os11g0592200	11	22511506	22512374	OsPR4	LOC_Os11g37970		Pathogenesis-related (PR) protein, Drought tolerance, Abiotic stress response, Disease resistance (Os11t0592200-01)	OsPR4a, OsPR4	PR4	OsPR4, OsPR4a, PR4a, OsPR-4	pathogenesis-related protein 4a	PATHOGENESIS-RELATED GENE 4	pathogenesis-related gene 4, pathogenesis-related type 4, pathogenesis-related protein 4a, PR protein 4a
Q0DGD7	Os05g0539400	Beta-galactosidase 8	Oryza sativa subsp. japonica	1	1	6	3	7	7	15035180	-0.692075	16.9459	-8.23218	1.27e-06	0.000317373	5.78402	0.00135055	1	1	WT_LD - WT_SD	limma	1.27e-06	0.000317373	FALSE	candidate	15035180	Os05g0539400	5	26794411	26801239	OsBgal9	LOC_Os05g46200		Glycoside hydrolase, family 35 protein. (Os05t0539400-01);Beta-galactosidase9, Regulation of plant growth and development and responses to biotic and abiotic stresses (Os05t0539400-02)	OsBGAL9	BGAL9	OsBgal9, OsBGal9	beta-galactosidase9, ?-galactosidase9	BETA-GALACTOSIDASE 9	Beta-galactosidase 8, Lactase 8
Q688Y5	Os05g0560600	Os05g0560600 protein	Oryza sativa subsp. japonica	1	1	6	3	4	5	4523235	-0.974324	14.3495	-8.27264	1.2e-06	0.000317373	5.83775	0.00127848	1	1	WT_LD - WT_SD	limma	1.2e-06	0.000317373	FALSE	candidate	4523235	Os05g0560600	5	27899055	27902494		LOC_Os05g48690		Homeodomain-like containing protein. (Os05t0560600-01);Homeodomain-like containing protein. (Os05t0560600-02)		MSL25	OsMSL25, OsMSL25a, OsMSL25b		MYB/SANT-LIKE 25	Myb/SANT-LIKE 25
Q6K7F4	Os02g0780200	Os02g0780200 protein	Oryza sativa subsp. japonica	1	1	6	3	9	10	39707038	-2.13243	17.3637	-8.23492	1.26e-06	0.000317373	5.78767	0.00134555	1	1	WT_LD - WT_SD	limma	1.26e-06	0.000317373	TRUE	hit	39707038	Os02g0780200	2	33045382	33048003	OsSub24	LOC_Os02g53970		Peptidase S8, subtilisin-related domain containing protein. (Os02t0780200-01)		SUB24	OsSub24		SUBTILISIN 24	Subtilisin 24
Q6H5X0	Os02g0637000	Putative ripening-related protein 2	Oryza sativa subsp. japonica	1	1	6	3	3	3	9569652	-1.57923	14.5817	-8.12363	1.47e-06	0.000350882	5.63878	0.00156284	1	1	WT_LD - WT_SD	limma	1.47e-06	0.000350882	TRUE	hit	9569652	Os02g0637000	2	25539579	25540404		LOC_Os02g42450		Similar to OSIGBa0135K14.7 protein. (Os02t0637000-01)
Q8W084	Os01g0382400	Os01g0382400 protein	Oryza sativa subsp. japonica	1	1	6	3	7	7	461224624	-1.78349	20.2507	-8.00496	1.74e-06	0.000374358	5.47819	0.00182978	1	1	WT_LD - WT_SD	limma	1.74e-06	0.000374358	TRUE	hit	461224624	Os01g0382400	1	15958748	15959497	OsPR1#012	LOC_Os01g28500		Similar to Pathogenesis-related protein PRB1-2 precursor. (Os01t0382400-01)		PR1-12	OsPR1#012, PR1#012, OsPR1-12, OsPR1.1, PR1.1		PATHOGENESIS-RELATED GENE 1-12	pathogenesis-related protein 1-12, PR protein 1-12
Q6K9N5	Os02g0621800	Long-chain-alcohol oxidase	Oryza sativa subsp. japonica	1	1	6	3	3	4	6530590	-0.782572	15.8832	-7.7962	2.34e-06	0.000483472	5.19101	0.00240314	1	1	WT_LD - WT_SD	limma	2.34e-06	0.000483472	FALSE	candidate	6530590	Os02g0621800	2	24749451	24754760	HWH1	LOC_Os02g40840	HWH1|hwh1	Glucose-methanol-choline (GMC) oxidoreductase family protein, Hybrid breakdown (HB) (Os02t0621800-01)	HWH1, hwh1	HWH1	hwh1	HYBRID WEAKNESS H1, hybrid weakness h1	HYBRID WEAKNESS H1	hybrid weakness h1
Q2QNA3	LOC_Os12g38490	GRAS family transcription factor containing protein, expressed	Oryza sativa subsp. japonica	1	1	6	3	10	10	7570402	-0.601138	16.8723	-7.6136	3.05e-06	0.000555614	4.93486	0.00303487	1	1	WT_LD - WT_SD	limma	3.05e-06	0.000555614	FALSE	candidate	7570402	Os12g0573200	12	23634672	23637678		LOC_Os12g38490		GRAS transcription factor domain containing protein. (Os12t0573200-01)		GRAS56	OsGRAS-56, OsGRAS56, GRAS-56, DLN259, OsDLN259, OsGRAS53, GRAS53		GRAS PROTEIN 56	GRAS protein 56, DLN repressor 259, DLN motif protein 259
Q5WMR4	Os05g0414700	Os05g0414700 protein	Oryza sativa subsp. japonica	1	1	6	3	8	9	43640768	-1.03937	16.9889	-7.62769	2.99e-06	0.000555614	4.9548	0.00298117	1	1	WT_LD - WT_SD	limma	2.99e-06	0.000555614	TRUE	hit	43640768	Os05g0414700	5	20283411	20286888		LOC_Os05g34270		Similar to BRASSINOSTEROID INSENSITIVE 1-associated receptor kinase 1. (Os05t0414700-01)
A0A0P0XFM1	Os08g0401800	Phospholipase D	Oryza sativa subsp. japonica	1	1	6	3	19	19	26688707	-0.750673	18.435	-7.49218	3.65e-06	0.000564284	4.76194	0.00353516	1	1	WT_LD - WT_SD	limma	3.65e-06	0.000564284	FALSE	candidate	26688707	Os08g0401800	8	19173524	19180857	OsPLDalpha7	LOC_Os08g31060		Similar to Phospholipase D. (Os08t0401800-00)		PLDalpha7	OsPLDalpha7, OsPLDtheta		PHOSPHOLIPASE D alpha 7	phospholipase D theta
A0A5S6RCY3	Os01g0668600	Receptor-like serine/threonine-protein kinase	Oryza sativa subsp. japonica	1	1	6	3	1	2	2650027	-0.731739	15.8771	-7.47543	3.74e-06	0.000564284	4.73792	0.00360978	1	1	WT_LD - WT_SD	limma	3.74e-06	0.000564284	FALSE	candidate	2650027	Os01g0668600	1	27375122	27377698		LOC_Os01g47820	SDRLK-12	S-Domain receptor like kinase-12, Response to B. glumae in resistant rice genotype CL 161 (Os01t0668600-00)	SDRLK-12	SDRLK12	SDRLK-12, OsSDRLK-12, OsSDRLK12	S-Domain receptor like kinase-12	S-DOMAIN RECEPTOR LIKE KINASE 12	S-Domain receptor like kinase-12
D7UPN3	RLK10	LysM domain receptor-like kinase 10	Oryza sativa subsp. japonica	1	1	6	3	1	2	2650027	-0.731739	15.8771	-7.47543	3.74e-06	0.000564284	4.73792	0.00360978	1	1	WT_LD - WT_SD	limma	3.74e-06	0.000564284	FALSE	candidate	2650027	Os09g0511000	9	19861263	19866278	OsLysM-RLK10	LOC_Os09g33630	OsRLK10	Similar to LysM receptor-like kinase. (Os09t0511000-01);Splicing variant of lysin motif (LysM) receptor-like kinase (Os09t0511000-02);Lysin motif (LysM) receptor-like kinase, Homolog of OsCERK1, Regulation of chitin-triggered immunity and arbuscular mycorrhizal symbiosis (Os09t0511000-03)	OsCERK2, OsRLK10, OsCERK2/OsRLK10	RLCK276	OsLysM-RLK10, LysM-RLK10, OsRLCK276, OsCERK2/OsRLK10, OsCERK2, OsRLK10, CERK2, RLK10		RECEPTOR-LIKE CYTOPLASMIC KINASE 276	LysM receptor-like kinase 10, Receptor-like Cytoplasmic Kinase 276, chitin elicitor receptor kinase 2
Q5VMI1	Os06g0288100	Os06g0288100 protein	Oryza sativa subsp. japonica	1	1	6	3	3	3	3364997	-0.731739	15.8771	-7.47543	3.74e-06	0.000564284	4.73792	0.00360978	1	1	WT_LD - WT_SD	limma	3.74e-06	0.000564284	FALSE	candidate	3364997	Os06g0288100	6	10469382	10471225	PK	LOC_Os06g18000		LRR receptor like kinase, Regulation of PTI response and antiviral defense (Os06t0288100-01)	OsSOBIR1	SOBIR1	PK, OsSOBIR1	SUPPRESSOR OF BIR1-1	SUPPRESSOR OF BIR1-1	protein kinase
Q2QUH7	LOC_Os12g16220	Isoflavone reductase, putative, expressed	Oryza sativa subsp. japonica	1	1	6	3	12	15	238323940	-0.598072	20.0069	-7.4367	3.96e-06	0.000583302	4.68224	0.00378781	1	1	WT_LD - WT_SD	limma	3.96e-06	0.000583302	FALSE	candidate	238323940	Os12g0263200	12	9278224	9283540		LOC_Os12g16220		Pinoresinol-lariciresinol reductase TH2. (Os12t0263200-01)
Q5ZBR8	Os01g0795000	Os01g0795000 protein	Oryza sativa subsp. japonica	1	1	6	3	5	9	38561688	-0.885153	17.2976	-7.39616	4.2e-06	0.00060504	4.62373	0.00398267	1	1	WT_LD - WT_SD	limma	4.2e-06	0.00060504	FALSE	candidate	38561688	Os01g0795000	1	33668016	33672415	RSP1	LOC_Os01g58240	RSP1	Subtilisin-like serine protease, Subtilase (Os01t0795000-01)	RSP1	RSP1	OsRSP1, OsSub5, SUB5, OsSub6, SUB6	subtilisin-like serine protease 1	RICE SERINE PROTEASE 1	subtilase, subtilisin-like serine protease 1, Subtilisin 5, SUBTILISIN 5, Subtilisin 6, SUBTILISIN 6
A0A0P0XSB2	Os10g0136400	Os10g0136400 protein	Oryza sativa subsp. japonica	1	1	6	3	2	3	18068222	-0.700464	17.4228	-7.27401	5.04e-06	0.000678776	4.44598	0.00462614	1	1	WT_LD - WT_SD	limma	5.04e-06	0.000678776	FALSE	candidate	18068222	Os10g0136400	10	2249407	2252236		LOC_Os10g04720	Gnk2RLK-7	GnK2 domain containing receptor-like kinase-7, Response to chilling in tolerant rice genotype Volano, Response to Xanthomonas oryzae pv. oryzae in resistant rice genotype (Os10t0136400-00)	Gnk2RLK-7	GNK2RLK7	Gnk2RLK-7, OsGnk2RLK-7, OsGNK2RLK7	GnK2 domain containing receptor-like kinase-7	GNK2 DOMAIN CONTAINING RECEPTOR-LIKE KINASE 7	GnK2 domain containing receptor-like kinase-7
Q8S2K0	Os01g0736900	Reticulon-like protein	Oryza sativa subsp. japonica	1	1	6	3	7	9	27500582	-0.718178	19.1895	-7.22925	5.4e-06	0.000695801	4.38031	0.00488457	1	1	WT_LD - WT_SD	limma	5.4e-06	0.000695801	FALSE	candidate	27500582	Os01g0736900	1	30738700	30740720		LOC_Os01g53520		Reticulon family protein. (Os01t0736900-01);Similar to seed maturation protein. (Os01t0736900-02)
Q8H6H4	PHT1-1	Inorganic phosphate transporter 1-1	Oryza sativa subsp. japonica	1	1	6	3	2	4	41808223	-1.32674	18.3062	-7.2135	5.53e-06	0.000697988	4.35713	0.00497858	1	1	WT_LD - WT_SD	limma	5.53e-06	0.000697988	TRUE	hit	41808223	Os03g0150600	3	2807616	2809540	PT1	LOC_Os03g05620	OsPht1;1|OsPT1	Pi transporter, Pi homeostasis (Os03t0150600-01);Similar to Isoform 2 of Inorganic phosphate transporter 1-1. (Os03t0150600-02)	PT1, OsPT1, PHT1-1, OsPht1;1, Pht1;1	PT1	OsPT1, PHT1-1, OsPht1;1, Pht1;1, OsPHT1;1, PHT1;1	PHOSPHATE TRANSPORTER 1, Inorganic phosphate transporter 1-1	PHOSPHATE TRANSPORTER 1	Inorganic phosphate transporter 1-1, phosphate transporter 1, Plant Phosphate Transporter 1.1
Q75LK0	LOC_Os03g62020	Harpin-induced protein 1 containing protein	Oryza sativa subsp. japonica	1	1	6	3	2	2	14387952	-1.04845	14.8553	-7.17573	5.85e-06	0.00070796	4.3014	0.00521069	1	1	WT_LD - WT_SD	limma	5.85e-06	0.00070796	TRUE	hit	14387952	Os03g0836400	3	35145634	35146689		LOC_Os03g62020		Harpin-induced 1 domain containing protein. (Os03t0836400-01)
Q7XH16	LOC_Os10g04730	Os10g0136500 protein	Oryza sativa subsp. japonica	1	1	6	3	3	4	46548883	-0.813536	17.03	-7.16483	5.95e-06	0.00070796	4.28528	0.00527948	1	1	WT_LD - WT_SD	limma	5.95e-06	0.00070796	FALSE	candidate	46548883	Os10g0136500	10	2257492	2262619		LOC_Os10g04730	Gnk2RLK-8	GnK2 domain containing receptor-like kinase-8, Response to chilling stress in tolerant rice genotype Volano, Response to Xanthomonas oryzae pv. oryzae in resistant rice genotype IRBB21 (Os10t0136500-01)	Gnk2RLK-8	GNK2RLK8	Gnk2RLK-8, OsGnk2RLK-8	GnK2 domain containing receptor-like kinase-8	GNK2 DOMAIN CONTAINING RECEPTOR-LIKE KINASE 8	receptor-like kinase, GnK2 domain containing receptor-like kinase-8
Q8LJG7	Os01g0674000	6b-interacting protein 1-like	Oryza sativa subsp. japonica	1	1	6	3	2	2	12242378	-0.723212	15.4413	-7.06032	6.97e-06	0.000759851	4.12983	0.00598175	1	1	WT_LD - WT_SD	limma	6.97e-06	0.000759851	FALSE	candidate	12242378	Os01g0674000	1	27690597	27691968		LOC_Os01g48320		Homeodomain-like containing protein. (Os01t0674000-01)		MSL05	OsMSL05, MSL5, DLN18, OsDLN18		MYB/SANT-LIKE 5	Myb/SANT-LIKE 5, DLN repressor 18, DLN motif protein 18
Q94CR1	P0660F12.19	Beta 1,3-glucanase	Oryza sativa subsp. japonica	1	1	6	3	6	15	163894142	-2.41543	19.452	-7.05807	7e-06	0.000759851	4.12646	0.00599777	1	1	WT_LD - WT_SD	limma	7e-06	0.000759851	TRUE	hit	163894142	Os01g0944700	1	41533329	41535615	OsPR2	LOC_Os01g71670	OsGLN2	Endo-?-1,3-glucanase (Os01t0944700-01)	OsGLN2	GNS4	OsPR2, PR2, Gns4, OsGns4, OsGLN2	endo-1, 3-beta-glucanase	BETA-1, 3-GLUCANASE 4	beta-1, 3-glucanase, 3-glucanase 4, endo-1, 3-beta-glucanase, Pathogenesis related gene 2
Q94EF2	Os01g0770000	Os01g0770000 protein	Oryza sativa subsp. japonica	1	1	6	3	6	7	29503455	-0.72927	17.4026	-7.07726	6.79e-06	0.000759851	4.15512	0.00586255	1	1	WT_LD - WT_SD	limma	6.79e-06	0.000759851	FALSE	candidate	29503455	Os01g0770000	1	32475144	32479146		LOC_Os01g56360		Uncharacterised protein family UPF0089 domain containing protein. (Os01t0770000-01)
Q0JBF1	Os04g0535600	Os04g0535600 protein	Oryza sativa subsp. japonica	1	1	6	3	21	22	200235122	-0.747127	20.2641	-6.92986	8.52e-06	0.000894101	3.93354	0.00697599	1	1	WT_LD - WT_SD	limma	8.52e-06	0.000894101	FALSE	candidate	200235122	Os04g0535600	4	26765388	26771869	OSINV2	LOC_Os04g45290	OsINV2	Vacuolar invertase, Homolog of OsINV3, Sucrose metabolism, Regulation of grain size (Os04t0535600-01);Similar to H0502G05.3 protein. (Os04t0535600-02)	OsINV2		OSINV2, OsINV2, OsVIN1, VIN1	vacuolar invertase 2		vacuolar acid invertase 2, vacuolar invertase 1
Q657L8	P0468H06.14-1	peptidylprolyl isomerase	Oryza sativa subsp. japonica	1	1	6	3	21	22	162524420	-0.865867	20.5107	-6.9095	8.8e-06	0.000907355	3.90267	0.00714394	1	1	WT_LD - WT_SD	limma	8.8e-06	0.000907355	FALSE	candidate	162524420	Os01g0563000	1	21415022	21441440	OsFKBP73	LOC_Os01g38229		Hypothetical conserved gene. (Os01t0563000-01);Peptidyl-prolyl cis-trans isomerase, FKBP-type domain containing protein. (Os01t0563000-02);Hypothetical conserved gene. (Os01t0563000-03);Hypothetical conserved gene. (Os01t0563000-04);Hypothetical conserved gene. (Os01t0563000-05);Hypothetical conserved gene. (Os01t0563000-06)			OsFKBP73			FK506 binding protein 73
Q5JMU8	Os01g0946700	Os01g0946700 protein	Oryza sativa subsp. japonica	1	1	6	3	0	3	43141937	-1.931	17.0823	-6.85182	9.62e-06	0.000955365	3.81491	0.00763945	1	1	WT_LD - WT_SD	limma	9.62e-06	0.000955365	TRUE	hit	43141937	Os01g0946700	1	41603305	41604652	OsGLN1	LOC_Os01g71830	OsGLN1	Endo-1,3-beta-glucanase, Drought stress response (Os01t0946700-01)	OsGLN1	GLN1	OsGLN1	endo-1, 3-?-glucanase 1	ENDO-1, 3-BETA-GLUCANASE 1	endo-1, 3-beta-glucanase 1
Q6YTU8	Os07g0571900	Pre-mRNA-splicing factor 18	Oryza sativa subsp. japonica	1	1	6	3	8	8	181964832	-1.11153	19.9829	-6.8449	9.72e-06	0.000955365	3.80435	0.00770091	1	1	WT_LD - WT_SD	limma	9.72e-06	0.000955365	TRUE	hit	181964832	Os07g0571900	7	23087933	23090782		LOC_Os07g38420		Prp18 domain containing protein. (Os07t0571900-01)
Q7XVN7	ERDJ2	DnaJ protein ERDJ2	Oryza sativa subsp. japonica	1	1	6	3	11	11	10541333	-0.603415	16.5651	-6.79514	1.05e-05	0.0010164	3.7282	0.00815616	1	1	WT_LD - WT_SD	limma	1.05e-05	0.0010164	FALSE	candidate	10541333	Os04g0307200	4	13834743	13841242	OsDjC43	LOC_Os04g24180		Similar to Cysteine string protein (CCCS1). (Os04t0307200-01);Similar to OSIGBa0125J07.5 protein. (Os04t0307200-02)			OsDjC43, OsERdj2			DnaJ domain protein C43, ER-resident J-protein 2
Q6K7A1	Os02g0469900	ARID transcription factor	Oryza sativa subsp. japonica	1	1	6	3	12	12	12260060	-0.820148	17.4964	-6.71719	1.19e-05	0.00111388	3.60817	0.00891781	1	1	WT_LD - WT_SD	limma	1.19e-05	0.00111388	FALSE	candidate	12260060	Os02g0469900	2	15910692	15915571	OsARID1	LOC_Os02g27060		AT-rich interaction region domain containing protein. (Os02t0469900-01)			OsARID1, ARID1			ARID transcription factor, AT-rich Interaction Domain-containing protein 1
Q0IMW0	Os12g0535900	Os12g0535900 protein	Oryza sativa subsp. japonica	1	1	6	3	11	11	11039530	-0.800738	17.9817	-6.66145	1.3e-05	0.00116345	3.52178	0.00950076	1	1	WT_LD - WT_SD	limma	1.3e-05	0.00116345	FALSE	candidate	11039530	Os12g0535900	12	21322246	21324437		LOC_Os12g35030		Plus-3 domain containing protein. (Os12t0535900-01);Similar to cDNA clone:J023020J22, full insert sequence. (Os12t0535900-02)
Q6Z2X6	Os02g0139700	Cycloartenol synthase	Oryza sativa subsp. japonica	1	1	6	3	21	23	12839122	-0.701668	18.7006	-6.53617	1.58e-05	0.00136092	3.32592	0.0109368	1	1	WT_LD - WT_SD	limma	1.58e-05	0.00136092	FALSE	candidate	12839122	Os02g0139700	2	2128429	2137095	OsOSC2	LOC_Os02g04710		Similar to Cycloartenol synthase. (Os02t0139700-01)			OsOSC2, CAS1			oxidosqualene cyclase 2, cycloartenol synthase 1
Q0JPE2	Os01g0227500	Os01g0227500 protein	Oryza sativa subsp. japonica	1	1	6	3	2	2	7224247	-0.717983	15.0562	-6.48365	1.72e-05	0.00142921	3.24312	0.0115941	1	1	WT_LD - WT_SD	limma	1.72e-05	0.00142921	FALSE	candidate	7224247	Os01g0227500	1	7053100	7056373		LOC_Os01g12750		Cytochrome P450 family protein. (Os01t0227500-01)
Q2QNT0	LOC_Os12g36850	Os12g0555200 protein	Oryza sativa subsp. japonica	1	1	6	3	9	9	88306959	-1.45902	18.3587	-6.44609	1.83e-05	0.00146303	3.18364	0.0120854	1	1	WT_LD - WT_SD	limma	1.83e-05	0.00146303	TRUE	hit	88306959	Os12g0555200	12	22591681	22593505	RPR10b	LOC_Os12g36850	OsPR10b|OsPBZc	Pathogenesis-related protein PR-10b (Os12t0555200-01)	RPR10b	PR10B	RPR10b, PR-10b, PR10b, PBZ1, PBZ-1, OsPBZc, OsPR10b, BetV, OsBetV	Rice PR-10b, pathogenesis-related gene 10b	PATHOGENESIS-RELATED GENE 10B	pathogenesis-related gene 10b, pathogenesis-related protein PR-10b, PROBENAZOLE INDUCED PROTEIN1
Q5VQ90	Os06g0121200	Os06g0121200 protein	Oryza sativa subsp. japonica	1	1	6	3	4	4	3575807	-1.08515	15.573	-6.44128	1.84e-05	0.00146303	3.17601	0.0121497	1	1	WT_LD - WT_SD	limma	1.84e-05	0.00146303	TRUE	hit	3575807	Os06g0121200	6	1125408	1127807		LOC_Os06g03050		Protein of unknown function DUF594 family protein. (Os06t0121200-00)
A0A0P0VSN7	Os03g0133300	Os03g0133300 protein	Oryza sativa subsp. japonica	1	1	6	3	5	5	4569930	-0.667598	16.2518	-6.35027	2.14e-05	0.00156336	3.03098	0.0134233	1	1	WT_LD - WT_SD	limma	2.14e-05	0.00156336	FALSE	candidate	4569930	Os03g0133300	3	1873281	1878450		LOC_Os03g04100	LAZY3	Similar to F7F22.5. (Os03t0133300-01);Tryptophan-rich protein, Promotion of gravitropic responses, Starch granule formation, Regulation of tiller angle (Os03t0133300-02)	ESV1, Os-ESV1, LA3	ESV1	OsESV1	EARLY STARVATION 1, early starvation 1, LAZY3	EARLY STARVATION 1
A3A871	CYP71Z6	Ent-isokaurene C2/C3-hydroxylase	Oryza sativa subsp. japonica	1	1	6	3	9	17	29626412	-0.695727	18.6241	-6.36892	2.07e-05	0.00156336	3.0608	0.0131531	1	1	WT_LD - WT_SD	limma	2.07e-05	0.00156336	FALSE	candidate	29626412	Os02g0570500	2	21788170	21791222	Oscyp71Z6	LOC_Os02g36150		Similar to Cytochrome P450 family protein, expressed. (Os02t0570500-01)		CYP71Z6	Oscyp71Z6		P-450 71Z6	Cytochrome P450 71Z6
Q6YZ10	Os08g0141300	Os08g0141300 protein	Oryza sativa subsp. japonica	1	1	6	3	11	15	31896390	-0.800385	19.0207	-6.3259	2.22e-05	0.00156336	2.99193	0.0137838	1	1	WT_LD - WT_SD	limma	2.22e-05	0.00156336	FALSE	candidate	31896390	Os08g0141300	8	2305809	2308492		LOC_Os08g04620	OsVST1	Homolog of VAP-RELATED SUPPRESSORS OF TOO MANY MOUTHS (VST) protein in Arabidopsis, Regulation of root system architecture (Os08t0141300-01)	OsVST1	VST1	OsVST1	VAP-RELATED SUPPRESSOR OF TOO MANY MOUTHS1	VAP-RELATED SUPPRESSOR OF TOO MANY MOUTHS 1
Q8H2T0	Os07g0646100	Probable protein phosphatase 2C 65	Oryza sativa subsp. japonica	1	1	6	3	3	3	23295962	-0.838457	17.1332	-6.28993	2.36e-05	0.00161069	2.93413	0.0143315	1	1	WT_LD - WT_SD	limma	2.36e-05	0.00161069	FALSE	candidate	23295962	Os07g0646100	7	26963443	26967055	OsPP2C65	LOC_Os07g45170		Similar to predicted protein. (Os07t0646100-00)		PP2C65	OsPP2C65, OsPP98		PROTEIN PHOSPHATASE 2C65	protein phosphatase 2C65, protein phosphatase 2C 65, protein phosphatase 98
Q9AS12	prx16	Peroxidase	Oryza sativa subsp. japonica	1	1	6	3	11	12	336731576	-0.798461	20.4394	-6.29755	2.33e-05	0.00161069	2.94638	0.014214	1	1	WT_LD - WT_SD	limma	2.33e-05	0.00161069	FALSE	candidate	336731576	Os01g0327400	1	12578189	12582256	prx16	LOC_Os01g22370		Similar to Peroxidase (Fragment). (Os01t0327400-01)		PRX16	prx16, OsPRX16, OsPOD1, POD1		CLASS III PEROXIDASE 16	class III peroxidase 16, Peroxidase 1
Q0J1B9	Os09g0451700	Os09g0451700 protein	Oryza sativa subsp. japonica	1	1	6	3	7	7	8924624	-0.933473	15.8968	-6.26908	2.44e-05	0.00162306	2.90054	0.0146577	1	1	WT_LD - WT_SD	limma	2.44e-05	0.00162306	FALSE	candidate	8924624	Os09g0451700	9	16941755	16943398		LOC_Os09g27850		Protein of unknown function DUF573 family protein. (Os09t0451700-00)		GEBP13	OsGeBP13, GeBP13		GLABROUS1 ENHANCER-BINDING PROTEIN 13	GLABROUS1 Enhancer-Binding Protein 13
Q0JA71	Os04g0613200	Os04g0613200 protein	Oryza sativa subsp. japonica	1	1	6	3	6	6	16379842	-0.916473	16.5338	-6.25833	2.48e-05	0.00163432	2.88318	0.0148285	1	1	WT_LD - WT_SD	limma	2.48e-05	0.00163432	FALSE	candidate	16379842	Os04g0613200	4	31089267	31092608		LOC_Os04g52320		Pectin lyase fold/virulence factor domain containing protein. (Os04t0613200-01)
Q7XQK2	Os04g0564600	HMG protein	Oryza sativa subsp. japonica	1	1	6	3	9	11	214429124	-1.20352	19.6026	-6.21976	2.64e-05	0.00168721	2.82081	0.0154556	1	1	WT_LD - WT_SD	limma	2.64e-05	0.00168721	TRUE	hit	214429124	Os04g0564600	4	28293203	28296131		LOC_Os04g47690	OsHMGB707	High mobility group (HMG) protein, Regulation of drought tolerance (Os04t0564600-01);Similar to H0409D10.9 protein. (Os04t0564600-02)	OsHMGB707	HMGB707	OsHMGB707	high mobility group B707 protein	HIGH MOBILITY GROUP PROTEIN B707	HMG transcription factor
A0A0P0WNS8	Os05g0481100	Os05g0481100 protein	Oryza sativa subsp. japonica	1	1	6	3	7	7	16108827	-0.841228	17.3437	-6.18417	2.8e-05	0.0017707	2.76307	0.0160547	1	1	WT_LD - WT_SD	limma	2.8e-05	0.0017707	FALSE	candidate	16108827	Os05g0481100	5	23653404	23662373		LOC_Os05g40270		Similar to cDNA clone:J013034D11, full insert sequence. (Os05t0481100-01);Similar to predicted protein. (Os05t0481100-02);Similar to cDNA clone:J013034D11, full insert sequence. (Os05t0481100-03);Similar to cDNA clone:J013034D11, full insert sequence. (Os05t0481100-04);Similar to cDNA clone:J013034D11, full insert sequence. (Os05t0481100-05);Similar to cDNA clone:J013021N20, full insert sequence.…
A0A0P0V9U1	Os01g0818600	Os01g0818600 protein	Oryza sativa subsp. japonica	1	1	6	3	3	5	14103879	-0.950681	16.6448	-6.03789	3.57e-05	0.00199244	2.5237	0.0187372	1	1	WT_LD - WT_SD	limma	3.57e-05	0.00199244	FALSE	candidate	14103879	Os01g0818600	1	34868412	34872484		LOC_Os01g60280		Similar to Leucine-rich repeat transmembrane protein kinase. (Os01t0818600-01);Similar to cDNA clone:J013021N20, full insert sequence. (Os01t0818600-02)
Q69SU2	Os02g0554100	Os02g0554100 protein	Oryza sativa subsp. japonica	1	1	6	3	17	17	100097648	-0.654613	19.9928	-6.00341	3.78e-05	0.00206482	2.46682	0.0194238	1	1	WT_LD - WT_SD	limma	3.78e-05	0.00206482	FALSE	candidate	100097648	Os02g0554100	2	20913876	20919054		LOC_Os02g34860		Similar to UVB-resistance protein UVR8. (Os02t0554100-01)		UVR8A	OsUVR8a, UVR8a, OsRCC1-1, RCC1-1, OsGEF10, GEF10		UV RESISTANCE LOCUS 8A	UV resistance locus 8a, Guanine nucleotide exchange factor 10, RCC repeat protein 1-1, regulators of chromosomal condensation repeat protein 1-1
Q6H627	Os02g0646500	Aldehyde dehydrogenase	Oryza sativa subsp. japonica	1	1	6	3	5	5	3455001	-0.839023	15.2263	-6.00058	3.8e-05	0.00206482	2.46213	0.0194813	1	1	WT_LD - WT_SD	limma	3.8e-05	0.00206482	FALSE	candidate	3455001	Os02g0646500	2	26034336	26041422	OS-ALDH	LOC_Os02g43194	OS-ALDH	Aldehyde dehydrogenase domain containing protein. (Os02t0646500-01)		ALDH3E1	OS-ALDH, OsALDH3E1		ALDEHYDE DEHYDROGENASE 3E1	aldehyde dehydrogenase, Aldehyde Dehydrogenase-Like Protein, aldehyde dehydrogenase 3E1
Q10QW1	LOC_Os03g08360	3-ketoacyl-CoA synthase	Oryza sativa subsp. japonica	1	1	6	3	3	3	937065	-0.936169	14.4682	-5.96847	4.01e-05	0.00214136	2.40899	0.020142	1	1	WT_LD - WT_SD	limma	4.01e-05	0.00214136	FALSE	candidate	937065	Os03g0181500	3	4266978	4271781	ONI1	LOC_Os03g08360	ONI1	Fatty acid elongase (beta-ketoacyl-CoA synthase), Shoot development (Os03t0181500-01)	ONI1, OsCUT4	ONI1	OsONI1, FDH, OsCUT4, CUT4	ONION1	ONION 1	ONION1, CUTICULAR 4, cuticular wax production 4, CUT gene family 4
Q10NX2	LOC_Os03g15050	phosphoenolpyruvate carboxykinase (ATP)	Oryza sativa subsp. japonica	1	1	6	3	33	37	67267354	-0.76959	20.3505	-5.93266	4.26e-05	0.00223566	2.34953	0.0209022	1	1	WT_LD - WT_SD	limma	4.26e-05	0.00223566	FALSE	candidate	67267354	Os03g0255500	3	8218898	8224127		LOC_Os03g15050		Similar to Phosphoenolpyruvate carboxykinase 4 (EC 4.1.1.49) (Fragment). (Os03t0255500-01);Similar to Phosphoenolpyruvate carboxykinase. (Os03t0255500-02)						Phosphoenolpyruvate carboxykinase
Q6Z407	Os07g0558800	Os07g0558800 protein	Oryza sativa subsp. japonica	1	1	6	3	6	6	13059758	-0.78509	16.9372	-5.88493	4.62e-05	0.00236295	2.26999	0.0219539	1	1	WT_LD - WT_SD	limma	4.62e-05	0.00236295	FALSE	candidate	13059758	Os07g0558800	7	22333941	22338268		LOC_Os07g37270	OsVST2	Homolog of VAP-RELATED SUPPRESSORS OF TOO MANY MOUTHS (VST) protein in Arabidopsis (Os07t0558800-01)	OsVST2	VST2	OsVST2	VAP-RELATED SUPPRESSOR OF TOO MANY MOUTHS2	VAP-RELATED SUPPRESSOR OF TOO MANY MOUTHS 2
Q2R0A3	LOC_Os11g43250	Leucine Rich Repeat family protein, expressed	Oryza sativa subsp. japonica	1	1	6	3	18	20	15825102	-0.78993	18.6829	-5.84383	4.95e-05	0.00241449	2.20123	0.022896	1	1	WT_LD - WT_SD	limma	4.95e-05	0.00241449	FALSE	candidate	15825102	Os11g0653300	11	26088071	26091283		LOC_Os11g43250		Conserved hypothetical protein. (Os11t0653300-01)
Q8H6G8	PHT1-8	Probable inorganic phosphate transporter 1-8	Oryza sativa subsp. japonica	1	1	6	3	7	9	36652822	-1.09705	18.7591	-5.86246	4.8e-05	0.00241449	2.23243	0.0224646	1	1	WT_LD - WT_SD	limma	4.8e-05	0.00241449	TRUE	hit	36652822	Os10g0444700	10	16035405	16038231	PT8	LOC_Os10g30790	OsPht1;8|OsPT8	Phosphate transporter, Pi homeostasis (Os10t0444700-01);Similar to Phosphate transporter 6. (Os10t0444700-02)	PT8, OsPT8, PHT1-8, OsPht1;8	PT8	OsPT8, PHT1-8, OsPht1;8, Pht1;8, PHT1;8, OsPHT1;8	PHOSPHATE TRANSPORTER 8, Probable inorganic phosphate transporter 1-8	PHOSPHATE TRANSPORTER 8	Probable inorganic phosphate transporter 1-8, Plant Phosphate Transporter 1;8
Q6AVV6	LOC_Os03g48180	Os03g0687000 protein	Oryza sativa subsp. japonica	1	1	6	3	7	7	6101827	-0.895233	16.2195	-5.82064	5.15e-05	0.00245242	2.16232	0.0234431	1	1	WT_LD - WT_SD	limma	5.15e-05	0.00245242	FALSE	candidate	6101827	Os03g0687000	3	27413550	27418774	OsNPF2.4	LOC_Os03g48180	OsNPF2.4	Similar to predicted protein. (Os03t0687000-01);Nitrate transporter, Peptide transporter, osa-miR168a target gene, Acquisition and long-distance transport of nitrate, Regulation of seed vigor (Os03t0687000-02)	OsNPF2.4, NPF2.4, OsPTR2, PTR2	NPF2.4	OsNPF2.4, OsPTR2, PTR2	NRT1/PTR family 2.4, NO3-/peptide transporter family 2.4	NRT1/PTR FAMILY 2.4	NRT1/PTR family 2.4, NO3-/peptide transporter family 2.4
Q6L4S2	Os05g0592000	Os05g0592000 protein	Oryza sativa subsp. japonica	1	1	6	3	17	17	17528042	-0.751123	18.6695	-5.81511	5.2e-05	0.00245665	2.15304	0.0235751	1	1	WT_LD - WT_SD	limma	5.2e-05	0.00245665	FALSE	candidate	17528042	Os05g0592000	5	29494549	29495754		LOC_Os05g51440		Hypothetical conserved gene. (Os05t0592000-00)
Q6ESN7	Os09g0339000	Os09g0339000 protein	Oryza sativa subsp. japonica	1	1	6	3	5	6	4604014	-1.00531	16.0338	-5.7928	5.4e-05	0.00253234	2.1155	0.0241147	1	1	WT_LD - WT_SD	limma	5.4e-05	0.00253234	TRUE	hit	4604014	Os09g0339000	9	10365056	10368262		LOC_Os09g16950		Protein kinase, core domain containing protein. (Os09t0339000-01)
A0A0P0WX00	Os06g0472200	Os06g0472200 protein	Oryza sativa subsp. japonica	1	1	6	3	6	6	5466647	-0.619846	16.5884	-5.77763	5.54e-05	0.00255985	2.08995	0.0244877	1	1	WT_LD - WT_SD	limma	5.54e-05	0.00255985	FALSE	candidate	5466647	Os06g0472200	6	15724706	15727430		LOC_Os06g27770		Similar to Isoflavone reductase. (Os06t0472200-01);Similar to Isoflavone reductase. (Os06t0472200-02)
B9FNG0	Os11g0646300	Os11g0646300 protein	Oryza sativa subsp. japonica	1	1	6	3	31	31	9090542	-0.726687	18.2058	-5.76725	5.64e-05	0.00256722	2.07245	0.0247456	1	1	WT_LD - WT_SD	limma	5.64e-05	0.00256722	FALSE	candidate	9090542	Os11g0646300	11	25695249	25699181		LOC_Os11g42660	WED	Nucleotide-binding domain and leucine-rich repeat-containing (NLR) immune receptor-type protein, Defense response to bacterial blight (Os11t0646300-01)	WED	WED	OsWED	weaker defense	WEAKER DEFENSE	weaker defense
Q7X881	Os04g0492300	DNA-directed RNA polymerase subunit	Oryza sativa subsp. japonica	1	1	6	3	14	14	9277184	-0.645228	16.5364	-5.76732	5.64e-05	0.00256722	2.07256	0.0247439	1	1	WT_LD - WT_SD	limma	5.64e-05	0.00256722	FALSE	candidate	9277184	Os04g0492300	4	24593234	24604107		LOC_Os04g41490		Similar to DNA-directed RNA polymerase II largest chain. (Os04t0492300-01)
Q5JN27	Os01g0960400	Os01g0960400 protein	Oryza sativa subsp. japonica	1	1	6	3	8	8	17751823	-0.836262	17.6277	-5.76003	5.71e-05	0.00258009	2.06026	0.0249265	1	1	WT_LD - WT_SD	limma	5.71e-05	0.00258009	FALSE	candidate	17751823	Os01g0960400	1	42336297	42348672		LOC_Os01g72990		Protein kinase, core domain containing protein. (Os01t0960400-01);Similar to predicted protein. (Os01t0960400-02);Similar to Leucine-rich repeat transmembrane protein kinase. (Os01t0960400-03)
Q6YSC2	Os08g0467600	Os08g0467600 protein	Oryza sativa subsp. japonica	1	1	6	3	7	7	7696477	-1.5569	16.7503	-5.73144	6e-05	0.0026703	2.01192	0.0256541	1	1	WT_LD - WT_SD	limma	6e-05	0.0026703	TRUE	hit	7696477	Os08g0467600	8	23001273	23003145		LOC_Os08g36450		Hypothetical conserved gene. (Os08t0467600-00)		GEBP10	OsGeBP10, GeBP10		GLABROUS1 ENHANCER-BINDING PROTEIN 10	GLABROUS1 Enhancer-Binding Protein 10
Q0JHE2	Os01g0868900	Os01g0868900 protein	Oryza sativa subsp. japonica	1	1	6	3	22	24	968728048	-0.798722	21.5505	-5.72535	6.06e-05	0.00267899	2.00162	0.0258114	1	1	WT_LD - WT_SD	limma	6.06e-05	0.00267899	FALSE	candidate	968728048	Os01g0868900	1	37651834	37654381	OsSub11	LOC_Os01g64860		Peptidase S8, subtilisin-related domain containing protein. (Os01t0868900-01);Similar to predicted protein. (Os01t0868900-02)		SUB11	OsSub11		SUBTILISIN 11	Subtilisin 11
Q2QYK8	LOC_Os12g02340	Non-specific lipid-transfer protein	Oryza sativa subsp. japonica	1	1	6	3	5	5	1207188000	-1.24649	19.417	-5.71659	6.15e-05	0.0027002	1.98677	0.0260392	1	1	WT_LD - WT_SD	limma	6.15e-05	0.0027002	TRUE	hit	1207188000	Os12g0115500	12	760947	762381	OsLTP1.20	LOC_Os12g02340		Similar to nonspecific lipid-transfer protein 3. (Os12t0115500-01)			OsLTP1.20, OsLtpI.20, LTP1.20, OsLTPL14, LTPL14			non-specific lipid transfer protein 1.20, lipid transfer protein 1.20, type 1 non-specific lipid transfer protein 20
Q7X8G7	Os04g0167800	Os04g0167800 protein	Oryza sativa subsp. japonica	1	1	6	3	11	12	45825169	-0.692588	18.9117	-5.68782	6.46e-05	0.00280067	1.93796	0.0267994	1	1	WT_LD - WT_SD	limma	6.46e-05	0.00280067	FALSE	candidate	45825169	Os04g0167800	4	4638237	4640929		LOC_Os04g08550		Similar to Chalcone reductase homologue (Fragment). (Os04t0167800-01)			OsAKR5, AKR5			Group 5 Aldo-Keto Reductase
A3A4E0	CDT4	Protein CADMIUM TOLERANCE 4	Oryza sativa subsp. japonica	1	1	6	3	3	3	11528348	-0.828094	15.6699	-5.6785	6.57e-05	0.002803	1.92212	0.0270498	1	1	WT_LD - WT_SD	limma	6.57e-05	0.002803	FALSE	candidate	11528348	Os02g0208500	2	6078179	6079111	OsCDT4	LOC_Os02g11770		Conserved hypothetical protein. (Os02t0208500-01)		CDT4	OsCDT4		CADMIUM TOLERANT 4	sativa DcCDT1 homologue 4, cadmium tolerance 4
Q8H493	Os07g0650600	Os07g0650600 protein	Oryza sativa subsp. japonica	1	1	6	3	4	8	5948553	-0.729518	16.4242	-5.66961	6.67e-05	0.00280744	1.907	0.0272904	1	1	WT_LD - WT_SD	limma	6.67e-05	0.00280744	FALSE	candidate	5948553	Os07g0650600	7	27197715	27201395	OsBLE2	LOC_Os07g45570	OsBLE2	Similar to BLE2 protein. (Os07t0650600-02);BLE2 protein, Brassinolide-regulated growth and development processes (Os07t0650600-04)	OsBLE2	BLE2	OsBLE2	brassinolide (BL)-enhanced gene 2	BRASSINOLIDE ENHANCED GENE 2	brassinolide (BL)-enhanced gene 2, BLE2 protein
A0A0P0V0N4	Os01g0264000	Os01g0264000 protein	Oryza sativa subsp. japonica	1	1	6	3	1	3	5037174	-0.681741	14.8552	-5.65394	6.85e-05	0.00282648	1.88031	0.0277193	1	1	WT_LD - WT_SD	limma	6.85e-05	0.00282648	FALSE	candidate	5037174	Os01g0264000	1	8949337	8951088	RDD1	LOC_Os01g15900	RDD1	Dof transcription factor, Promotion of nutrient ion uptake and accumulation (Os01t0264000-01)	RDD1, OsDof, OsDof2, Dof2, OsDof-2	DOF2	OsDof, OsDof2, Dof2, OsDof-2	RICE DOF DAILY FLUCTUATIONS 1, Dof-type zinc finger, Dof zinc factor 2, Dof transcription factor 2	DNA BINDING WITH ONE FINGER 2	Dof-type zinc finger, Dof zinc factor 2, Dof transcription factor 2
Q65WY8	SSRP1-B	FACT complex subunit SSRP1-B	Oryza sativa subsp. japonica	1	1	6	3	7	7	5184565	-0.867431	16.1804	-5.6435	6.97e-05	0.0028587	1.86251	0.0280081	1	1	WT_LD - WT_SD	limma	6.97e-05	0.0028587	FALSE	candidate	5184565	Os05g0182600	5	4965425	4971029		LOC_Os05g08970		Similar to SSRP1 protein. (Os05t0182600-01)
Q2R336	LOC_Os11g33270	Xyloglucan endotransglucosylase/hydrolase	Oryza sativa subsp. japonica	1	1	6	3	10	10	15373616	-0.988877	17.4291	-5.53327	8.44e-05	0.00323163	1.67363	0.0312202	1	1	WT_LD - WT_SD	limma	8.44e-05	0.00323163	FALSE	candidate	15373616	Os11g0539200	11	19675012	19677815	OsXTH2	LOC_Os11g33270	OsXTR1|XTH2	Xyloglucan endotransglycosylase, Cell wall-loosening enzyme essential for cell elongation, Internodal elongation (Os11t0539200-01)	OsXTR1	XTH2	OsXTH2, XTR1, OsXTR1	XET-related gene 1, xyloglucan endotransglycosylase-related gene 1	XYLOGLUCAN ENDOTRANSGLUCOSYDASE/HYDROLASE 2	xyloglucan endotransglucosylase/hydrolase, xyloglucan endotransglucosylase 2, XET-related gene 1
Q2QW32	LOC_Os12g10740	Leucine Rich Repeat family protein, expressed	Oryza sativa subsp. japonica	1	1	6	3	11	15	22722224	-0.756781	18.1891	-5.47662	9.31e-05	0.00341175	1.57589	0.0329903	1	1	WT_LD - WT_SD	limma	9.31e-05	0.00341175	FALSE	candidate	22722224	Os12g0210400	12	5766036	5773224		LOC_Os12g10740	RIR1	Leucine-rich repeat_ receptor like kinase, Target of OsmiR159a.1, Negative role in plant immunity, Repression of rice resistance to Xoo infection (Os12t0210400-01)	RIR1	RIR1	OsLRR-RLK2, LRR-RLK2, OsRIR1	Rice Immunity Repressor 1	RICE IMMUNITY REPRESSOR 1	leucine-rich repeat and receptor-like kinase domain protein 2, Rice Immunity Repressor 1
Q6H7I7	Os02g0634700	Carboxypeptidase	Oryza sativa subsp. japonica	1	1	6	3	22	22	183593576	-0.844707	20.8987	-5.46323	9.54e-05	0.00345991	1.55271	0.0334212	1	1	WT_LD - WT_SD	limma	9.54e-05	0.00345991	FALSE	candidate	183593576	Os02g0634700	2	25442875	25450093	OsSCP8	LOC_Os02g42310		Similar to Serine carboxypeptidase II-like protein. (Os02t0634700-01);Similar to lysosomal protective protein. (Os02t0634700-02)		SCP8	OsSCP8		SERINE CARBOXYPEPTIDASE 8	Serine carboxypeptidase 8
Q109M7	LOC_Os10g30162	Hsp20/alpha crystallin family protein, expressed	Oryza sativa subsp. japonica	1	1	6	3	5	5	14254425	-0.905109	14.5779	-5.43357	0.000100433	0.00356421	1.5013	0.0343924	1	1	WT_LD - WT_SD	limma	0.000100433	0.00356421	FALSE	candidate	14254425	Os10g0437700	10	15681535	15683594		LOC_Os10g30162		Heat shock protein Hsp20 domain containing protein. (Os10t0437700-01)
Q6ZDX2	P0618H09.21	Pectinesterase	Oryza sativa subsp. japonica	1	1	6	3	8	8	11290495	-0.714666	17.206	-5.41855	0.000103113	0.00360605	1.47521	0.0348935	1	1	WT_LD - WT_SD	limma	0.000103113	0.00360605	FALSE	candidate	11290495	Os07g0675100	7	28559086	28562956	OsPME22	LOC_Os07g47830	PME40	Pectin methylesterase, Regulation of diurnal flower opening time, Regulation of the stiffness of the lodicule cell wall (Os07t0675100-01)	PME40	PME22	OsPME22	pectin methylesterase 40	PECTIN METHYLESTERASE 22	pectin methylesterase 22
Q5VQA9	Os06g0118800	Os06g0118800 protein	Oryza sativa subsp. japonica	1	1	6	3	4	4	3529810	-0.986896	15.4395	-5.40301	0.000105964	0.00366432	1.44819	0.0354183	1	1	WT_LD - WT_SD	limma	0.000105964	0.00366432	FALSE	candidate	3529810	Os06g0118800	6	1025098	1025823		LOC_Os06g02800		Conserved hypothetical protein. (Os06t0118800-00)
A0A0P0WVJ4	Os06g0297700	Os06g0297700 protein	Oryza sativa subsp. japonica	1	1	6	3	6	6	2290028	-0.68681	16.8243	-5.35356	0.000115598	0.00375867	1.36197	0.0371339	1	1	WT_LD - WT_SD	limma	0.000115598	0.00375867	FALSE	candidate	2290028	Os06g0297700	6	11040004	11043309		LOC_Os06g19390		Similar to predicted protein. (Os06t0297700-01)
Q2R0I1	LOC_Os11g42500	Dirigent protein	Oryza sativa subsp. japonica	1	1	6	3	5	5	1387142472	-1.29755	20.2318	-5.36956	0.000112385	0.00375867	1.3899	0.0365713	1	1	WT_LD - WT_SD	limma	0.000112385	0.00375867	TRUE	hit	1387142472	Os11g0644700	11	25594109	25594874		LOC_Os11g42500		Plant disease resistance response protein family protein. (Os11t0644700-01)						dirigent
Q7XUW3	Os04g0444900	PHD finger protein ALFIN-LIKE 4	Oryza sativa subsp. japonica	1	1	6	3	2	2	11952688	-0.65315	16.0405	-5.36259	0.000113773	0.00375867	1.37774	0.0368156	1	1	WT_LD - WT_SD	limma	0.000113773	0.00375867	FALSE	candidate	11952688	Os04g0444900	4	22189044	22191821		LOC_Os04g36730		Similar to Alfin-1. (Os04t0444900-01)		PHD21	OsPHD21, OsAL4, AL4		PHD FINGER PROTEIN 21	Plant homeo-domain finger protein 21, PHD finger protein 21, Alfin-like 4
Q9AX68	Os01g0611000	Os01g0611000 protein	Oryza sativa subsp. japonica	1	1	6	3	12	12	73990550	-1.60109	19.5599	-5.37579	0.000111159	0.00375867	1.40077	0.0363542	1	1	WT_LD - WT_SD	limma	0.000111159	0.00375867	TRUE	hit	73990550	Os01g0611000	1	24181111	24183979		LOC_Os01g42520	DFOT1|EMF1	DUF642 domain containing protein, Control of diurnal flower opening time (Os01t0611000-01);Hypothetical conserved gene. (Os01t0611000-02)	DFOT1	DFOT1	OsDFOT1	Diurnal Flower Opening Time 1	DIURNAL FLOWER OPENING TIME 1	Diurnal Flower Opening Time 1
A0A0P0XA14	Os07g0664000	Os07g0664000 protein	Oryza sativa subsp. japonica	1	1	6	3	7	14	49496122	-0.738499	18.631	-5.3266	0.000121231	0.00380924	1.31482	0.0380986	1	1	WT_LD - WT_SD	limma	0.000121231	0.00380924	FALSE	candidate	49496122	Os07g0664000	7	28020795	28021694		LOC_Os07g46870		Similar to Oxidoreductase, short chain dehydrogenase/reductase family protein, expressed. (Os07t0664000-00)
A0A0P0UYZ1	Os01g0174000	Os01g0174000 protein	Oryza sativa subsp. japonica	1	1	6	3	4	4	56091900	-0.608957	17.6705	-5.32301	0.000122002	0.00381411	1.30854	0.0382286	1	1	WT_LD - WT_SD	limma	0.000122002	0.00381411	FALSE	candidate	56091900	Os01g0174000	1	3811094	3812179	OsbZIP01	LOC_Os01g07880	OsbZIP01|OsRE1	bZIP transcription factor, Homolog of Arabidopsis HY5 transcription factor, Regulation of heading date (Os01t0174000-01)	OsHY5L3, OsbZIP01, OsRE1	BZIP1	OsbZIP01, bZIP01, OsbZIP1, OsRE1, RE1	LONG HYPOCOTYL 5 LIKE 3, HY5-like 3, b-ZIP transcription factor 01, Regulator of Ehd1	b-ZIP TRANSCRIPTION FACTOR 1	b-ZIP transcription factor 01, regulator of Ehd1
Q5N7Q7	P0034C09.1-2	(Rice Genome Annotation Project) OsWAK10a - OsWAK receptor-like cytoplasmic kinase	Oryza sativa subsp. japonica	1	1	6	3	1	3	13585094	-0.743392	15.9397	-5.31877	0.00012292	0.00381958	1.30111	0.0383827	1	1	WT_LD - WT_SD	limma	0.00012292	0.00381958	FALSE	candidate	13585094	Os01g0689900	1	28482950	28496176	OsWAK10	LOC_Os01g49529	WAK10	Hypothetical conserved gene. (Os01t0689900-01);Typical WAK family protein, Cell wall-associated receptor-like kinase, Control of plant height by suppressing secondary cell wall cellulose synthesis (Os01t0689900-02);Hypothetical conserved gene. (Os01t0689900-03);Serine/threonine protein kinase-related domain containing protein. (Os01t0689900-04)	WAK10, WAK10.1	WAK10	OsWAK10	wall-associated kinase 10	WALL-ASSOCIATED KINASE GENE 10
Q40636	EXPA2	Expansin-A2	Oryza sativa subsp. japonica	1	1	6	3	2	2	61041554	-0.899596	17.4427	-5.20367	0.00015079	0.00422396	1.09858	0.0427715	1	1	WT_LD - WT_SD	limma	0.00015079	0.00422396	FALSE	candidate	61041554	Os01g0823100	1	35145517	35147323	OsEXP2	LOC_Os01g60770		Alpha-expansin OsEXPA2. (Os01t0823100-01)		EXPA2	OsEXP2, OsEXP2(Os-EXP2), Os-EXP2, EXPA2, OsEXPA2, OsaEXPa1.23, RiExB, RiExC, Os-EXPA2		ALPHA-EXPANSIN 2	Rice expansin-2, Expansin-A2, Alpha-expansin-2
Q6ZKM0	Os08g0500100	Os08g0500100 protein	Oryza sativa subsp. japonica	1	1	6	3	2	2	7005855	-0.93682	13.0697	-5.20361	0.000150807	0.00422396	1.09846	0.042774	1	1	WT_LD - WT_SD	limma	0.000150807	0.00422396	FALSE	candidate	7005855	Os08g0500100	8	24685286	24694485	OsPEX5	LOC_Os08g39080	OsPEX5	Peroxisomal targeting sequence1 (PTS1) receptor protein, Type I peroxisomal targeting signal (PTS1) receptor, Regulation of spikelet development, Modulation of jasmonic acid biosynthesis, Antifungal activity (Os08t0500100-01);Peroxisomal targeting sequence1 (PTS1) receptor protein, Type I peroxisomal targeting signal (PTS1) receptor, Regulation of spikelet development, Modulation of jasmonic acid…	OsPEX5, OsPEX5S, OsPex5pS, DFO2, OsPEX5L, OsPex5pL	PEX5	OsPEX5, OsPex5pL, OsPex5pS, OsPex5L, OsPex5S, OsPex5p	deformed floral organ 2	PEROXIN 5	peroxin 5, PEROXISOMAL RECEPTOR PROTEIN 5
Q7XHN4	Os07g0586200	Os07g0586200 protein	Oryza sativa subsp. japonica	1	1	6	3	13	14	35115346	-0.618654	18.3548	-5.1853	0.000155816	0.00424889	1.06608	0.0435099	1	1	WT_LD - WT_SD	limma	0.000155816	0.00424889	FALSE	candidate	35115346	Os07g0586200	7	23820385	23824129	OsGELP92	LOC_Os07g39750	AChE	Acetylcholinesterase, Positive regulation of gravitropic response (Os07t0586200-01);Similar to Alpha-L-fucosidase 2. (Os07t0586200-02);Similar to Alpha-L-fucosidase 2. (Os07t0586200-03)	AChE	GELP92	OsGELP92, OsGELP92a, OsGELP92b, OsGELP92c, AChE	acetylcholinesterase	GDSL ESTERASE/LIPASE PROTEIN 92	GDSL esterase/lipase protein 92, acetylcholinesterase
Q0D9Q1	Os06g0704400	Os06g0704400 protein	Oryza sativa subsp. japonica	1	1	6	3	15	15	29769461	-0.676288	18.4928	-5.15881	0.000163371	0.00439681	1.01914	0.0445935	1	1	WT_LD - WT_SD	limma	0.000163371	0.00439681	FALSE	candidate	29769461	Os06g0704400	6	29744334	29750632		LOC_Os06g49090		Transposase, MuDR, plant domain containing protein. (Os06t0704400-01);Transposase, MuDR, plant domain containing protein. (Os06t0704400-02);Similar to cDNA clone:001-132-E04, full insert sequence. (Os06t0704400-03)
Q53JD9	LOC_Os11g26340	Expressed protein	Oryza sativa subsp. japonica	1	1	6	3	2	2	8588550	-0.950853	14.1295	-5.15941	0.000163197	0.00439681	1.0202	0.0445688	1	1	WT_LD - WT_SD	limma	0.000163197	0.00439681	FALSE	candidate	8588550	Os11g0449600	11	15075242	15075772	OsRALF-32	LOC_Os11g26340		Conserved hypothetical protein. (Os11t0449600-01)		RALF32	OsRALF-32, OsRALF32, RALF-32		RAPID ALKALIZATION FACTOR 32	Rapid alkalization factor 32
Q7G566	LOC_Os10g07200	Hsp20/alpha crystallin family protein, expressed	Oryza sativa subsp. japonica	1	1	6	3	19	19	76754184	-0.76388	19.5886	-5.14201	0.000168361	0.00447276	0.989317	0.0452926	1	1	WT_LD - WT_SD	limma	0.000168361	0.00447276	FALSE	candidate	76754184	Os10g0159600	10	3779650	3781617		LOC_Os10g07200		Heat shock protein Hsp20 domain containing protein. (Os10t0159600-01)
A0A0P0XXR9	XOAT4	Xylan O-acetyltransferase 4	Oryza sativa subsp. japonica	1	1	6	3	0	2	1878649	-0.949854	14.6265	-5.13768	0.000169671	0.0044819	0.981635	0.0454741	1	1	WT_LD - WT_SD	limma	0.000169671	0.0044819	FALSE	candidate	1878649	Os11g0104800	11	227327	231807	OsTBL10	LOC_Os11g01370		Hypothetical conserved gene. (Os11t0104800-01)		XOAT4	OsTBL10, TBL10, OsXOAT4		XYLAN O-ACETYLTRANSFERASE 4	trichome birefringence-like 10, xylan O-acetyltransferase 4
Q5VQA6	Os06g0119100	Os06g0119100 protein	Oryza sativa subsp. japonica	1	1	6	3	4	4	1257322	-0.687396	14.2375	-5.10803	0.000178941	0.00465397	0.9289	0.0467345	1	1	WT_LD - WT_SD	limma	0.000178941	0.00465397	FALSE	candidate	1257322	Os06g0119100	6	1039996	1042719		LOC_Os06g02830		Protein of unknown function DUF594 family protein. (Os06t0119100-01);Hypothetical conserved gene. (Os06t0119100-02)
A0A0P0XN24	Os09g0469300	Os09g0469300 protein	Oryza sativa subsp. japonica	1	1	6	3	2	2	2072386	-0.752777	13.9149	-5.08631	0.000186067	0.00477642	0.890186	0.0476766	1	1	WT_LD - WT_SD	limma	0.000186067	0.00477642	FALSE	candidate	2072386	Os09g0469300	9	17843411	17844628	OsUCL31	LOC_Os09g29390		Cupredoxin domain containing protein. (Os09t0469300-01)		UCL31	OsUCL31		UCLACYANIN-LIKE PROTEIN 31	uclacyanin-like protein 31
Q0DKP5	Os05g0150300	Os05g0150300 protein	Oryza sativa subsp. japonica	1	1	6	3	19	38	30498186	-0.587129	19.8487	-5.05729	0.00019605	0.00491315	0.838377	0.0489598	1	1	WT_LD - WT_SD	limma	0.00019605	0.00491315	FALSE	candidate	30498186	Os05g0150300	5	2874325	2884462		LOC_Os05g05780		Chromatin remodeling factor 727, Sucrose non-fermenting 2 (Snf2) family protein, Salt and drought stress response, Response to M. oryzae infection (Os05t0150300-01)	OsCHR727, CHR727	CHR727	OsCHR727	chromatin remodeling factor 727	CHROMATIN REMODELING FACTOR 727	chromatin remodeling factor 727
Q6Z2M9	CPK4	Calcium-dependent protein kinase 4	Oryza sativa subsp. japonica	1	1	6	3	2	2	491694	-0.606828	15.3632	-5.02642	0.00020728	0.00511854	0.783156	0.0503562	1	1	WT_LD - WT_SD	limma	0.00020728	0.00511854	FALSE	candidate	491694	Os02g0126400	2	1387873	1394276	CDPK4	LOC_Os02g03410	OsCPK4	Calcium-dependent protein kinase, Positive regulator of the salt and drought stress responses (Os02t0126400-01);Similar to Calcium-dependent protein kinase. (Os02t0126400-02)	CDPK4, OsCDPK4, OsCPK4, CDPK1	CDPK4	OsCDPK4, OsCPK4, CPK4, CDPK1	CALCIUM-DEPENDENT PROTEIN KINASE 4, calcium-dependent protein kinase 4	CALCIUM-DEPENDENT PROTEIN KINASE 4	calcium-dependent protein kinase 4, Ca2 +-dependent protein kinase 4
Q65XU3	Os05g0130400	Os05g0130400 protein	Oryza sativa subsp. japonica	1	1	6	3	4	4	0	-0.834875	13.7668	-4.99729	0.000218497	0.00526263	0.730909	0.051705	1	1	WT_LD - WT_SD	limma	0.000218497	0.00526263	FALSE	candidate	0	Os05g0130400	5	1785142	1791282		LOC_Os05g03972		Protein of unknown function DUF247, plant family protein. (Os05t0130400-01)
Q9LGR0	SSRP1-A	FACT complex subunit SSRP1-A	Oryza sativa subsp. japonica	1	1	6	3	8	12	18176471	-0.735411	16.8563	-4.99102	0.000220991	0.00530206	0.719658	0.051999	1	1	WT_LD - WT_SD	limma	0.000220991	0.00530206	FALSE	candidate	18176471	Os01g0184900	1	4497719	4504384	BIP104	LOC_Os01g08970		Similar to SSRP1 protein. (Os01t0184900-01);Similar to SSRP1 protein. (Os01t0184900-02)			BIP104			brassinosteroid receptor kinase (BRI1)-interacting protein 104, BRI1-interacting protein 104, brassinosteroid receptor kinase-interacting protein 104
Q8LRJ4	Os01g0207200	Os01g0207200 protein	Oryza sativa subsp. japonica	1	1	6	3	8	8	22932262	-0.622035	18.2058	-4.98394	0.000223843	0.00534975	0.706946	0.0523327	1	1	WT_LD - WT_SD	limma	0.000223843	0.00534975	FALSE	candidate	22932262	Os01g0207200	1	5828556	5830828		LOC_Os01g10930		Similar to Peptide-N4-(N-acetyl-beta-glucosaminyl)asparagine amidase A (EC 3.5.1.52) (PNGase A) (Glycopeptide N-glycosidase) (N-glycanase) [Contains: Peptide-N4-(N-acetyl-beta-glucosaminyl)asparagine amidase A light chain (PNGase A small chain) (PNGase A subunit B); Peptide-N4- (N-acetyl-beta-glucosaminyl)asparagine amidase A heavy chain (PNGase A large chain) (PNGase A subunit A)]. (Os01t0207200…
Q6K9C3	RSZ23	Serine/arginine-rich splicing factor RSZ23	Oryza sativa subsp. japonica	1	1	6	3	3	11	53373442	-1.33867	18.6048	-4.97068	0.000229291	0.0054327	0.683104	0.052963	1	1	WT_LD - WT_SD	limma	0.000229291	0.0054327	TRUE	hit	53373442	Os02g0610600	2	23992509	23996356		LOC_Os02g39720		Similar to 9G8-like SR protein (RSZp22 splicing factor). (Os02t0610600-01)		RSZP23	Os-RSZ23, OsRSZ23, Os-RSZp23, OsRSZp23, RSZp23			RS domain with zinc knuckle protein 23, RSZ subfamily protein 23
Q6ETX5	Os02g0265900	Reticulon-like protein	Oryza sativa subsp. japonica	1	1	6	3	5	5	27770012	-0.587654	17.8297	-4.95696	0.000235072	0.00551173	0.658418	0.0536216	1	1	WT_LD - WT_SD	limma	0.000235072	0.00551173	FALSE	candidate	27770012	Os02g0265900	2	9497687	9500237		LOC_Os02g16620		Reticulon family protein. (Os02t0265900-01);Hypothetical conserved gene. (Os02t0265900-02);Reticulon family protein. (Os02t0265900-03);Similar to Reticulon. (Os02t0265900-04)
C7J895	Os11g0226933	Os11g0226933 protein	Oryza sativa subsp. japonica	1	1	6	3	14	15	14790218	-1.15514	17.8903	-4.94974	0.000238173	0.00556337	0.645426	0.0539706	1	1	WT_LD - WT_SD	limma	0.000238173	0.00556337	TRUE	hit	14790218	Os11g0226933	11	6638306	6640336		LOC_Os11g11960		NB-ARC domain containing protein. (Os11t0226933-01)
A0A0P0WSE1	Os06g0121000	Os06g0121000 protein	Oryza sativa subsp. japonica	1	1	6	3	3	3	6813519	-0.746563	14.4492	-4.93799	0.000243315	0.00556439	0.624251	0.0545433	1	1	WT_LD - WT_SD	limma	0.000243315	0.00556439	FALSE	candidate	6813519	Os06g0121000	6	1112553	1113188		LOC_Os06g03030		Conserved hypothetical protein. (Os06t0121000-00)
Q10PS7	LOC_Os03g12260	Cytochrome P450 family protein, expressed	Oryza sativa subsp. japonica	1	1	6	3	5	5	5881190	-0.619731	15.4826	-4.93416	0.000245018	0.00557596	0.617338	0.0547312	1	1	WT_LD - WT_SD	limma	0.000245018	0.00557596	FALSE	candidate	5881190	Os03g0223100	3	6443453	6445461		LOC_Os03g12260		Cytochrome P450 94D15, Cytochrome P450 of the CYP94 subfamily (Os03t0223100-02)	CYP94D15, OsCYP94D15	CYP94D15	OsCYP94D15	cytochrome P450 94D15	CYTOCHROME P450 94D15	Cytochrome P450 94D15
Q7G754	LOC_Os10g07210	Hsp20/alpha crystallin family protein, expressed	Oryza sativa subsp. japonica	1	1	6	3	5	5	369220588	-0.595849	19.4573	-4.91736	0.000252625	0.00565968	0.587029	0.055561	1	1	WT_LD - WT_SD	limma	0.000252625	0.00565968	FALSE	candidate	369220588	Os10g0159700	10	3785717	3787397	OsCIA	LOC_Os10g07210	OsCIA	Cold-induced anther protein (Os10t0159700-01)	OsCIA		OsCIA	cold-induced anther protein		cold-induced anther protein
Q7XNV4	Os04g0227500	Os04g0227500 protein	Oryza sativa subsp. japonica	1	1	6	3	15	15	111623760	-0.948721	19.853	-4.8749	0.000272959	0.00586673	0.510284	0.0577046	1	1	WT_LD - WT_SD	limma	0.000272959	0.00586673	FALSE	candidate	111623760	Os04g0227500	4	8528512	8533136		LOC_Os04g15690		DSBA oxidoreductase family protein. (Os04t0227500-01)
A0A0P0VL15	Os02g0589700	Os02g0589700 protein	Oryza sativa subsp. japonica	1	1	6	3	11	11	48835658	-0.671526	18.1164	-4.86124	0.000279862	0.00595307	0.485529	0.0584091	1	1	WT_LD - WT_SD	limma	0.000279862	0.00595307	FALSE	candidate	48835658	Os02g0589700	2	22757091	22758212		LOC_Os02g37700		Lecithin:cholesterol/phospholipid:diacylglycerol acyltransferase domain containing protein. (Os02t0589700-00)
Q9XHW8	OSJNBa0049B20.25	Germin-like protein	Oryza sativa subsp. japonica	1	1	6	3	2	2	197069799	-0.683617	18.9433	-4.82951	0.000296595	0.00613321	0.427965	0.0600726	1	1	WT_LD - WT_SD	limma	0.000296595	0.00613321	FALSE	candidate	197069799	Os01g0249200	1	8203832	8206969	OsGLP1-1	LOC_Os01g14670		Similar to Nectarin 1 precursor (EC 1.15.1.1) (Superoxide dismutase [Mn]). (Os01t0249200-01)		GLP1-1	OsGLP1-1		GERMIN-LIKE PROTEIN 1-1	Germin-like protein 1-1
Q7XKA9	Os04g0678200	Os04g0678200 protein	Oryza sativa subsp. japonica	1	1	6	3	2	2	1411010	-0.614283	12.8212	-4.78789	0.00032013	0.00645475	0.352276	0.0623137	1	1	WT_LD - WT_SD	limma	0.00032013	0.00645475	FALSE	candidate	1411010	Os04g0678200	4	34642807	34644512		LOC_Os04g58160		Protein of unknown function DUF1218 family protein. (Os04t0678200-01)
Q6F2Z1	STT3A	Dolichyl-diphosphooligosaccharide--protein glycosyltransferase subunit STT3A	Oryza sativa subsp. japonica	1	1	6	3	8	8	13587766	-0.658981	17.2696	-4.76833	0.000331851	0.00662632	0.316637	0.0633906	1	1	WT_LD - WT_SD	limma	0.000331851	0.00662632	FALSE	candidate	13587766	Os05g0519900	5	25811211	25817129		LOC_Os05g44360		Similar to STT3A (STAUROSPORIN AND TEMPERATURE SENSITIVE 3-LIKE A); oligosaccharyl transferase. (Os05t0519900-01);Similar to STT3A (STAUROSPORIN AND TEMPERATURE SENSITIVE 3-LIKE A); oligosaccharyl transferase. (Os05t0519900-02);Similar to predicted protein. (Os05t0519900-03)
Q2QYL0	LOC_Os12g02330	Non-specific lipid-transfer protein	Oryza sativa subsp. japonica	1	1	6	3	0	8	1275872592	-1.16908	20.1648	-4.75187	0.00034206	0.00672184	0.286607	0.0643087	1	1	WT_LD - WT_SD	limma	0.00034206	0.00672184	TRUE	hit	1275872592	Os12g0115300	12	746162	747120	OsLTP1.19	LOC_Os12g02330		Plant lipid transfer protein and hydrophobic protein, helical domain containing protein. (Os12t0115300-01)			OsLTP1.19, OsLtpI.19			non-specific lipid transfer protein 1.19, lipid transfer protein 1.19, type 1 non-specific lipid transfer protein 19
A0A0P0VWM0	Os03g0314500	Os03g0314500 protein	Oryza sativa subsp. japonica	1	1	6	3	18	18	14509682	-0.728712	17.783	-4.73449	0.000353194	0.00687506	0.254864	0.06529	1	1	WT_LD - WT_SD	limma	0.000353194	0.00687506	FALSE	candidate	14509682	Os03g0314500	3	11266821	11270098		LOC_Os03g19990		WD40-like Beta Propeller domain containing protein. (Os03t0314500-01);Hypothetical conserved gene. (Os03t0314500-02)
Q6YYC0	Os08g0135800	Zinc finger CCCH domain-containing protein 55	Oryza sativa subsp. japonica	1	1	6	3	5	5	4154572	-0.681758	15.1327	-4.70338	0.000374065	0.00695334	0.19797	0.0670771	1	1	WT_LD - WT_SD	limma	0.000374065	0.00695334	FALSE	candidate	4154572	Os08g0135800	8	2019190	2026643	OsC3H55	LOC_Os08g04170		Zinc finger, CCCH-type domain containing protein. (Os08t0135800-01);Hypothetical conserved gene. (Os08t0135800-02);Hypothetical conserved gene. (Os08t0135800-03);Hypothetical conserved gene. (Os08t0135800-04)		C3H55	OsC3H55		ZINC FINGER CCCH DOMAIN-CONTAINING PROTEIN 55	Zinc finger CCCH domain-containing protein 55
Q8LHF3	Os01g0681600	Os01g0681600 protein	Oryza sativa subsp. japonica	1	1	6	3	4	4	2993690	-0.980302	16.2087	-4.69931	0.000376893	0.00698492	0.190507	0.0673141	1	1	WT_LD - WT_SD	limma	0.000376893	0.00698492	FALSE	candidate	2993690	Os01g0681600	1	28080392	28083298		LOC_Os01g48930		Hypothetical conserved gene. (Os01t0681600-01);Similar to Splicing factor 3A subunit 3 (Spliceosome associated protein 61) (SAP 61) (SF3a60). (Os01t0681600-02)
Q852A9	LOC_Os03g60810	Os03g0823000 protein	Oryza sativa subsp. japonica	1	1	6	3	2	2	41511323	-0.593698	15.9603	-4.69167	0.000382252	0.00702119	0.176515	0.0677604	1	1	WT_LD - WT_SD	limma	0.000382252	0.00702119	FALSE	candidate	41511323	Os03g0823000	3	34545492	34547856	ZFP182/ZOS3-21	LOC_Os03g60810		Resistance protein candidate (Fragment). (Os03t0823000-01)		ZFP182	ZFP182/ZOS3-21, ZOS3-21		ZINC FINGER PROTEIN 182
Q53Q89	Os11g0275500	Os11g0275500 protein	Oryza sativa subsp. japonica	1	1	6	3	1	11	47651967	-0.841404	18.6099	-4.68368	0.000387947	0.00707392	0.161863	0.06823	1	1	WT_LD - WT_SD	limma	0.000387947	0.00707392	FALSE	candidate	47651967	Os11g0275500	11	9773256	9776906		LOC_Os11g17540		Similar to Endo-1,3;1,4-beta-D-glucanase precursor (EC 3.2.1.-). (Os11t0275500-01)
Q6H5Y1	Os02g0228300	Os02g0228300 protein	Oryza sativa subsp. japonica	1	1	6	3	20	25	46283237	-0.895977	18.6947	-4.66313	0.000402989	0.00725146	0.12417	0.0694494	1	1	WT_LD - WT_SD	limma	0.000402989	0.00725146	FALSE	candidate	46283237	Os02g0228300	2	7220633	7224467		LOC_Os02g13510		Protein kinase, core domain containing protein. (Os02t0228300-01)
Q7XYS3	CYP74A2	Allene oxide synthase 2	Oryza sativa subsp. japonica	1	1	6	3	3	3	1209748	-0.939748	13.0525	-4.64362	0.000417829	0.0074535	0.0883392	0.0706236	1	1	WT_LD - WT_SD	limma	0.000417829	0.0074535	FALSE	candidate	1209748	Os03g0225900	3	6608577	6610549	AOS2	LOC_Os03g12500	OsAOS2|AOS	Allene oxide synthase (CYP74A2), Biosynthesis of jasmonic acid (JA) (Os03t0225900-01);Allene oxide synthase. (Os03t0225900-02)	AOS2, OsAOS2, CYP74A2, OsAOS, OsAOS1	AOS2	OsAOS2, CYP74A2, OsAOS, OsAOS1	ALLENE OXIDE SYNTHASE 2, Allene oxide synthase 2, Cytochrome P450 74A2, Hydroperoxide dehydrase 2, allene oxide synthase-1	ALLENE OXIDE SYNTHASE 2	Allene oxide synthase 2, Cytochrome P450 74A2, Hydroperoxide dehydrase 2, allene oxide synthase-1
A0A0P0WHQ7	Os05g0141000	Os05g0141000 protein	Oryza sativa subsp. japonica	1	1	6	3	10	11	15364721	-0.728496	16.964	-4.63208	0.000426876	0.0075496	0.0671183	0.0713261	1	1	WT_LD - WT_SD	limma	0.000426876	0.0075496	FALSE	candidate	15364721	Os05g0141000	5	2351573	2354876		LOC_Os05g04890		Hypothetical conserved gene. (Os05t0141000-00)
A0A0P0XYN0	Os11g0145400	Os11g0145400 protein	Oryza sativa subsp. japonica	1	1	6	3	0	3	10011464	-0.626659	16.4207	-4.59931	0.000453672	0.00784549	0.00680736	0.073351	1	1	WT_LD - WT_SD	limma	0.000453672	0.00784549	FALSE	candidate	10011464	Os11g0145400	11	2074557	2077180		LOC_Os11g04880		Similar to GRF zinc finger family protein. (Os11t0145400-01);Homolog of OsUBL5.1, A member of the Ubiquitin-Like (UBL) Protein subfamily, Defense against rice stripe virus (RSV) infection (Os11t0145400-02)	OsUBL5.2	UBL5.2	OsUBL5.2	Ubiquitin-Like protein 5.2	UBIQUITIN-LIKE PROTEIN 5.2	Ubiquitin-Like protein 5.2
Q650T8	Os09g0520800	alpha-L-fucosidase	Oryza sativa subsp. japonica	1	1	6	3	7	7	62647713	-0.591665	17.6564	-4.59757	0.000455151	0.00784786	0.00358347	0.0734604	1	1	WT_LD - WT_SD	limma	0.000455151	0.00784786	FALSE	candidate	62647713	Os09g0520800	9	20349158	20350901		LOC_Os09g34920		Glycoside hydrolase, family 29 (alpha-L-fucosidase) protein. (Os09t0520800-01)
Q2R2Z3	LOC_Os11g34190	Expressed protein	Oryza sativa subsp. japonica	1	1	6	3	6	6	5194653	-0.990605	16.4453	-4.56144	0.000486832	0.00802993	-0.0630676	0.0757504	1	1	WT_LD - WT_SD	limma	0.000486832	0.00802993	FALSE	candidate	5194653	Os11g0544600	11	20018260	20024765		LOC_Os11g34190	OsChz1	CHZ-domain protein, Histone chaperone, Regulation of chromatin dynamics and genome transcription (Os11t0544600-01);Hypothetical conserved gene. (Os11t0544600-02)	OsChz1	CHZ1	OsChz1	Chaperone for H2A.Z-H2B	Chaperone for H2A.Z-H2B 1	CHZ-domain protein 1
Q6ZGV9	Os02g0717300	Os02g0717300 protein	Oryza sativa subsp. japonica	1	1	6	3	3	3	41969252	-0.604559	15.1867	-4.54894	0.00049831	0.00807636	-0.0861464	0.0765557	1	1	WT_LD - WT_SD	limma	0.00049831	0.00807636	FALSE	candidate	41969252	Os02g0717300	2	29756011	29758526		LOC_Os02g48610		Mitochondrial import inner membrane translocase, subunit Tim17/22 family protein. (Os02t0717300-01)
A0A0P0Y5J6	Os11g0690332	Os11g0690332 protein	Oryza sativa subsp. japonica	1	1	6	3	3	3	6480859	-1.55332	15.4128	-4.54177	0.00050503	0.00814098	-0.0994115	0.0770214	1	1	WT_LD - WT_SD	limma	0.00050503	0.00814098	TRUE	hit	6480859	Os11g0690332	11	28075457	28076938		None		Similar to Protein kinase domain containing protein. (Os11t0690332-00)
Q8H454	Os07g0673400	Os07g0673400 protein	Oryza sativa subsp. japonica	1	1	6	3	2	2	3506256	-0.709594	15.7646	-4.53806	0.000508537	0.00815503	-0.106264	0.0772629	1	1	WT_LD - WT_SD	limma	0.000508537	0.00815503	FALSE	candidate	3506256	Os07g0673400	7	28468527	28469554	OsUsp1	LOC_Os07g47620	OsUsp1	Homologue of the bacterial universal stress protein family, Adaptation to submergence stress, Ethylenemediated stress adaptation (Os07t0673400-01);Similar to Universal stress protein. (Os07t0673400-02)	OsUSP1	USP1	OsUsp1, OsUSP31, USP31	universal stress protein 1	UNIVERSAL STRESS PROTEIN 1	universal stress protein 1, universal stress protein 31
A0A0P0X7J0	Os07g0539400	Os07g0539400 protein	Oryza sativa subsp. japonica	1	1	6	3	8	8	10991486	-0.659859	16.8191	-4.529	0.000517221	0.00820922	-0.123032	0.077856	1	1	WT_LD - WT_SD	limma	0.000517221	0.00820922	FALSE	candidate	10991486	Os07g0539400	7	21245036	21247034	Gns12	LOC_Os07g35520		Similar to hydrolase, hydrolyzing O-glycosyl compounds. (Os07t0539400-00)		GNS12	Gns12, OsGns12		BETA-1, 3-GLUCANASE 12	beta-1, 3-glucanase 12
Q6ZGU9	EXPA5	Expansin-A5	Oryza sativa subsp. japonica	1	1	6	3	2	4	60955861	-0.681563	17.6336	-4.52998	0.000516273	0.00820922	-0.121217	0.0777916	1	1	WT_LD - WT_SD	limma	0.000516273	0.00820922	FALSE	candidate	60955861	Os02g0744200	2	31220568	31222172	OsEXPA5	LOC_Os02g51040		Alpha-expansin OsEXPA5. (Os02t0744200-01)		EXPA5	OsEXPA5, OsEXP5, osaEXPa1.20		ALPHA-EXPANSIN 5	Rice expansin-5, Expansin-A5, Alpha-expansin-5
Q7EZD7	MST3	Sugar transport protein MST3	Oryza sativa subsp. japonica	1	1	6	3	2	3	2874529	-1.18202	15.2835	-4.52531	0.000520799	0.00822384	-0.129859	0.0780984	1	1	WT_LD - WT_SD	limma	0.000520799	0.00822384	TRUE	hit	2874529	Os07g0106200	7	349201	353686	OsMST3	LOC_Os07g01560	OsMST3	Monosaccharide transporter 3, Accumulation of monosaccharides required for cell wall synthesis (Os07t0106200-02);Similar to Monosaccharide transporter 3. (Os07t0106200-03)	OsMST3	MST3	OsMST3, OsSTP3, STP3	monosaccharide transporter 3	MONOSACCHARIDE TRANSPORTER 3	monosaccharide transporter 3, Sugar Transport Protein 3, STP protein 3, monosaccharide transporter STP3
Q0DC23	Os06g0494100	Receptor-like serine/threonine-protein kinase	Oryza sativa subsp. japonica	1	1	6	3	2	2	5787694	-0.691301	16.9281	-4.51906	0.000526914	0.00827817	-0.141418	0.0785102	1	1	WT_LD - WT_SD	limma	0.000526914	0.00827817	FALSE	candidate	5787694	Os06g0494100	6	17160333	17164820	Pi-d2	LOC_Os06g29810	OsPK10|Pid2	S-Domain receptor like kinase-PID2, Receptor-like serine-threonine kinase protein, B-lectin receptor kinase, Blast disease resistance, Resistance to M. grisea strain ZB15 (Nipponbare: susceptible) (Os06t0494100-01);Serine/threonine protein kinase-related domain containing protein. (Os06t0494100-02)	SDRLK-PID2, Pi-d2, PID2	PID2	Pi-d2, Pi-d(t)2, PiD2(t), Pid2, PI-D2, Pi-d2(t), SDRLK-PID2, OsSDRLK-PID2	S-Domain receptor like kinase-PID2	PYRICULARIA ORYZAE RESISTANCE D2	Pyricularia oryzae resistance d2, Magnaporthe grisea resistance d2, Blast resistance d2, PI-D2 protein kinase, S-Domain receptor like kinase-PID2
Q7XJ39	LTP2-A	Non-specific lipid-transfer protein 2A	Oryza sativa subsp. japonica	1	1	6	3	2	5	537588776	-1.00065	20.2432	-4.51923	0.000526752	0.00827817	-0.141114	0.0784994	1	1	WT_LD - WT_SD	limma	0.000526752	0.00827817	TRUE	hit	537588776	Os11g0115350	11	693326	694254		LOC_Os11g02369		Similar to Non-specific lipid-transfer protein 2. (Os11t0115350-01)		LTP1	Ltp1, RLTP1		LIPID TRANSFER PROTEIN 1	non-specific lipid-transfer protein 1, type-1 lipid transfer protein, lipid transfer protein, Non-specific lipid-transfer protein 2
Q2QNS7	LOC_Os12g36880	Os12g0555500 protein	Oryza sativa subsp. japonica	1	1	6	3	15	16	46728951	-0.665998	18.6837	-4.509	0.000536926	0.00837446	-0.160056	0.0791776	1	1	WT_LD - WT_SD	limma	0.000536926	0.00837446	FALSE	candidate	46728951	Os12g0555500	12	22600049	22601182	OsPR10a	LOC_Os12g36880	OsPR10a|PBZ1	Pathogen resistance protein PBZ1, 17 kDa RNase, Disease resistance (Os12t0555500-01)	OsPR10a, PBZ1	PR10A	PBZ1, OsPR10a, RPR10a, PR-10a, PR10a, PR10, OsPR10A, OsPR-10a, OsPR10, PR10/PBZ1, OsPBZ1, OsPR10a/PBZ1	pathogenesis-related gene 10a, Probenazole1	PATHOGENESIS-RELATED GENE 10A	Probenazole1, probezanole 1, probenazole-inducible 1, pathogenesis-related gene 10a, pathogenesis-related protein PR-10a, PR protein 10a, pathogenesis-related (PR) 10a, probenazole induced protein 1
Q53Q17	LOC_Os11g13750	Expressed protein	Oryza sativa subsp. japonica	1	1	6	3	6	6	4164208	-1.72194	16.5503	-4.50806	0.000537869	0.00837446	-0.161794	0.0792401	1	1	WT_LD - WT_SD	limma	0.000537869	0.00837446	TRUE	hit	4164208	Os11g0241700	11	7567981	7568787		LOC_Os11g13750		Protein of unknown function DUF538 family protein. (Os11t0241700-01)
Q942A8	GER8	Germin-like protein 1-3	Oryza sativa subsp. japonica	1	1	6	3	4	4	21777638	-1.2207	17.2389	-4.50748	0.000538455	0.00837446	-0.162872	0.0792788	1	1	WT_LD - WT_SD	limma	0.000538455	0.00837446	TRUE	hit	21777638	Os01g0952000	1	41914683	41915921	GER8	LOC_Os01g72290		Similar to Germin-like protein 1-3. (Os01t0952000-01);RmlC-like jelly roll fold domain containing protein. (Os01t0952000-02)			GER8, OsGLP1-4, GLP1-4, OsGLP1-3, GLP1-3			germin-like protein 8, german-like protein 1-4
Q2R837	Os11g0244800	PHD finger protein ALFIN-LIKE 8	Oryza sativa subsp. japonica	1	1	6	3	8	8	87346549	-0.639054	19.1913	-4.49311	0.000553129	0.00849595	-0.189494	0.0802404	1	1	WT_LD - WT_SD	limma	0.000553129	0.00849595	FALSE	candidate	87346549	Os11g0244800	11	7776681	7784137		LOC_Os11g14010	OsAL11	Alfin-like protein, Regulation of seed size and drought tolerance (Os11t0244800-01)	OsAL11	PHD40	OsPHD40, OsAL11, AL11	Alfin-like 11	PHD FINGER PROTEIN 40	Plant homeo-domain finger protein 40, PHD finger protein 40, Alfin-like 11
Q6K461	Os09g0135700	Os09g0135700 protein	Oryza sativa subsp. japonica	1	1	6	3	2	2	288837	-0.719691	12.4105	-4.4891	0.000557296	0.00851768	-0.196923	0.0805103	1	1	WT_LD - WT_SD	limma	0.000557296	0.00851768	FALSE	candidate	288837	Os09g0135700	9	2697319	2702656	OsPFA-DSP1	LOC_Os09g05020	OsPFA-DSP1	Protein tyrosine phosphatase, Negative regulation of drought stress response (Os09t0135700-01)	OsPFA-DSP1		OsPFA-DSP1, OsPP105	plant and fungi atypical dual-specificity phosphatase 1		plant and fungi atypical dual-specificity phosphatase 1, Protein phosphatase 105
Q2QYL2	LTP2-B	Non-specific lipid-transfer protein 2B	Oryza sativa subsp. japonica	1	1	6	3	2	2	530878209	-1.00844	20.2153	-4.4781	0.000568908	0.00854744	-0.217341	0.0812555	1	1	WT_LD - WT_SD	limma	0.000568908	0.00854744	TRUE	hit	530878209	Os12g0115000	12	733276	733623	OsLTP1.17	LOC_Os12g02310		Lipid transfer protein Class I, Lipid transfer protein b1 (Os12t0115000-01)	LTPC1		OsLTP1.17, b1, LTP2, OsLtpI.17	lipid transfer protein Class I		non-specific lipid transfer protein 1.17, lipid transfer protein 1.17, type 1 non-specific lipid transfer protein 17, lipid transfer protein b1, nonspecific lipid-transfer protein 2
Q7X923	SPT16	FACT complex subunit SPT16	Oryza sativa subsp. japonica	1	1	6	3	19	23	13633118	-0.811635	17.9345	-4.4741	0.000573184	0.00859082	-0.224753	0.0815273	1	1	WT_LD - WT_SD	limma	0.000573184	0.00859082	FALSE	candidate	13633118	Os04g0321600	4	14807385	14813122	Osspt16	LOC_Os04g25550	Osspt16	Peptidase M24 family protein. (Os04t0321600-01)		SPT16	Osspt16		SUPPRESSOR OF TY16	Oryza sativa suppressor of Ty 16 (homolog of the yeast. spt16 gene), FACT complex subunit SPT16, Facilitates chromatin transcription complex subunit SPT16
Q6Z7E6	Os02g0565000	Os02g0565000 protein	Oryza sativa subsp. japonica	1	1	6	3	4	6	8709098	-0.587409	17.4581	-4.47011	0.000577491	0.00863446	-0.232163	0.0817997	1	1	WT_LD - WT_SD	limma	0.000577491	0.00863446	FALSE	candidate	8709098	Os02g0565000	2	21449650	21451339		LOC_Os02g35690		Homeodomain-like containing protein. (Os02t0565000-01)		MSL14	OsMSL14		MYB/SANT-LIKE 14	Myb/SANT-LIKE 14
Q0JDW4	Os04g0369000	Os04g0369000 protein	Oryza sativa subsp. japonica	1	1	6	3	3	3	2664200	-1.42132	13.2547	-4.46257	0.000585713	0.0086944	-0.246159	0.0823161	1	1	WT_LD - WT_SD	limma	0.000585713	0.0086944	TRUE	hit	2664200	Os04g0369000	4	17913242	17914650	OsRLCK144	LOC_Os04g30030		PapD-like domain containing protein. (Os04t0369000-01)		RLCK144	OsRLCK144		RECEPTOR-LIKE CYTOPLASMIC KINASE 144	Receptor-like Cytoplasmic Kinase 144
Q0JP05	Os01g0253100	Os01g0253100 protein	Oryza sativa subsp. japonica	1	1	6	3	2	2	11721616	-0.772025	16.2852	-4.45653	0.000592391	0.00870998	-0.257382	0.0827318	1	1	WT_LD - WT_SD	limma	0.000592391	0.00870998	FALSE	candidate	11721616	Os01g0253100	1	8367189	8375401		LOC_Os01g14932		Similar to Avr9/Cf-9 induced kinase 1. (Os01t0253100-01);Hypothetical conserved gene. (Os01t0253100-02)
Q6ZF83	Os07g0553633	Receptor-like serine/threonine-protein kinase	Oryza sativa subsp. japonica	1	1	6	3	2	2	4807924	-0.772025	16.2852	-4.45653	0.000592391	0.00870998	-0.257382	0.0827318	1	1	WT_LD - WT_SD	limma	0.000592391	0.00870998	FALSE	candidate	4807924	Os07g0553633	7	22036962	22039724		LOC_Os07g36780	SDRLK-41	S-Domain receptor like kinase-41 (Os07t0553633-01)	SDRLK-41	SDRLK41	SDRLK-41, OsSDRLK-41, OsSDRLK41	S-Domain receptor like kinase-41	S-DOMAIN RECEPTOR LIKE KINASE 41	S-Domain receptor like kinase-41
Q69TH8	OPR4	Putative 12-oxophytodienoate reductase 4	Oryza sativa subsp. japonica	1	1	6	3	8	9	15076900	-0.696917	17.5087	-4.43589	0.000615798	0.00890605	-0.295738	0.0841648	1	1	WT_LD - WT_SD	limma	0.000615798	0.00890605	FALSE	candidate	15076900	Os06g0215900	6	5894911	5896347	OsOPR4	LOC_Os06g11240	OsOPR4	Similar to Oxo-phytodienoic acid reductase. (Os06t0215900-01);Similar to 12-oxophytodienoic acid reductase. (Os06t0215900-02)		OPR4	OsOPR4, OsOPR10, OsOPR06-3, OsOPR7		12-OXOPHYTODIENOATE REDUCTASE 4	12-oxo-phytodienoic acid reductase 4
Q69MM2	Os09g0551600	HMG type nucleosome/chromatin assembly factor	Oryza sativa subsp. japonica	1	1	6	3	7	7	35852465	-0.946217	17.6837	-4.43052	0.000622048	0.00894882	-0.305733	0.0845412	1	1	WT_LD - WT_SD	limma	0.000622048	0.00894882	FALSE	candidate	35852465	Os09g0551600	9	21856873	21858935		LOC_Os09g37910		Similar to HMGd1 protein (Nucleasome/chromatin assembly factor D protein NFD101). (Os09t0551600-01)		HMGB710	OsHMGB710, OsNFD101, NFD101		HIGH MOBILITY GROUP PROTEIN B710	HMG protein, high-mobility group protein, nucleasome/chromatin assembly factor D protein of HMG protein family, nucleasome/chromatin assembly factor D, nucleosome/chromatin assembly factor D protein 101
Q2QLL9	LOC_Os12g44020	Purple acid phosphatase	Oryza sativa subsp. japonica	1	1	6	3	8	8	36045938	-0.848628	18.2681	-4.40267	0.000655505	0.0092141	-0.357578	0.0865139	1	1	WT_LD - WT_SD	limma	0.000655505	0.0092141	FALSE	candidate	36045938	Os12g0637100	12	27303890	27307145	OsPAP10c	LOC_Os12g44020	OsPAP10c	Acid phosphatase, Regulation of the growth under phosphate deficient condition (Os12t0637100-02)	OsPAP10c	PAP10C	OsPAP10c	purple acid phosphatase 10c	PURPLE ACID PHOSPHATASE 10C	purple acid phosphatase 10c
Q8GS22	P0552F09.104	Dirigent protein	Oryza sativa subsp. japonica	1	1	6	3	2	3	117889244	-0.849822	18.9364	-4.38798	0.00067389	0.009395	-0.384948	0.087569	1	1	WT_LD - WT_SD	limma	0.00067389	0.009395	FALSE	candidate	117889244	Os07g0617100	7	25446542	25447193		LOC_Os07g42520		Plant disease resistance response protein family protein. (Os07t0617100-01)
A0A0P0Y5G2	Os11g0691280	Os11g0691280 protein	Oryza sativa subsp. japonica	1	1	6	3	2	2	16329690	-1.71707	16.6763	-4.38603	0.000676368	0.00940201	-0.388579	0.0877097	1	1	WT_LD - WT_SD	limma	0.000676368	0.00940201	TRUE	hit	16329690	Os11g0691280	11	28142192	28148337	OsRLCK353	LOC_Os11g46870		EGF-type aspartate/asparagine hydroxylation site domain containing protein. (Os11t0691280-00)		RLCK353	OsRLCK353		RECEPTOR-LIKE CYTOPLASMIC KINASE 353	Receptor-like Cytoplasmic Kinase 353, wall receptor protein kinase 5, wall-associated receptor kinase 5-like protein
Q69IP6	Os07g0533000	Os07g0533000 protein	Oryza sativa subsp. japonica	1	1	6	3	4	4	8590924	-0.758658	15.5891	-4.38513	0.000677517	0.00940201	-0.390259	0.0877748	1	1	WT_LD - WT_SD	limma	0.000677517	0.00940201	FALSE	candidate	8590924	Os07g0533000	7	20900389	20901744		LOC_Os07g34870		Peptidase A1 domain containing protein. (Os07t0533000-00)
Q7XQ12	AMT1-1	Ammonium transporter 1 member 1	Oryza sativa subsp. japonica	1	1	6	3	3	3	9369938	-1.09258	15.1005	-4.38283	0.000680469	0.00940201	-0.39456	0.0879418	1	1	WT_LD - WT_SD	limma	0.000680469	0.00940201	TRUE	hit	9369938	Os04g0509600	4	25500515	25502557	AMT1	LOC_Os04g43070	OsAMT1;1|OsAMT1.1	Ammonium transporter, Ammonium uptake, Ammonium transport (Os04t0509600-01);Similar to OSIGBa0157K09-H0214G12.4 protein. (Os04t0509600-02)	AMT1;1, OsAMT1;1, OsAMT1:1, OsAMT1, AMT1-1, AMT1, OsAMT1p, OsAMT1-1, Osamt1-1, "OsAMT1, 1", OsAMT1.1	AMT1;1	OsAMT1;1, OsAMT1:1, OsAMT1, AMT1-1, AMT1, OsAMT1p, OsAMT1-1, Osamt1-1, "OsAMT1, 1", OsAMT1.1, AMT1.1, FCO12	AMMONIUM TRANSPORTER-1;1, ammonium transporter-1;1, ammonium transporter 1;1, Ammonium transporter 1 member 1, Ammonium transporter-1, ammonium transporter 1-1, "NH4+ transporter 1, 1", NH4+ transporter 1	AMMONIUM TRANSPORTER-1;1	ammonium transporter-1;1, ammonium transporter 1;1, Ammonium transporter 1 member 1, Ammonium transporter-1, ammonium transporter 1-1, "NH4+ transporter 1, 1", NH4+ transporter 1, Functioning in Cesium Over-transport 12
Q5VRH1	Os06g0103700	Os06g0103700 protein	Oryza sativa subsp. japonica	1	1	6	3	2	2	3419419	-0.621015	15.0929	-4.36627	0.000702048	0.00961433	-0.425447	0.0891479	1	1	WT_LD - WT_SD	limma	0.000702048	0.00961433	FALSE	candidate	3419419	Os06g0103700	6	244855	247798		LOC_Os06g01410		Similar to Glutamine cyclotransferase precursor (EC 2.3.2.5). (Os06t0103700-01);Similar to glutamine cyclotransferase. (Os06t0103700-02)
Q8H085	LOC_Os03g05470	Os03g0148700 protein	Oryza sativa subsp. japonica	1	1	6	3	3	3	1414482	-1.14547	12.3809	-4.36352	0.000705698	0.00964298	-0.430577	0.0893493	1	1	WT_LD - WT_SD	limma	0.000705698	0.00964298	TRUE	hit	1414482	Os03g0148700	3	2707497	2710821	OsRLCK100	LOC_Os03g05470		Similar to Calcium/calmodulin-regulated receptor-like kinase. (Os03t0148700-01);Similar to nodulation receptor kinase. (Os03t0148700-02)		RLCK100	OsRLCK100		RECEPTOR-LIKE CYTOPLASMIC KINASE 100	Receptor-like Cytoplasmic Kinase 100
Q0DHB7	EXPA4	Expansin-A4	Oryza sativa subsp. japonica	1	1	6	3	4	4	12055441	-0.65114	15.5914	-4.33199	0.00074899	0.0100424	-0.48947	0.0916869	1	1	WT_LD - WT_SD	limma	0.00074899	0.0100424	FALSE	candidate	12055441	Os05g0477600	5	23495654	23497572	OsEXP4	LOC_Os05g39990		Alpha-expansin OsEXPA4. (Os05t0477600-01);Non-protein coding transcript. (Os05t0477600-02)		EXPA4	OsEXP4 (Os-EXP4), OsEXPA4, OsEXP4, Os-EXP4, OsaEXPa1.22		ALPHA-EXPANSIN 4	Rice expansin-4, Expansin-A4, Alpha-expansin-4
A0A0P0WHG1	Os05g0127200	Phosphoinositide phospholipase C	Oryza sativa subsp. japonica	1	1	6	3	5	5	11700073	-0.698054	15.3284	-4.31789	0.000769229	0.0102062	-0.51584	0.0927482	1	1	WT_LD - WT_SD	limma	0.000769229	0.0102062	FALSE	candidate	11700073	Os05g0127200	5	1535764	1541563	OsPLC4	LOC_Os05g03610	OsPLC4	Phosphatidylinositol-specific phospholipase C4, Modulation of response to salt and drought, Osmotic stress response (Os05t0127200-01);Similar to Phospholipase C (Fragment). (Os05t0127200-02)	OsPLC4	PLC4	OsPLC4, OsC2DP41, C2DP41	phospholipase C4	PHOSPHOLIPASE C4	phospholipase C4, Phosphatidylinositol-hydrolyzing phospholipase C4, C2 Domain-Containing Protein 41
Q8S1F2	Os01g0588000	Os01g0588000 protein	Oryza sativa subsp. japonica	1	1	6	3	5	5	4460398	-1.14523	14.022	-4.31324	0.000776036	0.0102458	-0.524552	0.0931008	1	1	WT_LD - WT_SD	limma	0.000776036	0.0102458	TRUE	hit	4460398	Os01g0588000	1	22901067	22902273		LOC_Os01g40550		Heat shock protein Hsp20 domain containing protein. (Os01t0588000-01)
Q9ZQT3	RPR1	NB-ARC domain containing protein, expressed	Oryza sativa subsp. japonica	1	1	6	3	12	14	5690306	-1.1161	16.361	-4.31013	0.000780606	0.0102698	-0.530359	0.0933364	1	1	WT_LD - WT_SD	limma	0.000780606	0.0102698	TRUE	hit	5690306	Os11g0229500	11	6888365	6896307	RPR1*	LOC_Os11g12340	RPR1	Probenazole-responsive protein, Nucleotide binding site and leucine-rich repeats (NBS-LRR) containing protein, Disease resistance protein RPM1, Positive regulation of sheath blight resistance (Os11t0229500-01)	RPR1, OsRSR1	RPR1	RPR1*, Rpr1-1, Rpr1, RPM1, OsRPM1, OsRSR1, RSR1	rice probenazole-responsive 1	RICE PROBENAZOL RESPONSIBLE 1	rice probenazol responsible 1
Q5Z990	Os06g0724600	Os06g0724600 protein	Oryza sativa subsp. japonica	1	1	6	3	8	8	22661597	-0.805532	18.0343	-4.30507	0.000788121	0.0103357	-0.539834	0.0937218	1	1	WT_LD - WT_SD	limma	0.000788121	0.0103357	FALSE	candidate	22661597	Os06g0724600	6	30779796	30784595		LOC_Os06g50890		Similar to Transformer-SR ribonucleoprotein (Fragment). (Os06t0724600-01);Similar to transformer-2 protein. (Os06t0724600-02)
Q0E4A8	HSP18.9	18.9 kDa heat shock protein	Oryza sativa subsp. japonica	1	1	6	3	5	5	2760991	-0.918346	15.102	-4.30123	0.000793878	0.0103673	-0.54703	0.0940152	1	1	WT_LD - WT_SD	limma	0.000793878	0.0103673	FALSE	candidate	2760991	Os02g0128000	2	1450233	1450766		LOC_Os02g03570		Similar to Cytosolic class I small heat shock protein 6 (Fragment). (Os02t0128000-00)
A0A0P0WMR6	Os05g0435800	Os05g0435800 protein	Oryza sativa subsp. japonica	1	1	6	3	20	20	124041952	-0.679374	19.8628	-4.27326	0.000837086	0.0106715	-0.599428	0.0961728	1	1	WT_LD - WT_SD	limma	0.000837086	0.0106715	FALSE	candidate	124041952	Os05g0435800	5	21325749	21328295	OsSub47	LOC_Os05g36010		Similar to Subtilisin-like protease. (Os05t0435800-01)		SUB47	OsSub47		SUBTILISIN 47	Subtilisin 47
Q75HK2	LOC_Os03g58940	Os03g0804200 protein	Oryza sativa subsp. japonica	1	1	6	3	4	4	4758978	-0.908584	16.4784	-4.27261	0.000838122	0.0106715	-0.600651	0.0962236	1	1	WT_LD - WT_SD	limma	0.000838122	0.0106715	FALSE	candidate	4758978	Os03g0804200	3	33563702	33566613	OsLTPG10	LOC_Os03g58940		Bifunctional inhibitor/plant lipid transfer protein/seed storage domain containing protein. (Os03t0804200-01)		LTPG10	OsLTPG10, OsLTPg10, LTPL83		TYPE G NON-SPECIFIC LIPID TRANSFER PROTEIN 10	GPI-anchored non-specific lipid transfer protein 10, type G nsLTP 10, type G non-specific lipid transfer protein 10
Q5Z8P0	Os06g0717800	Probable protein phosphatase 2C 60	Oryza sativa subsp. japonica	1	1	6	3	2	2	2009351	-0.654326	14.0635	-4.24099	0.00088995	0.0110273	-0.65996	0.0987109	1	1	WT_LD - WT_SD	limma	0.00088995	0.0110273	FALSE	candidate	2009351	Os06g0717800	6	30496480	30501195	OsPP2C60	LOC_Os06g50380		PP2C.D phosphatase, D subfamily of type 2C protein phosphatase, Positive regulation of aluminum resistance (Os06t0717800-01);Similar to Protein phosphatase 2C-like protein. (Os06t0717800-02);Similar to Protein phosphatase 2C. (Os06t0717800-03)	SAL1	PP2C60	OsPP2C60, OsPP92	SENSITIVE TO ALUMINUM 1	PROTEIN PHOSPHATASE 2C60	protein phosphatase 2C60, protein phosphatase 2C 60, protein phosphatase 92
Q10S66	Cht11	Chitinase 11	Oryza sativa subsp. japonica	1	1	6	3	3	3	15768411	-0.753906	16.6956	-4.22218	0.000922341	0.0112167	-0.69529	0.100215	1	1	WT_LD - WT_SD	limma	0.000922341	0.0112167	FALSE	candidate	15768411	Os03g0132900	3	1860429	1861772	Cht11	LOC_Os03g04060	chi11|OsCHI11	Similar to Chitinase 11. (Os03t0132900-01)		CHT11	Cht11, PR3, OsCHT11		CHITINASE 11	Chitinase11, Chitinase 11, Pathogenesis related (PR)-3 chitinase 11, Pathogenesis related-3 chitinase 11, PR-3 chitinase 11
Q7F354	Os01g0713200	Beta-1,3-glucanase	Oryza sativa subsp. japonica	1	1	6	3	7	9	52934640	-0.755772	18.5299	-4.21533	0.000934431	0.0112778	-0.708158	0.100767	1	1	WT_LD - WT_SD	limma	0.000934431	0.0112778	FALSE	candidate	52934640	Os01g0713200	1	29620958	29622314	Gns10	LOC_Os01g51570		Similar to Beta-glucanase. (Os01t0713200-01)		GNS10	Gns10, OsGns10		BETA-1, 3-GLUCANASE 10	beta-1, 3-glucanase 10
Q69KL9	RSZ21A	Serine/arginine-rich splicing factor RSZ21A	Oryza sativa subsp. japonica	1	1	6	3	2	2	42618572	-1.38732	18.0623	-4.20245	0.000957612	0.0114359	-0.732369	0.101812	1	1	WT_LD - WT_SD	limma	0.000957612	0.0114359	TRUE	hit	42618572	Os06g0187900	6	4428670	4432280		LOC_Os06g08840		RNA recognition motif, RNP-1 domain containing protein. (Os06t0187900-01);RNA recognition motif, RNP-1 domain containing protein. (Os06t0187900-02)		RSZP21A	Os-RSZ21a, OsRSZ21a, Os-RSZp21a, OsRSZp21a, RSZp21a			RS domain with zinc knuckle protein 21A, RSZ subfamily protein 21A
Q9LWT7	Os06g0113900	Os06g0113900 protein	Oryza sativa subsp. japonica	1	1	6	3	11	12	23784002	-0.802117	18.6449	-4.20392	0.000954951	0.0114359	-0.72962	0.101693	1	1	WT_LD - WT_SD	limma	0.000954951	0.0114359	FALSE	candidate	23784002	Os06g0113900	6	796330	804194		LOC_Os06g02370		Major facilitator superfamily, general substrate transporter domain containing protein. (Os06t0113900-01);Major facilitator superfamily, general substrate transporter domain containing protein. (Os06t0113900-02);Major facilitator superfamily, general substrate transporter domain containing protein. (Os06t0113900-03);Similar to cDNA clone:J033107D23, full insert sequence. (Os06t0113900-04);Similar…
Q8GU86	ABCG43	ABC transporter G family member 43	Oryza sativa subsp. japonica	1	1	6	3	9	9	15349059	-0.660917	17.1449	-4.19501	0.00097128	0.0115574	-0.746371	0.10242	1	1	WT_LD - WT_SD	limma	0.00097128	0.0115574	FALSE	candidate	15349059	Os07g0522500	7	20205306	20218696	ABCG43	LOC_Os07g33780	OsABCG43|PDR5	ATP binding cassette (ABC)-type transporter, Cadmium tolerance (Os07t0522500-01)	OsABCG43, PDR5, OsABCG43/PDR5	PDR5	ABCG43, OsABCG43, ABCG43/PDR5, OsPDR5	ABC transporter G43, pleiotropic drug resistance 5	PLEIOTROPIC DRUG RESISTANCE 5	ABC transporter G43, pleiotropic drug resistance 5, ABC transporter superfamily ABCG subgroup member 43
Q5VM91	KMK0024M20.27	Os06g0158000 protein	Oryza sativa subsp. japonica	1	1	6	3	6	6	2797240	-0.694596	16.1293	-4.183	0.000993746	0.0116502	-0.76896	0.103406	1	1	WT_LD - WT_SD	limma	0.000993746	0.0116502	FALSE	candidate	2797240	Os06g0158000	6	2949764	2957842		LOC_Os06g06350		Similar to Acyl-CoA synthetase (EC 6.2.1.3). (Os06t0158000-01)		LACS3	OsLACS3		LONG-CHAIN ACYL-COA SYNTHETASE 3	long-chain acyl-CoA synthetase 3
A0A0P0V1X3	Os01g0312500	Pectinesterase	Oryza sativa subsp. japonica	1	1	6	3	19	21	394767504	-0.858213	20.7751	-4.1774	0.00100441	0.0117296	-0.779504	0.103869	1	1	WT_LD - WT_SD	limma	0.00100441	0.0117296	FALSE	candidate	394767504	Os01g0312500	1	11741335	11750757	OsPME3	LOC_Os01g21034	PME42	Pectin methylesterase, Regulation of diurnal flower opening time, Regulation of the stiffness of the lodicule cell wall (Os01t0312500-01)	PME42	PME3	OsPME3	pectin methylesterase 42	PECTIN METHYLESTERASE 3	pectin methylesterase 3
Q93VE2	OsPTR1	Os03g0719900 protein	Oryza sativa subsp. japonica	1	1	6	3	1	2	6726335	-0.684008	15.0736	-4.17646	0.00100621	0.0117296	-0.781271	0.103947	1	1	WT_LD - WT_SD	limma	0.00100621	0.0117296	FALSE	candidate	6726335	Os03g0719900	3	29185055	29190361	OsPTR8	LOC_Os03g51050		Similar to Peptide transporter 1. (Os03t0719900-01);Similar to Peptide transporter 1. (Os03t0719900-02);Similar to Peptide transporter. (Os03t0719900-03);Similar to Peptide transporter 1. (Os03t0719900-04)		PTR8	OsPTR8, OsNPF8.5, NPF8.5		PROTEIN TRANSPORTER 8	NITRATE TRANSPORTER 1/PEPTIDE TRANSPORTER 8.5
Q8LRI2	Os01g0208400	Os01g0208400 protein	Oryza sativa subsp. japonica	1	1	6	3	6	6	11059045	-1.13115	15.7387	-4.15942	0.00103945	0.0119818	-0.813375	0.105366	1	1	WT_LD - WT_SD	limma	0.00103945	0.0119818	TRUE	hit	11059045	Os01g0208400	1	5875794	5877849		LOC_Os01g11010		Similar to peptide-N4-asparagine amidase A. (Os01t0208400-01)
Q0DZJ2	Os02g0615800	Os02g0615800 protein	Oryza sativa subsp. japonica	1	1	6	3	19	19	148641478	-0.699065	18.6129	-4.15296	0.00105234	0.0120611	-0.825539	0.105908	1	1	WT_LD - WT_SD	limma	0.00105234	0.0120611	FALSE	candidate	148641478	Os02g0615800	2	24350730	24354486	LP2	LOC_Os02g40240	LP2	Protein kinase, core domain containing protein. (Os02t0615800-01);Hypothetical conserved gene. (Os02t0615800-02)		LP2	OsLP2		LEAF PANICLE 2	Leaf Panicle 2, LEAF PANICLE2
Q7F8X9	Os04g0505200	OSJNBa0014K14.21 protein	Oryza sativa subsp. japonica	1	1	6	3	13	13	175675604	-1.06468	19.2348	-4.125	0.00111003	0.0122698	-0.878242	0.108279	1	1	WT_LD - WT_SD	limma	0.00111003	0.0122698	TRUE	hit	175675604	Os04g0505200	4	25217872	25219670		LOC_Os04g42620		Similar to Protein binding protein. (Os04t0505200-01);Leucine-rich repeat, plant specific containing protein. (Os04t0505200-02);Similar to Protein binding protein. (Os04t0505200-03)
Q84VG2	Os09g0425900	Os09g0425900 protein	Oryza sativa subsp. japonica	1	1	6	3	2	2	33464988	-0.804552	14.9358	-4.11403	0.00113356	0.0123752	-0.898942	0.10922	1	1	WT_LD - WT_SD	limma	0.00113356	0.0123752	FALSE	candidate	33464988	Os09g0425900	9	15444237	15446516	OsSAP	LOC_Os09g25760	OsSAP	Similar to senescence-associated protein DH. (Os09t0425900-01);Similar to Senescence-associated protein 5. (Os09t0425900-02)		TET13	OsSAP, SAP, OsTET13		TETRASPANIN 13	senescence associated protein, tetraspanin 13
Q6K8A9	Os02g0288200	Os02g0288200 protein	Oryza sativa subsp. japonica	1	1	6	3	4	4	6704418	-1.4732	14.2828	-4.10676	0.00114943	0.0124716	-0.912668	0.109848	1	1	WT_LD - WT_SD	limma	0.00114943	0.0124716	TRUE	hit	6704418	Os02g0288200	2	10870290	10874506		LOC_Os02g18660		Protein of unknown function DUF573 domain containing protein. (Os02t0288200-01);Hypothetical conserved gene. (Os02t0288200-02)		GEBP3	OsGeBP3, GeBP3		GLABROUS1 ENHANCER-BINDING PROTEIN 3	CentO-binding protein, GLABROUS1 Enhancer-Binding Protein 3
A0A0P0X9S9	Os07g0663800	Os07g0663800 protein	Oryza sativa subsp. japonica	1	1	6	3	4	4	82085728	-0.76677	18.3554	-4.08591	0.00119622	0.012814	-0.952049	0.111664	1	1	WT_LD - WT_SD	limma	0.00119622	0.012814	FALSE	candidate	82085728	Os07g0663800	7	28004961	28006171	OsSDR110C-MI4	LOC_Os07g46852		Similar to Oxidoreductase, short chain dehydrogenase/reductase family protein, expressed. (Os07t0663800-01)			OsSDR110C-MI4, SDR110C-MI4			short-chain alcohol dehydrogenase/reductase 110C-MI4, OsSDR110C family member MI4
Q0DDJ2	Os06g0220000	Os06g0220000 protein	Oryza sativa subsp. japonica	1	1	6	3	3	3	2949614	-0.838106	15.0939	-4.08736	0.00119289	0.012814	-0.949297	0.111537	1	1	WT_LD - WT_SD	limma	0.00119289	0.012814	FALSE	candidate	2949614	Os06g0220000	6	6180335	6181296		LOC_Os06g11660		Similar to Phi-1 protein. (Os06t0220000-01)
Q0JDC5	CIN2	Beta-fructofuranosidase, insoluble isoenzyme 2	Oryza sativa subsp. japonica	1	1	6	3	2	2	50563048	-0.617479	18.3431	-4.0828	0.00120335	0.0128648	-0.957913	0.111937	1	1	WT_LD - WT_SD	limma	0.00120335	0.0128648	FALSE	candidate	50563048	Os04g0413500	4	20422171	20426921	GIF1	LOC_Os04g33740	GIF1|OsCIN2|OsGIF1|WB1	Cell-wall invertase, Carbon partitioning during early grain filling, Regulation of endosperm development (Os04t0413500-01)	GIF1, gif1, CIN2, OsCIN2, OsGIF1, WB1	GIF1	gif1, CIN2, OsCIN2, OsGIF1, WB1, OsWB1, GIF1/OsCIN2	GRAIN INCOMPLETE FILLING 1, grain incomplete filling 1, "Beta-fructofuranosidase, insoluble isoenzyme 2", Sucrose hydrolase 2, Invertase 2, Cell wall beta-fructosidase 2, cell-wall invertase 2, White Belly 1	GRAIN INCOMPLETE FILLING 1	grain incomplete filling 1, "Beta-fructofuranosidase, insoluble isoenzyme 2", Sucrose hydrolase 2, Invertase 2, Cell wall beta-fructosidase 2, cell-wall invertase 2, White Belly 1
A0A0P0WFP9	Os04g0653100	Os04g0653100 protein	Oryza sativa subsp. japonica	1	1	6	3	2	2	0	-0.617288	12.1857	-4.07915	0.00121179	0.0128883	-0.964812	0.112258	1	1	WT_LD - WT_SD	limma	0.00121179	0.0128883	FALSE	candidate	0	Os04g0653100	4	33311330	33313304		LOC_Os04g55930		Uncharacterised protein family UPF0136, Transmembrane domain containing protein. (Os04t0653100-01)
Q2R8J2	LOC_Os11g12000	NBS-LRR disease resistance protein, putative, expressed	Oryza sativa subsp. japonica	1	1	6	3	2	2	2268830	-1.00257	15.5648	-4.06616	0.00124232	0.0130559	-0.989355	0.113405	1	1	WT_LD - WT_SD	limma	0.00124232	0.0130559	TRUE	hit	2268830	Os11g0227200	11	6668507	6680770	OsLRR	LOC_Os11g12000		Similar to NBS-LRR disease resistance protein homologue. (Os11t0227200-01)			OsLRR			NBS-LRR disease resistance protein
Q7XBA6	Os11g0115400	Non-specific lipid-transfer protein	Oryza sativa subsp. japonica	1	1	6	3	2	2	1103433824	-0.871468	20.8319	-4.06677	0.00124088	0.0130559	-0.98821	0.113352	1	1	WT_LD - WT_SD	limma	0.00124088	0.0130559	FALSE	candidate	1103433824	Os11g0115400	11	703038	703928	LTP1	LOC_Os11g02389	OsLTP5	Lipid transfer protein, Response to pathogen invasion (Os11t0115400-01)	OsLTP5	LTP5	OsLTP5	lipid transfer protein 5	LIPID TRANSFER PROTEIN 5	lipid transfer protein 5
A0A0P0WSV5	Os06g0168500	Os06g0168500 protein	Oryza sativa subsp. japonica	1	1	6	3	4	4	13937309	-0.979734	16.7856	-4.06117	0.00125426	0.0131368	-0.998795	0.113849	1	1	WT_LD - WT_SD	limma	0.00125426	0.0131368	FALSE	candidate	13937309	Os06g0168500	6	3445034	3448312		LOC_Os06g07200	OsSYP131b	Qa-SNARE (soluble N-ethylmaleimide sensitive factor attachment protein receptor), t-SNARE, Regulation of arbuscular mycorrhizal (AM) symbiosis (Os06t0168500-01)	OsSYP131b	SYP131	OsSYP131, OsSYP131b, SYP131b	SYNTAXIN OF PLANTS 131b	SYNTAXIN OF PLANTS 131	Syntaxin of Plants131
A0A0P0W334	Os03g0752500	Os03g0752500 protein	Oryza sativa subsp. japonica	1	1	6	3	2	2	30712908	-1.18511	16.58	-4.05965	0.00125792	0.0131529	-1.00167	0.113985	1	1	WT_LD - WT_SD	limma	0.00125792	0.0131529	TRUE	hit	30712908	Os03g0752500	3	31023843	31024271		LOC_Os03g54130		Similar to Cysteine proteinase (Fragment). (Os03t0752500-01)
Q6ZJ98	Os08g0206700	Os08g0206700 protein	Oryza sativa subsp. japonica	1	1	6	3	5	5	2123112	-0.7304	13.9493	-4.05758	0.00126293	0.013183	-1.00559	0.114169	1	1	WT_LD - WT_SD	limma	0.00126293	0.013183	FALSE	candidate	2123112	Os08g0206700	8	6226356	6231302		LOC_Os08g10580		DNA-binding, integrase-type domain containing protein. (Os08t0206700-01)		MBD718	OsMBD718		METHYL-CPG-BINDING PROTEIN 718	methyl-CpG-binding protein 718
A0A0N7KLL5	Os06g0168000	Metaxin	Oryza sativa subsp. japonica	1	1	6	3	5	5	5118846	-0.618341	15.9658	-4.04314	0.00129838	0.0133737	-1.0329	0.115463	1	1	WT_LD - WT_SD	limma	0.00129838	0.0133737	FALSE	candidate	5118846	Os06g0168000	6	3428704	3433378		LOC_Os06g07160		Glutathione S-transferase, C-terminal-like domain containing protein. (Os06t0168000-01)
A0A0P0Y5K6	Os11g0691400	Os11g0691400 protein	Oryza sativa subsp. japonica	1	1	6	3	2	2	2098964	-1.5609	14.0688	-4.0435	0.00129748	0.0133737	-1.03222	0.11543	1	1	WT_LD - WT_SD	limma	0.00129748	0.0133737	TRUE	hit	2098964	Os11g0691400	11	28174981	28175691		LOC_Os11g46900		Similar to Protein kinase domain containing protein. (Os11t0691400-00)			WAK3, OsWAK3
Q6Z8N9	Os08g0512400	AT-hook motif nuclear-localized protein	Oryza sativa subsp. japonica	1	1	6	3	6	7	18107484	-0.772176	16.7222	-4.02994	0.00133167	0.0136024	-1.05787	0.116655	1	1	WT_LD - WT_SD	limma	0.00133167	0.0136024	FALSE	candidate	18107484	Os08g0512400	8	25404904	25409044		LOC_Os08g40150		Protein of unknown function DUF296 domain containing protein. (Os08t0512400-01);Similar to AT-hook protein 1. (Os08t0512400-02)		AHL16	OsAHL16		AT-HOOK MOTIF DNA-BINDING PROTEIN 16	AT-hook motif DNA-binding protein 16
Q5VNW4	Os01g0642200	Os01g0642200 protein	Oryza sativa subsp. japonica	1	1	6	3	2	2	11546046	-1.19388	15.9546	-4.02026	0.00135666	0.0136994	-1.0762	0.117536	1	1	WT_LD - WT_SD	limma	0.00135666	0.0136994	TRUE	hit	11546046	Os01g0642200	1	25800668	25801243		LOC_Os01g45470		Conserved hypothetical protein. (Os01t0642200-01)
Q7XV18	Os04g0447800	Glutamate decarboxylase	Oryza sativa subsp. japonica	1	1	6	3	20	20	81830396	-1.01673	18.9874	-4.02107	0.00135455	0.0136994	-1.07466	0.117462	1	1	WT_LD - WT_SD	limma	0.00135455	0.0136994	TRUE	hit	81830396	Os04g0447800	4	22330191	22332343	OsGAD2	LOC_Os04g37500	OsGAD2	Glutamate decarboxylase 2 (Os04t0447800-01)	OsGAD2	GAD2	OsGAD2	glutamate decarboxylase 2	GLUTAMATE DECARBOXYLASE 2	glutamate decarboxylase 2
A0A0P0WNP9	Os05g0477900	Non-specific lipid-transfer protein	Oryza sativa subsp. japonica	1	1	6	3	7	7	290090896	-1.31613	20.4543	-3.99804	0.00141583	0.0141514	-1.11829	0.119578	1	1	WT_LD - WT_SD	limma	0.00141583	0.0141514	TRUE	hit	290090896	Os05g0477900	5	23508215	23509009	OsLTP1.4	LOC_Os05g40010		Similar to nonspecific lipid-transfer protein. (Os05t0477900-01)			OsLTP1.4, OsLtpI.4			non-specific lipid transfer protein 1.4, lipid transfer protein 1.4, type 1 non-specific lipid transfer protein 4
A0A0P0W7B4	Os04g0183500	Os04g0183500 protein	Oryza sativa subsp. japonica	1	1	6	3	8	10	16339922	-0.674371	17.7557	-3.99039	0.0014368	0.0142529	-1.13278	0.120288	1	1	WT_LD - WT_SD	limma	0.0014368	0.0142529	FALSE	candidate	16339922	Os04g0183500	4	5686452	5689437		LOC_Os04g10460		Similar to OSIGBa0140C02.6 protein. (Os04t0183500-01)
Q0JBY7	Os04g0502800	Os04g0502800 protein	Oryza sativa subsp. japonica	1	1	6	3	3	3	7556070	-0.675423	16.253	-3.9742	0.00148222	0.014426	-1.16346	0.121799	1	1	WT_LD - WT_SD	limma	0.00148222	0.014426	FALSE	candidate	7556070	Os04g0502800	4	25102568	25107581	OsMFS2	LOC_Os04g42420		Similar to Nodulin-like protein. (Os04t0502800-01)		MFS2	OsMFS2		MAJOR FACILITATOR SUPERFAMILY 2	major facilitator superfamily 2
Q5VRB2	BASS2	Probable sodium/metabolite cotransporter BASS2, chloroplastic	Oryza sativa subsp. japonica	1	1	6	3	3	3	1889825	-0.665844	14.9074	-3.95487	0.00153843	0.0147185	-1.20013	0.123624	1	1	WT_LD - WT_SD	limma	0.00153843	0.0147185	FALSE	candidate	1889825	Os01g0645200	1	25973499	25980398		LOC_Os01g45750	Ossbf1	Hypothetical conserved gene. (Os01t0645200-01);Sodium/bile acid symporter-like protein (Os01t0645200-02);Bile acid:sodium symporter domain containing protein. (Os01t0645200-03)	OsSBF1	SBF1	OsSBF1	sodium/bile acid transporter family 1	SODIUM/BILE ACID TRANSPORTER 1	sodium/bile acid transporter 1
Q5JK39	Os01g0928800	Long chain base biosynthesis protein 2d	Oryza sativa subsp. japonica	1	1	6	3	2	2	6088031	-0.620874	13.974	-3.93706	0.0015921	0.0148644	-1.23391	0.125323	1	1	WT_LD - WT_SD	limma	0.0015921	0.0148644	FALSE	candidate	6088031	Os01g0928800	1	40774498	40778604	OsLCB2a1	LOC_Os01g70380	OsLCB2a1	Similar to Serine palmitoyltransferase. (Os01t0928800-01)		LCB2A1	OsLCB2a1, LCB2a1			serine palmitoyltransferase subunit LCBa1, serine palmitoyltransferase LCBa1 subunit
Q0JEF7	Os04g0281900	CASP-like protein 2A1	Oryza sativa subsp. japonica	1	1	6	3	2	2	5742283	-0.73215	15.1737	-3.91203	0.00167081	0.015187	-1.28144	0.127743	1	1	WT_LD - WT_SD	limma	0.00167081	0.015187	FALSE	candidate	5742283	Os04g0281900	4	12026975	12029441		LOC_Os04g21320		Uncharacterised protein family UPF0497, trans-membrane plant subgroup domain containing protein. (Os04t0281900-01);Similar to OSIGBa0131F24.1 protein. (Os04t0281900-02)
Q10RL6	LOC_Os03g05920	FAD binding domain containing protein, expressed	Oryza sativa subsp. japonica	1	1	6	3	5	6	3911141	-0.642828	15.5136	-3.91024	0.0016766	0.0152173	-1.28484	0.127918	1	1	WT_LD - WT_SD	limma	0.0016766	0.0152173	FALSE	candidate	3911141	Os03g0154100	3	2964716	2967286		LOC_Os03g05920		Aromatic-ring hydroxylase family protein. (Os03t0154100-01)
Q2QVJ8	LOC_Os12g12560	NADP-dependent oxidoreductase P2, putative, expressed	Oryza sativa subsp. japonica	1	1	6	3	15	17	100303976	-0.672428	19.3822	-3.90262	0.00170144	0.0152962	-1.29932	0.128663	1	1	WT_LD - WT_SD	limma	0.00170144	0.0152962	FALSE	candidate	100303976	Os12g0226700	12	6911276	6913929		LOC_Os12g12560		Similar to Allyl alcohol dehydrogenase. (Os12t0226700-01)
Q10N19	LOC_Os03g17710	Os03g0285900 protein	Oryza sativa subsp. japonica	1	1	6	3	4	8	27451452	-1.00674	17.8778	-3.88026	0.00177648	0.0157542	-1.34181	0.130867	1	1	WT_LD - WT_SD	limma	0.00177648	0.0157542	TRUE	hit	27451452	Os03g0285900	3	9852813	9856006		LOC_Os03g17710		Similar to Splicing factor RSZ33. (Os03t0285900-01)		RSZP37B	Os-RS2Z38, OsRS2Z38, Os-RSZ37b, OsRSZ37b			RS domain with zinc knuckle protein 37b, RSZ subfamily protein 37b, RS2Z subfamily protein 38
Q0JNF8	Os01g0296700	Os01g0296700 protein	Oryza sativa subsp. japonica	1	1	6	3	11	11	5732978	-0.624224	16.9027	-3.8733	0.00180053	0.0158743	-1.35504	0.131559	1	1	WT_LD - WT_SD	limma	0.00180053	0.0158743	FALSE	candidate	5732978	Os01g0296700	1	10872358	10874262		LOC_Os01g19220		Glycoside hydrolase, family 3, N-terminal domain containing protein. (Os01t0296700-01)
Q2QNQ6	LOC_Os12g37060	Expressed protein	Oryza sativa subsp. japonica	1	1	6	3	4	4	13241196	-0.62248	17.5234	-3.87263	0.00180285	0.0158743	-1.3563	0.131625	1	1	WT_LD - WT_SD	limma	0.00180285	0.0158743	FALSE	candidate	13241196	Os12g0557400	12	22710855	22713349		LOC_Os12g37060		Conserved hypothetical protein. (Os12t0557400-01);Conserved hypothetical protein. (Os12t0557400-02)
Q6K4N0	RSZP21	Serine/arginine-rich splicing factor RSZ21	Oryza sativa subsp. japonica	1	1	6	3	5	6	41759558	-1.38061	18.9583	-3.85868	0.00185212	0.016073	-1.38284	0.133022	1	1	WT_LD - WT_SD	limma	0.00185212	0.016073	TRUE	hit	41759558	Os02g0789400	2	33541862	33546534		LOC_Os02g54770		Similar to 9G8-like SR protein (RSZp22 splicing factor). (Os02t0789400-01);Similar to 9G8-like SR protein (RSZp22 splicing factor). (Os02t0789400-02)		RSZP21B	Os-RSZ21, OsRSZ21, RSZ21, Os-RSZp21b, OsRSZp21b, RSZp21b			RS domain with zinc knuckle protein 21B, RSZ subfamily protein 21B
A0A0P0XA86	Os07g0663700	Os07g0663700 protein	Oryza sativa subsp. japonica	1	1	6	3	11	16	82896494	-0.66161	19.5893	-3.84764	0.00189205	0.0163117	-1.40382	0.134135	1	1	WT_LD - WT_SD	limma	0.00189205	0.0163117	FALSE	candidate	82896494	Os07g0663700	7	28002587	28004412	OsSDR110C-MI3	LOC_Os07g46846		Similar to Oxidoreductase, short chain dehydrogenase/reductase family protein, expressed. (Os07t0663700-01)		SDR110C-MI3	OsSDR110C-MI3		SHORT-CHAIN ALCOHOL DEHYDROGENASE/REDUCTASE 110C-MI3	short-chain alcohol dehydrogenase/reductase 110C-MI3, OsSDR110C family member MI3
Q8H620	OsHSL1	Os06g0176700 protein	Oryza sativa subsp. japonica	1	1	6	3	16	21	40806164	-0.910494	19.6274	-3.84213	0.00191234	0.016418	-1.41432	0.134694	1	1	WT_LD - WT_SD	limma	0.00191234	0.016418	FALSE	candidate	40806164	Os06g0178500	6	3893624	3895446		LOC_Os06g08032		Putative Fe(II)/2-oxoglutarate-dependent oxygenase, HIS1-like protein 1 (Os06t0178500-01)	OsHSL1	2ODD13	2-ODD13, Os2-ODD13, Os2ODD13, OsHSL1, HSL1	HIS1-like 1, HPPD inhibitor sensitive 1-like 1	2-OXOGLUTARATE-DEPENDENT DIOXYGENASE 13	2-oxoglutarate-dependent dioxygenase 13, HIS1-like gene 1
A0A0N7KH91	Os03g0345700	Os03g0345700 protein	Oryza sativa subsp. japonica	1	1	6	3	3	3	518390	-1.03637	13.4379	-3.811	0.00203105	0.0169895	-1.47354	0.137881	1	1	WT_LD - WT_SD	limma	0.00203105	0.0169895	TRUE	hit	518390	Os03g0345700	3	12906020	12907083		LOC_Os03g22490		Similar to Heavy metal-associated domain containing protein, expressed. (Os03t0345700-01)		HIPP53	OsHIPP53, OsaHIP53, HIP53		HEAVY-METAL-ASSOCIATED ISOPRENYLATED PLANT PROTEIN 53	heavy-metal-associated isoprenylated plant protein 53
Q7XCK6	Cht8	Chitinase 8	Oryza sativa subsp. japonica	1	1	6	3	4	5	10386548	-0.991513	16.8071	-3.79714	0.00208632	0.0173315	-1.49994	0.139319	1	1	WT_LD - WT_SD	limma	0.00208632	0.0173315	FALSE	candidate	10386548	Os10g0542900	10	21205700	21207611	Cht8	LOC_Os10g39680		Class II chitinase a, Pathogenesis-related (PR)-3 chitinase 8 (Os10t0542900-01)	OsChia2a, Cht8	CHT8	Cht8, OsChia2a, Cht2, Rcht2, Chia2a, CHIT14, OsCHIT14, OsPR3	class II chitinase a, chitinase 8, pathogenesis-related (PR)-3 chitinase 8	CHITINASE 8	Chitinase8, Chitinase 8, Pathogenesis related (PR)-3 chitinase 8, Pathogenesis related-3 chitinase 8, PR-3 chitinase 8, Class II chitinase a
Q7XZY1	Os03g0651800	Putative germin-like protein 3-2	Oryza sativa subsp. japonica	1	1	6	3	6	8	252472457	-1.39502	19.5725	-3.79188	0.00210768	0.0173722	-1.50994	0.139867	1	1	WT_LD - WT_SD	limma	0.00210768	0.0173722	TRUE	hit	252472457	Os03g0651800	3	25315697	25317065	OsGLP3-2	LOC_Os03g44880		Similar to Germin-like protein subfamily 2 member 1 precursor. (Os03t0651800-00)		GLP3-2	OsGLP3-2		GERMIN-LIKE PROTEIN 3-2	Germin-like protein 3-2
A0A0P0V486	Os01g0571100	Os01g0571100 protein	Oryza sativa subsp. japonica	1	1	6	3	5	5	23433349	-0.721487	17.1253	-3.77063	0.00219631	0.017818	-1.55042	0.142101	1	1	WT_LD - WT_SD	limma	0.00219631	0.017818	FALSE	candidate	23433349	Os01g0571100	1	21922042	21923916		LOC_Os01g39000		Similar to gibberellin responsive1. (Os01t0571100-01)
Q0DPU1	Os03g0663500	Os03g0663500 protein	Oryza sativa subsp. japonica	1	1	6	3	4	4	5263232	-1.10096	13.2553	-3.76678	0.00221279	0.0178216	-1.55777	0.142509	1	1	WT_LD - WT_SD	limma	0.00221279	0.0178216	TRUE	hit	5263232	Os03g0663500	3	26034426	26035297	TLP	LOC_Os03g46070	TLP|PR5	Similar to Osmotin precursor. (Os03t0663500-00)			TLP, PR5, OsTLP, OsPR5			Thaumatin-like protein
Q5ZCD9	Os01g0155600	Os01g0155600 protein	Oryza sativa subsp. japonica	1	1	6	3	11	12	19490962	-0.885697	18.4956	-3.76845	0.0022056	0.0178216	-1.55457	0.142332	1	1	WT_LD - WT_SD	limma	0.0022056	0.0178216	FALSE	candidate	19490962	Os01g0155600	1	2986329	2989280		LOC_Os01g06290		Similar to Splicing factor RSZ33. (Os01t0155600-01);Similar to Splicing factor RSZ33. (Os01t0155600-02)		RSZP37A	Os-RS2Z37, OsRS2Z37, RS2Z37, Os-RSZ37a, OsRSZ37a			RS domain with zinc knuckle protein 37a, RSZ subfamily protein 37a, RS2Z subfamily protein 37
A0A0N7KMU9	Os07g0118300	Os07g0118300 protein	Oryza sativa subsp. japonica	1	1	6	3	2	2	439680	-0.801933	12.8894	-3.75825	0.00224966	0.017953	-1.574	0.143415	1	1	WT_LD - WT_SD	limma	0.00224966	0.017953	FALSE	candidate	439680	Os07g0118300	7	978442	981781		LOC_Os07g02710		Similar to predicted protein. (Os07t0118300-01)
Q7G2B5	LOC_Os10g36170	Nonspecific lipid-transfer protein 2, putative, expressed	Oryza sativa subsp. japonica	1	1	6	3	4	4	30983173	-1.20215	18.0714	-3.7435	0.00231498	0.018208	-1.60211	0.144993	1	1	WT_LD - WT_SD	limma	0.00231498	0.018208	TRUE	hit	30983173	Os10g0505700	10	19335093	19335615	OsLTP2.12	LOC_Os10g36170		Similar to Nonspecific lipid-transfer protein 2 (nsLTP2) (7 kDa lipid transfer protein). (Os10t0505700-01)			OsLTP2.12, OsLtpII.12			non-specific lipid transfer protein 2.12, lipid transfer protein 2.12, type 2 non-specific lipid transfer protein 12
Q0DL70	Os05g0120100	Os05g0120100 protein	Oryza sativa subsp. japonica	1	1	6	3	2	2	27451452	-0.96526	17.7775	-3.73242	0.00236533	0.0184128	-1.62324	0.146187	1	1	WT_LD - WT_SD	limma	0.00236533	0.0184128	FALSE	candidate	27451452	Os05g0120100	5	1045879	1049359		LOC_Os05g02880		Similar to Splicing factor RSZ33. (Os05t0120100-01);Similar to Splicing factor, arginine/serine-rich 6. (Os05t0120100-02)		RSZP36	Os-RS2Z36, OsRS2Z36, Os-RSZ36, OsRSZ36, RSZ36			RS domain with zinc knuckle protein 36, RSZ subfamily protein 36, RS2Z subfamily protein 36
Q84RU7	Os07g0475800	Os07g0475800 protein	Oryza sativa subsp. japonica	1	1	6	3	3	3	1121376	-0.616682	14.464	-3.7237	0.00240567	0.0185217	-1.63985	0.147131	1	1	WT_LD - WT_SD	limma	0.00240567	0.0185217	FALSE	candidate	1121376	Os07g0475800	7	17195348	17196977		LOC_Os07g29320		Eukaryotic rRNA processing family protein. (Os07t0475800-01)
Q2R0H3	LOC_Os11g42550	Dirigent protein	Oryza sativa subsp. japonica	1	1	6	3	6	6	394804114	-0.919732	19.5063	-3.71535	0.00244504	0.0186849	-1.65578	0.148041	1	1	WT_LD - WT_SD	limma	0.00244504	0.0186849	FALSE	candidate	394804114	Os11g0645400	11	25617774	25618559		LOC_Os11g42550		Plant disease resistance response protein family protein. (Os11t0645400-01)
Q6ESY4	Os02g0543000	Os02g0543000 protein	Oryza sativa subsp. japonica	1	1	6	3	4	4	342523	-0.908782	12.6315	-3.70692	0.00248538	0.0188568	-1.67184	0.148962	1	1	WT_LD - WT_SD	limma	0.00248538	0.0188568	FALSE	candidate	342523	Os02g0543000	2	20165664	20166649	OsAsr1	LOC_Os02g33820	Asr3|OsASR3	Abscisic stress ripening protein 1. (Os02t0543000-01);Hypothetical conserved gene. (Os02t0543000-02);Similar to Abscisic stress ripening protein 1. (Os02t0543000-03);"Abscisic acid-, stress-, and ripening-induced (ASR) protein", ABA-mediated regulation of stomatal closure, Salinity and drought tolerance (Os02t0543000-04);Abscisic stress ripening protein 1. (Os02t0543000-05)	OsASR1	ASR1	OsAsr1, OsASR3, ASR3, Asr3	Abscisic acid-, stress-, and ripening-induced protein 1	ABSCISIC ACID-STRESS-RIPENING-INDUCIBLE 1 PROTEIN	Abiotic Stress Responsive 3, "ABA-, stress and ripening-induced protein 3", "abscisic acid-, stress- and ripening (ASR) gene 3"
A0A0P0WZH3	Os06g0638900	Os06g0638900 protein	Oryza sativa subsp. japonica	1	1	6	3	3	3	1003034	-0.844531	13.2886	-3.69802	0.00252874	0.0190889	-1.68881	0.149941	1	1	WT_LD - WT_SD	limma	0.00252874	0.0190889	FALSE	candidate	1003034	Os06g0638900	6	25963878	25967328		LOC_Os06g43190		Similar to calcium-binding protein. (Os06t0638900-01)		C2DP56	OsC2DP56		C2 DOMAIN-CONTAINING PROTEIN 56	C2 Domain-Containing Protein 56
Q0JJP0	Os01g0727800	Os01g0727800 protein	Oryza sativa subsp. japonica	1	1	6	3	5	5	7903979	-0.733636	16.1967	-3.6719	0.00266047	0.0197109	-1.73863	0.15284	1	1	WT_LD - WT_SD	limma	0.00266047	0.0197109	FALSE	candidate	7903979	Os01g0727800	1	30344172	30345745	OsSub3	LOC_Os01g52750		Peptidase S8, subtilisin-related domain containing protein. (Os01t0727800-01)		SUB3	OsSub3		SUBTILISIN 3	Subtilisin 3
Q2R1P5	LOC_Os11g38520	Leucine Rich Repeat family protein, expressed	Oryza sativa subsp. japonica	1	1	6	3	4	10	4535882	-0.619352	14.2787	-3.62806	0.00289735	0.0206382	-1.82225	0.157801	1	1	WT_LD - WT_SD	limma	0.00289735	0.0206382	FALSE	candidate	4535882	Os11g0598300	11	22822490	22827551		LOC_Os11g38520		NB-ARC domain containing protein. (Os11t0598300-00)
Q9FNZ8	Os06g0275800	Os06g0275800 protein	Oryza sativa subsp. japonica	1	1	6	3	2	2	8892740	-0.599489	14.4896	-3.58835	0.00313039	0.0215615	-1.89803	0.162401	1	1	WT_LD - WT_SD	limma	0.00313039	0.0215615	FALSE	candidate	8892740	Os06g0275800	6	9396137	9399067	NAA	LOC_Os06g16420		Amino acid transporter, transmembrane domain containing protein. (Os06t0275800-01);Amino acid transporter, transmembrane domain containing protein. (Os06t0275800-02);Amino acid transporter, transmembrane domain containing protein. (Os06t0275800-03)			NAA, OsATL4			neutral amino acid transporter, amino acid transporter-like 4
Q0JF91	Os04g0127300	Os04g0127300 protein	Oryza sativa subsp. japonica	1	1	6	3	11	13	23143768	-0.694878	18.3009	-3.58434	0.00315493	0.0216319	-1.90568	0.16287	1	1	WT_LD - WT_SD	limma	0.00315493	0.0216319	FALSE	candidate	23143768	Os04g0127300	4	1717097	1720332	OsSub38	LOC_Os04g03810		Peptidase S8 and S53, subtilisin, kexin, sedolisin domain containing protein. (Os04t0127300-01)		SUB38	OsSub38		SUBTILISIN 38	Subtilisin 38
Q2QXF5	LOC_Os12g06220	Harpin-induced protein 1 containing protein, expressed	Oryza sativa subsp. japonica	1	1	6	3	2	2	1295657	-0.591143	13.0257	-3.57742	0.00319778	0.0217999	-1.91889	0.163684	1	1	WT_LD - WT_SD	limma	0.00319778	0.0217999	FALSE	candidate	1295657	Os12g0159000	12	2950701	2951591		LOC_Os12g06220		Harpin-induced 1 domain containing protein. (Os12t0159000-01)
Q6H4T6	Os09g0268300	Os09g0268300 protein	Oryza sativa subsp. japonica	1	1	6	3	2	2	376165	-0.68654	12.7815	-3.57352	0.00322217	0.0218938	-1.92632	0.164143	1	1	WT_LD - WT_SD	limma	0.00322217	0.0218938	FALSE	candidate	376165	Os09g0268300	9	5137891	5142308		LOC_Os09g09520		Similar to Hexose carrier. (Os09t0268300-01);Similar to Monosaccharide transporter. (Os09t0268300-02)		STP23	OsSTP23		SUGAR TRANSPORT PROTEIN 23	Sugar transporter STP23, STP protein 23, monosaccharide transporter STP23
Q8S188	Os01g0678100	Os01g0678100 protein	Oryza sativa subsp. japonica	1	1	6	3	2	2	1061709	-0.708657	11.6586	-3.63079	0.00323938	0.0219625	-1.87851	0.157489	1	1	WT_LD - WT_SD	limma	0.00323938	0.0219625	FALSE	candidate	1061709	Os01g0678100	1	27883020	27886068		LOC_Os01g48640		Protein of unknown function DUF2921 domain containing protein. (Os01t0678100-01)
C7J5E2	Os07g0686900	Os07g0686900 protein	Oryza sativa subsp. japonica	1	1	6	3	2	2	3743544	-0.984514	15.2375	-3.53429	0.00347838	0.0228811	-2.00118	0.168823	1	1	WT_LD - WT_SD	limma	0.00347838	0.0228811	FALSE	candidate	3743544	Os07g0686900	7	29183671	29188455	OsARAF1	LOC_Os07g48750	OsARAF1	Similar to Alpha-L-arabinofuranosidase C-terminus family protein, expressed. (Os07t0686900-01)			OsARAF1			Arabinofuranosidase 1
A0A0P0XLF2	Os09g0345500	Os09g0345500 protein	Oryza sativa subsp. japonica	1	1	6	3	7	7	11988847	-0.695011	16.9287	-3.51545	0.00360866	0.0235347	-2.03714	0.171105	1	1	WT_LD - WT_SD	limma	0.00360866	0.0235347	FALSE	candidate	11988847	Os09g0345500	9	10801029	10802249		LOC_Os09g17660		HSP20-like chaperone domain containing protein. (Os09t0345500-00)
Q2QY12	ACA9	Probable calcium-transporting ATPase 9, plasma membrane-type	Oryza sativa subsp. japonica	1	1	6	3	3	6	1076425	-0.703307	14.3983	-3.49868	0.00372873	0.0239511	-2.06913	0.173156	1	1	WT_LD - WT_SD	limma	0.00372873	0.0239511	FALSE	candidate	1076425	Os12g0136900	12	1783558	1789565	osACA5	LOC_Os12g04220		Similar to Calcium-transporting ATPase 4, plasma membrane-type (EC 3.6.3.8) (Ca(2+)-ATPase isoform 4). (Os12t0136900-00)		ACA5	osACA5, OsACA9, ACA9, OsACA5, OsPM12ATP4, PM12ATP4		CA2+-ATPASE 5	Ca2+ P-Type ATPase 5, vacuolar Ca2+-ATPase 5
A0A0P0Y5S0	Os11g0691500	Os11g0691500 protein	Oryza sativa subsp. japonica	1	1	6	3	4	9	11676664	-1.25554	17.1517	-3.49078	0.00378667	0.0240665	-2.0842	0.174128	1	1	WT_LD - WT_SD	limma	0.00378667	0.0240665	TRUE	hit	11676664	Os11g0691500	11	28179078	28179995		LOC_Os11g46900		Similar to Protein kinase domain containing protein. (Os11t0691500-00)			WAK3, OsWAK3
Q60ES2	Os05g0392100	Decapping nuclease	Oryza sativa subsp. japonica	1	1	6	3	6	6	1156050	-0.610368	15.5567	-3.49075	0.00378688	0.0240665	-2.08425	0.174132	1	1	WT_LD - WT_SD	limma	0.00378688	0.0240665	FALSE	candidate	1156050	Os05g0392100	5	19071452	19078219		LOC_Os05g32580		Similar to glycine-rich protein. (Os05t0392100-01);decapping nuclease DXO homolog, chloroplastic (Os05t0392100-02)
Q2QNJ0	LOC_Os12g37650	Expressed protein	Oryza sativa subsp. japonica	1	1	6	3	14	14	27428770	-0.593733	18.3545	-3.48863	0.00380265	0.0241419	-2.08831	0.174394	1	1	WT_LD - WT_SD	limma	0.00380265	0.0241419	FALSE	candidate	27428770	Os12g0563600	12	23115491	23116535		LOC_Os12g37650		Protein of unknown function DUF538 family protein. (Os12t0563600-03)
A0A0P0V241	Os01g0332900	Os01g0332900 protein	Oryza sativa subsp. japonica	1	1	6	3	2	2	0	-0.932126	14.9375	-3.47868	0.0038772	0.0244897	-2.10728	0.175625	1	1	WT_LD - WT_SD	limma	0.0038772	0.0244897	FALSE	candidate	0	Os01g0332900	1	12921581	12924616		LOC_Os01g22990		Similar to immediate-early protein RSP40. (Os01t0332900-01);Similar to immediate-early protein RSP40. (Os01t0332900-02)
Q10BU2	GER7	Germin-like protein 3-7	Oryza sativa subsp. japonica	1	1	6	3	3	3	343908	-0.652842	14.3417	-3.45563	0.00405578	0.0250338	-2.15125	0.178505	1	1	WT_LD - WT_SD	limma	0.00405578	0.0250338	FALSE	candidate	343908	Os03g0804500	3	33586465	33587320	GER7	LOC_Os03g58980	OsGLP3-7	Germin-like protein 3-7, Resistance to leaf blast, panicle blast, and bacterial blight (Os03t0804500-01)	OsGLP3-7		GER7, OsGLP3-7, GLP3-7	germin-like protein 3-7		germin-like protein 7, german-like protein 3-7
Q5ZA84	Os06g0294000	Os06g0294000 protein	Oryza sativa subsp. japonica	1	1	6	3	2	2	2874132	-0.657528	14.6921	-3.45711	0.00404413	0.0250338	-2.14844	0.17832	1	1	WT_LD - WT_SD	limma	0.00404413	0.0250338	FALSE	candidate	2874132	Os06g0294000	6	10806442	10809643		LOC_Os06g18990		Conserved hypothetical protein. (Os06t0294000-01)
A0A0P0V7Z3	Os01g0740650	Os01g0740650 protein	Oryza sativa subsp. japonica	1	1	6	3	12	13	21491889	-0.631688	18.3721	-3.44589	0.00413373	0.0252594	-2.16983	0.179732	1	1	WT_LD - WT_SD	limma	0.00413373	0.0252594	FALSE	candidate	21491889	Os01g0740650	1	30933009	30936727		LOC_Os01g53810		Similar to glutamate carboxypeptidase 2. (Os01t0740650-00)
Q2R712	Os11g0285000	Achilleol B synthase	Oryza sativa subsp. japonica	1	1	6	3	6	6	5906347	-0.711476	16.131	-3.43526	0.00422053	0.0255325	-2.19011	0.181079	1	1	WT_LD - WT_SD	limma	0.00422053	0.0255325	FALSE	candidate	5906347	Os11g0285000	11	10235899	10267375	OsOSC8	LOC_Os11g18194		Similar to Beta-amyrin synthase. (Os11t0285000-01)			OsOSC8			oxidosqualene cyclase 8, achilleol B synthase
A0A0P0X6G8	Os07g0510900	Os07g0510900 protein	Oryza sativa subsp. japonica	1	1	6	3	1	2	4171302	-0.699868	14.7588	-3.42354	0.00431827	0.0259733	-2.21245	0.182571	1	1	WT_LD - WT_SD	limma	0.00431827	0.0259733	FALSE	candidate	4171302	Os07g0510900	7	19495589	19498889		LOC_Os07g32660		Similar to L-ascorbate oxidase. (Os07t0510900-01)
Q93WY5	Os09g0467200	glutathione transferase	Oryza sativa subsp. japonica	1	1	6	3	18	18	67816076	-0.822425	19.4467	-3.41664	0.00437689	0.0261515	-2.2256	0.183454	1	1	WT_LD - WT_SD	limma	0.00437689	0.0261515	FALSE	candidate	67816076	Os09g0467200	9	17747275	17748705	OsGSTU17	LOC_Os09g29200	OsGSTU17	Tau class glutathione transferase, Response to abiotic stresses (Os09t0467200-01)	OsGSTU17	GSTU17	OsGSTU17, OsGST23, GST23		TAU GLUTATHIONE S-TRANSFERASE 17	glutathione S-transferase 17, Glutathione S-transferase 23
Q7X873	DIM1	DIM1	Oryza sativa subsp. japonica	1	1	6	3	2	2	9897686	-0.613175	14.3733	-3.40903	0.00444253	0.026467	-2.24011	0.184433	1	1	WT_LD - WT_SD	limma	0.00444253	0.026467	FALSE	candidate	9897686	Os10g0486600	10	18411516	18414285		LOC_Os10g34520	OsDim1	Dim1 homolog, Member of the thioredoxin (TRX) superfamily, Early seedling development, Pollen tube elongation (Os10t0486600-01)	OsDim1	DIM1	OsDim1	Defective Entry into Mitosis 1	DEFECTIVE ENTRY INTO MITOSIS 1	Defective Entry into Mitosis 1
Q5Z7L0	Os06g0573600	Beta-galactosidase 9	Oryza sativa subsp. japonica	1	1	6	3	14	16	17018521	-0.762008	18.3913	-3.39992	0.00452238	0.0268137	-2.25748	0.185609	1	1	WT_LD - WT_SD	limma	0.00452238	0.0268137	FALSE	candidate	17018521	Os06g0573600	6	22245386	22251772	OsBgal2	LOC_Os06g37560	OsBGal2	Beta-galactosidase (Os06t0573600-01);Similar to Beta-galactosidase. (Os06t0573600-02);Similar to Beta-galactosidase. (Os06t0573600-03)	OsBGal2	BGAL2	OsBgal2, OsBGal2	beta-galactosidase 2, ?-galactosidase 2	BETA-GALACTOSIDASE 2	Beta-galactosidase 9, Lactase 9
Q8H3M0	Os08g0428800	Os08g0428800 protein	Oryza sativa subsp. japonica	1	1	6	3	10	10	86244624	-0.635632	18.7232	-3.35842	0.00490474	0.0284007	-2.33656	0.191035	1	1	WT_LD - WT_SD	limma	0.00490474	0.0284007	FALSE	candidate	86244624	Os08g0428800	8	20657025	20658055		LOC_Os08g33190		Similar to High mobility group I/Y-2. (Os08t0428800-00)
Q69UX7	Os06g0329900	Os06g0329900 protein	Oryza sativa subsp. japonica	1	1	6	3	2	2	0	-0.75801	13.3692	-3.34476	0.00503755	0.0289262	-2.36258	0.192846	1	1	WT_LD - WT_SD	limma	0.00503755	0.0289262	FALSE	candidate	0	Os06g0329900	6	13041900	13044158		LOC_Os06g22440		SAM dependent carboxyl methyltransferase family protein. (Os06t0329900-01)		JMT2	OsJMT1, JMT1, OsJMT2		JASMONIC ACID CARBOXY METHYL TRANSFERASE 2	SABATH methyltransferase Group A1
Q0E0H1	Os02g0551900	Os02g0551900 protein	Oryza sativa subsp. japonica	1	1	6	3	4	4	1023088	-0.676654	13.7836	-3.33706	0.00511399	0.0292836	-2.37724	0.193872	1	1	WT_LD - WT_SD	limma	0.00511399	0.0292836	FALSE	candidate	1023088	Os02g0551900	2	20800953	20804395		LOC_Os02g34680		Zinc finger, C2H2-type domain containing protein. (Os02t0551900-01)
Q0JGC2	Os01g0930900	Os01g0930900 protein	Oryza sativa subsp. japonica	1	1	6	3	2	3	4967048	-0.593352	14.9286	-3.32295	0.00525709	0.0298271	-2.40409	0.195763	1	1	WT_LD - WT_SD	limma	0.00525709	0.0298271	FALSE	candidate	4967048	Os01g0930900	1	40849226	40850197		LOC_Os01g70525		Similar to Short chain alcohol dehydrogenase-like. (Os01t0930900-00)
Q6EPY7	Os02g0533300	Carbonic anhydrase	Oryza sativa subsp. japonica	1	1	6	3	6	6	18549714	-0.904845	17.1117	-3.30261	0.00547053	0.0305619	-2.4428	0.198513	1	1	WT_LD - WT_SD	limma	0.00547053	0.0305619	FALSE	candidate	18549714	Os02g0533300	2	19636276	19638854	OsalphaCA1	LOC_Os02g33030		Alpha-type carbonic anhydrase 1, Regulation of photosynthesis, productivity, and water use efficiency (WUE) (Os02t0533300-01)	OsalphaCA1, Os?CA1	ALPHACA1	OsalphaCA1, alphaCA1	alpha-type carbonic anhydrase 1	ALPHA-CARBONIC ANHYDRASE 1	alpha-carbonic anhydrase 1
Q84YK8	CM-LOX2	Probable lipoxygenase 8, chloroplastic	Oryza sativa subsp. japonica	1	1	6	3	15	28	39615244	-1.32748	18.6955	-3.29241	0.00558088	0.0310662	-2.46221	0.199904	1	1	WT_LD - WT_SD	limma	0.00558088	0.0310662	TRUE	hit	39615244	Os08g0509100	8	25241037	25250038	OsLOX8	LOC_Os08g39850		Similar to Lipoxygenase, chloroplast precursor (EC 1.13.11.12). (Os08t0509100-01);Similar to Lipoxygenase. (Os08t0509100-02)		LOX8	OsLOX8, OsLOX9, LOX9, OsLOX2;3, LOX2;3, OsLOX2, OsLOX1		LIPOXYGENASE 8	lipoxygenase 8, lipoxygenase 9
Q2QWE5	LOC_Os12g09620	Expressed protein	Oryza sativa subsp. japonica	1	1	6	3	4	4	7429575	-0.716608	16.2814	-3.28979	0.00560957	0.0311419	-2.4672	0.200262	1	1	WT_LD - WT_SD	limma	0.00560957	0.0311419	FALSE	candidate	7429575	Os12g0198000	12	5070769	5071512		LOC_Os12g09620		Protein of unknown function DUF538 family protein. (Os12t0198000-01)
Q0JD07	Os04g0438700	Zinc finger CCCH domain-containing protein 28	Oryza sativa subsp. japonica	1	1	6	3	2	2	4757453	-0.635724	15.0059	-3.25946	0.00595252	0.0321897	-2.52485	0.204441	1	1	WT_LD - WT_SD	limma	0.00595252	0.0321897	FALSE	candidate	4757453	Os04g0438700	4	21818180	21823704	OsC3H28	LOC_Os04g35800		Similar to Muscleblind-like protein. (Os04t0438700-01)		C3H28	OsC3H28, DLN112, DLN112a, DLN112b, OsDLN112, OsDLN112a, OsDLN112b		ZINC FINGER CCCH DOMAIN-CONTAINING PROTEIN 28	Zinc finger CCCH domain-containing protein 28, DLN repressor 112, DLN motif protein 112
Q75LM0	LOC_Os03g54000	Oligopeptide transporter 3, putative, expressed	Oryza sativa subsp. japonica	1	1	6	3	3	3	78678152	-0.633227	15.6693	-3.25279	0.00603082	0.0324052	-2.53754	0.20537	1	1	WT_LD - WT_SD	limma	0.00603082	0.0324052	FALSE	candidate	78678152	Os03g0751100	3	30959746	30963711	OPT	LOC_Os03g54000	OPT|OsOPT7	Iron-deficiency-regulated oligopeptide transporter, Iron homeostasis (Os03t0751100-01);Similar to Glutathione transporter. (Os03t0751100-02)	OPT, OsOPT7, OPT7	OPT7	OPT, OsOPT7	Oligopeptide Transporter, Oligopeptide Transporter 7	OLIGOPEPTIDE TRANSPORTER 7	Oligopeptide Transporter, Oligopeptide Transporter 7
P09229	Os01g0803200	Cysteine proteinase inhibitor 1	Oryza sativa subsp. japonica	1	1	6	3	2	2	12746290	-0.751254	16.0429	-3.23162	0.00628588	0.0332845	-2.57774	0.208334	1	1	WT_LD - WT_SD	limma	0.00628588	0.0332845	FALSE	candidate	12746290	Os01g0803200	1	34033159	34034924	Oc1*	LOC_Os01g58890		Cysteine proteinase inhibitor-I (Oryzacystatin-I). (Os01t0803200-01);Similar to Cysteine protease inhibitor. (Os01t0803200-02)		OC1	Oc1*, Oc1, OC-I, SPOC-I, OsCP1, Oc, OCI, OsCYS1, OsPR6b, PR6b		ORYZACYSTATIN 1	Oryzacystatin1, Oryzacystatin-1, Oryzacystatin I, Oryzacystatin-I, Cysteine proteinase inhibitor 1, cystatin-I, oryzacystatin, Pathogenesis related gene 6b
Q69QL4	prx99	Peroxidase	Oryza sativa subsp. japonica	1	1	6	3	2	20	250091344	-0.630237	20.0199	-3.22445	0.0063747	0.0336397	-2.59135	0.209345	1	1	WT_LD - WT_SD	limma	0.0063747	0.0336397	FALSE	candidate	250091344	Os07g0156200	7	3011373	3014163	prx99	LOC_Os07g06175		Haem peroxidase, plant/fungal/bacterial family protein. (Os07t0156200-00)			prx99			class III peroxidase 99
Q5Z7N3	Os06g0728000	HMG protein	Oryza sativa subsp. japonica	1	1	6	3	18	18	1110849696	-0.894076	20.5362	-3.22376	0.00638328	0.0336563	-2.59266	0.209442	1	1	WT_LD - WT_SD	limma	0.00638328	0.0336563	FALSE	candidate	1110849696	Os06g0728000	6	30993280	30995120	HMGB1	LOC_Os06g51220	HMGB1|OsHMGB1	High mobility group (HMG) protein (Os06t0728000-01);HMG1 protein (HMGB1). (Os06t0728000-02)	HMGB1	HMGB1	OsHMGB1, OsMNB1B, MNB1B	High mobility group protein B1, high mobility group B1	HIGH MOBILITY GROUP PROTEIN B1	High mobility group protein B1, High mobility group subgroup B protein 1, high mobility group B1, DNA-binding protein MNB1B
Q688W0	Os05g0567800	Os05g0567800 protein	Oryza sativa subsp. japonica	1	1	6	3	5	5	6303646	-0.588487	16.0461	-3.21613	0.00647936	0.0340469	-2.60715	0.210523	1	1	WT_LD - WT_SD	limma	0.00647936	0.0340469	FALSE	candidate	6303646	Os05g0567800	5	28264787	28269370		LOC_Os05g49270		Similar to solute carrier family 2, facilitated glucose transporter member 8. (Os05t0567800-01);Similar to Integral membrane protein. (Os05t0567800-02)		ERD4	OsERD4		ERD PROTEIN 4	ERD protein 4, ERD-type monosaccharide transporter 4, monosaccharide transporter ERD4
Q656V1	Os01g0564300	peptidylprolyl isomerase	Oryza sativa subsp. japonica	1	1	6	3	3	3	5617714	-0.80103	15.0173	-3.18426	0.00689635	0.0353674	-2.6676	0.215079	1	1	WT_LD - WT_SD	limma	0.00689635	0.0353674	FALSE	candidate	5617714	Os01g0564300	1	21525509	21549819	OsFKBP46	LOC_Os01g38359		Peptidyl-prolyl cis-trans isomerase, FKBP-type domain containing protein. (Os01t0564300-01)			OsFKBP46, FKBP46			FK506 binding protein 46
Q8S1C7	CYP72A32	Cytochrome P450 monooxygenase	Oryza sativa subsp. japonica	1	1	6	3	1	5	9379469	-0.602532	16.371	-3.18277	0.00691653	0.0354415	-2.67043	0.215294	1	1	WT_LD - WT_SD	limma	0.00691653	0.0354415	FALSE	candidate	9379469	Os01g0602400	1	23673178	23675960	OsCYP72A32	LOC_Os01g41810		Similar to Cytochrome P450 monooxygenase CYP72A5 (Fragment). (Os01t0602400-01)		CYP72A32	OsCYP72A32		P-450 72A32	Cytochrome P450 72A32
Q53JF1	LOC_Os11g26190	Expressed protein	Oryza sativa subsp. japonica	1	1	6	3	4	4	31267370	-0.918262	16.6772	-3.16838	0.00711405	0.0360655	-2.6977	0.217376	1	1	WT_LD - WT_SD	limma	0.00711405	0.0360655	FALSE	candidate	31267370	Os11g0448700	11	14997460	14998182	OsRALF-31	LOC_Os11g26190		Conserved hypothetical protein. (Os11t0448700-01)		RALF31	OsRALF-31, OsRALF31, RALF-31		RAPID ALKALIZATION FACTOR 31	Rapid alkalization factor 31
Q7XE48	SSII-1	Soluble starch synthase 2-1, chloroplastic/amyloplastic	Oryza sativa subsp. japonica	1	1	6	3	9	10	8056268	-0.859932	16.3805	-3.16503	0.00716077	0.0361466	-2.70404	0.217862	1	1	WT_LD - WT_SD	limma	0.00716077	0.0361466	FALSE	candidate	8056268	Os10g0437600	10	15673243	15681075	OsSSIIc	LOC_Os10g30156	SSIIC	Starch synthase II-1, Starch biosynthesis (Os10t0437600-01)	OsSSII-1	SSIIC	OsSSIIc, SSII-1, SSII1	starch synthase II-1	SOLUBLE STARCH SYNTHASE IIC	Soluble starch synthase 2-1, chloroplastic/amyloplastic, Soluble starch synthase II-1
B7EMI6	Os04g0253000	Os04g0253000 protein	Oryza sativa subsp. japonica	1	1	6	3	14	15	52370037	-0.719356	19.0614	-3.136	0.00757924	0.0372345	-2.759	0.222112	1	1	WT_LD - WT_SD	limma	0.00757924	0.0372345	FALSE	candidate	52370037	Os04g0253000	4	9993501	9994503	H1	LOC_Os04g18090		Histone H1, Tolerance to cold and heat stress (Os04t0253000-01)	OsHis1.1		H1, OsH1			G1/S-phase gene H1
Q84YM9	Os07g0230700	Os07g0230700 protein	Oryza sativa subsp. japonica	1	1	6	3	3	3	1356345	-0.672167	12.7341	-3.12354	0.00776621	0.0377825	-2.78257	0.223954	1	1	WT_LD - WT_SD	limma	0.00776621	0.0377825	FALSE	candidate	1356345	Os07g0230700	7	7273026	7274721		LOC_Os07g12730		Protein of unknown function DUF567 family protein. (Os07t0230700-01)
Q6ZDJ2	Os08g0375400	Dirigent protein	Oryza sativa subsp. japonica	1	1	6	3	6	6	112499315	-0.642353	18.6394	-3.10817	0.00800324	0.0385526	-2.81163	0.226241	1	1	WT_LD - WT_SD	limma	0.00800324	0.0385526	FALSE	candidate	112499315	Os08g0375400	8	17613571	17614371		LOC_Os08g28790		Plant disease resistance response protein family protein. (Os08t0375400-01)
Q0IQK9	LTP	Non-specific lipid-transfer protein 1	Oryza sativa subsp. japonica	1	1	6	3	3	11	1710932864	-0.697062	21.3324	-3.09757	0.00817091	0.0389961	-2.83166	0.227829	1	1	WT_LD - WT_SD	limma	0.00817091	0.0389961	FALSE	candidate	1710932864	Os12g0115100	12	737314	738254	OsLTP1.18	LOC_Os12g02320		Lipid transfer protein Class II, Lipid transfer protein a15 (Os12t0115100-01)	LTPC2		OsLTP1.18, OsLTP1, nsLTP1, a15, OsLtpI.18, LTPC2, OsLTPC2	lipid transfer protein Class II		non-specific lipid transfer protein 1.18, lipid transfer protein 1.18, type 1 non-specific lipid transfer protein 18, nonspecific lipid transfer protein-1, lipid transfer protein a15, lipid transfer protein Class II
Q7XUX5	Os04g0446500	peptidylprolyl isomerase	Oryza sativa subsp. japonica	1	1	6	3	5	5	2131598	-0.721446	14.6812	-3.09025	0.00828868	0.0392555	-2.84548	0.22893	1	1	WT_LD - WT_SD	limma	0.00828868	0.0392555	FALSE	candidate	2131598	Os04g0446500	4	22258294	22262579	OsFKBP58	LOC_Os04g36890		Similar to OSIGBa0140O07.15 protein. (Os04t0446500-01);Similar to FK506-binding protein 2 precursor (EC 5.2.1.8) (Peptidyl-prolyl cis- trans isomerase) (PPIase) (Rotamase) (FKBP-13) (FKBP-15). (Os04t0446500-02)			OsFKBP58, OsFKBP53a, BIP122			FK506 binding protein 58, FK506 binding protein 53a, brassinosteroid receptor kinase (BRI1)-interacting protein 122, BRI1-interacting protein 122, brassinosteroid receptor kinase-interacting protein 122
Q2TN87	Os04g0208200	Os04g0208200 protein	Oryza sativa subsp. japonica	1	1	6	3	6	6	3935562	-0.725161	15.2807	-3.08777	0.00832897	0.039386	-2.85017	0.229303	1	1	WT_LD - WT_SD	limma	0.00832897	0.039386	FALSE	candidate	3935562	Os04g0208200	4	7250381	7251823	OsSAG12	LOC_Os04g13140	OsSAG12	Cysteine proteinase. (Os04t0208200-01)			OsSAG12, SAG12			senescence-associated gene 12
Q0JFG1	Os04g0106000	Os04g0106000 protein	Oryza sativa subsp. japonica	1	1	6	3	3	3	695459	-0.831854	14.8824	-3.06633	0.00868554	0.0405944	-2.89063	0.232553	1	1	WT_LD - WT_SD	limma	0.00868554	0.0405944	FALSE	candidate	695459	Os04g0106000	4	386221	386877		LOC_Os04g01570		Pectinesterase inhibitor domain containing protein. (Os04t0106000-01)		PMEI17	OsPMEI17		PECTIN METHYLESTERASE INHIBITOR 17	PME inhibitor 17, pectin methylesterase inhibitor 17
Q8H6H2	PHT1-4	Probable inorganic phosphate transporter 1-4	Oryza sativa subsp. japonica	1	1	6	3	3	3	11765133	-0.696707	16.7269	-3.05953	0.00880168	0.0409334	-2.90344	0.23359	1	1	WT_LD - WT_SD	limma	0.00880168	0.0409334	FALSE	candidate	11765133	Os04g0186400	4	5846286	5849272	PT4	LOC_Os04g10750	OsPht1;4|OsPT4	Pi transporter, Pi homeostasis, Embryo development, Seed germination (Os04t0186400-01);Similar to Phosphate transporter 6. (Os04t0186400-02)	PT4, OsPT4, PHT1-4, OsPht1;4, PHT1-2	PT4	OsPT4, PHT1-4, OsPht1;4, PHT1-2, PHT1;4, OsPHT1;4	PHOSPHATE TRANSPORTER 4, Probable inorganic phosphate transporter 1-4	PHOSPHATE TRANSPORTER 4	Probable inorganic phosphate transporter 1-4, Plant Phosphate Transporter 1;4
Q7XT44	Os04g0121100	Os04g0121100 protein	Oryza sativa subsp. japonica	1	1	6	3	11	15	51633128	-0.921173	18.4763	-3.03115	0.00930365	0.0422211	-2.95692	0.237956	1	1	WT_LD - WT_SD	limma	0.00930365	0.0422211	FALSE	candidate	51633128	Os04g0121100	4	1248450	1260282	OsSub34	LOC_Os04g03050		Similar to OSIGBa0115D20.4 protein. (Os04t0121100-01)		SUB34	OsSub34		SUBTILISIN 34	Subtilisin 34
Q7XVC6	Os04g0382900	Os04g0382900 protein	Oryza sativa subsp. japonica	1	1	6	3	4	5	11724346	-0.667629	16.0336	-3.00894	0.00971623	0.0433623	-2.99871	0.241413	1	1	WT_LD - WT_SD	limma	0.00971623	0.0433623	FALSE	candidate	11724346	Os04g0382900	4	18786423	18787210	OsRALF-14	LOC_Os04g31410		Conserved hypothetical protein. (Os04t0382900-01)		RALF14	OsRALF-14, OsRALF14, RALF-14		RAPID ALKALIZATION FACTOR 14	Rapid alkalization factor 14
Q0DPW6	Os03g0656100	Os03g0656100 protein (Fragment)	Oryza sativa subsp. japonica	1	1	6	3	5	5	13983940	-0.62884	15.5329	-2.97363	0.0104097	0.0450198	-3.06504	0.24698	1	1	WT_LD - WT_SD	limma	0.0104097	0.0450198	FALSE	candidate	13983940	Os03g0656100	3	25599781	25600275		LOC_Os03g45340		Similar to Hsp20/alpha crystallin family protein, expressed. (Os03t0656100-01)
Q5VPR6	Os06g0118700	Os06g0118700 protein	Oryza sativa subsp. japonica	1	1	6	3	17	17	160411488	-0.711106	21.0461	-2.95908	0.0107094	0.0456441	-3.09231	0.2493	1	1	WT_LD - WT_SD	limma	0.0107094	0.0456441	FALSE	candidate	160411488	Os06g0118700	6	1011587	1014688		LOC_Os06g02780		Peptidase A1 domain containing protein. (Os06t0118700-01);Peptidase A1 domain containing protein. (Os06t0118700-02)
Q0DFD6	Os05g0597100	Os05g0597100 protein	Oryza sativa subsp. japonica	1	1	6	3	10	10	25826432	-1.24883	18.325	-2.95812	0.0107294	0.0456536	-3.09411	0.249453	1	1	WT_LD - WT_SD	limma	0.0107294	0.0456536	TRUE	hit	25826432	Os05g0597100	5	29753515	29756314	HDT1	LOC_Os05g51830	OsHDT1|HDT701	Histone H4 deacetylase, Negative regulation of innate immunity (Os05t0597100-01)	HDT1, OsHDT1, HDT701	HDT1	OsHDT1, HDT701, OsHDT701	HISTONE DEACETYLASE 1, histone deacetylase OsHDT1, histone deacetylase701, histone deacetylase 701	HISTONE DEACETYLASE 1	histone deacetylase OsHDT1, histone deacetylase701, histone deacetylase 701
P38419	CM-LOX1	Lipoxygenase 7, chloroplastic	Oryza sativa subsp. japonica	1	1	6	3	10	10	32267997	-1.17734	18.304	-2.91928	0.0115734	0.0479515	-3.16681	0.255723	1	1	WT_LD - WT_SD	limma	0.0115734	0.0479515	TRUE	hit	32267997	Os08g0508800	8	25216460	25224078	Lox2:Os:1	LOC_Os08g39840	OsHI-LOX|OsLOX9	Type 2 13-lipoxygenase, Herbivore-induced defense response (Os08t0508800-01)	OsHI-LOX		Lox2:Os:1, OsLOX9, LOX9, OsLOX8, LOX8, OsLOX2, LOX2, OsRLL, OsHI-LOX, HI-LOX, RLL2 LOX, RLL2, Lox2osPil, OsLOX2;1, LOX2;1, OsLOX1	herbivore-induced type 2 13-lipoxygenase		lipoxygenase Lox2:Os:1, lipoxygenase 9, lipoxygenase 8, herbivore-induced type 2 13-lipoxygenase, RLL2 lipoxygenase
Q5VPL8	Os06g0581300	Os06g0581300 protein	Oryza sativa subsp. japonica	1	1	6	3	2	2	1690984	-0.772319	11.651	-2.94137	0.011889	0.0488016	-3.14571	0.252144	1	1	WT_LD - WT_SD	limma	0.011889	0.0488016	FALSE	candidate	1690984	Os06g0581300	6	22699043	22704976		LOC_Os06g38320		Hypothetical conserved gene. (Os06t0581300-01);Protein of unknown function DUF1475 family protein. (Os06t0581300-02)
Q10J94	Os03g0429000	Cysteine proteinase inhibitor 8	Oryza sativa subsp. japonica	1	1	6	3	3	3	14676451	-0.610735	15.5131	-2.85948	0.0130028	0.0516938	-3.27837	0.265591	1	1	WT_LD - WT_SD	limma	0.0130028	0.0516938	FALSE	candidate	14676451	Os03g0429000	3	17949269	17950045		LOC_Os03g31510		Proteinase inhibitor I25, cystatin domain containing protein. (Os03t0429000-01)						proteinase inhibitor
A1A697	HK5	Probable histidine kinase 5	Oryza sativa subsp. japonica	1	1	6	3	1	2	21330312	-0.610718	12.7937	-2.84266	0.0134351	0.0527686	-3.30965	0.268412	1	1	WT_LD - WT_SD	limma	0.0134351	0.0527686	FALSE	candidate	21330312	Os10g0362300	10	11191930	11203599	HK5	LOC_Os10g21810	OHK3|OsHk5	Similar to Histidine kinase 3. (Os10t0362300-01);Similar to Histidine kinase. (Os10t0362300-02);Histidine kinase, Cytokinin signaling (Os10t0362300-03);Histidine kinase, Cytokinin signaling (Os10t0362300-04)	HK5, OHK3a, OHK3, HK, OsHK5, Crl3, Ohk3, OsHK2, OHK3b	HK5	OHK3, HK, OsHK5, Crl3, Ohk3, OsHK2	HISTIDINE KINASE 5, Oryza sativa histidine kinase 3a, histidine kinase 5, His kinase 5, Oryza sativa histidine kinase 3b	HISTIDINE KINASE 5	histidine kinase 5, His kinase 5
Q6K8R2	Cht6	Chitinase 6	Oryza sativa subsp. japonica	1	1	6	3	5	5	28598312	-0.837695	16.8146	-2.84284	0.0134303	0.0527686	-3.30931	0.268381	1	1	WT_LD - WT_SD	limma	0.0134303	0.0527686	FALSE	candidate	28598312	Os02g0605900	2	23743045	23744109	Cht6	LOC_Os02g39330		Similar to Chitinase (EC 3.2.1.14) A. (Os02t0605900-01)		CHT6	Cht6		CHITINASE 6	Chitinase6, Chitinase 6, Pathogenesis related (PR)-3 chitinase 6, Chitinase-6
Q2R2T5	LOC_Os11g34720	Purple acid phosphatase	Oryza sativa subsp. japonica	1	1	6	3	2	2	2247388	-0.761666	13.4988	-2.8401	0.0135022	0.0528587	-3.31441	0.268844	1	1	WT_LD - WT_SD	limma	0.0135022	0.0528587	FALSE	candidate	2247388	Os11g0549620	11	20343336	20349189	OsPAP7	LOC_Os11g34720		Similar to Purple acid phosphatase. (Os11t0549620-01)		PAP7	OsPAP7		PURPLE ACID PHOSPHATASE 7	purple acid phosphatase 7
Q5VPQ6	Os06g0119600	Os06g0119600 protein	Oryza sativa subsp. japonica	1	1	6	3	5	6	71938873	-0.620656	19.8296	-2.79424	0.0147601	0.0563288	-3.39946	0.27665	1	1	WT_LD - WT_SD	limma	0.0147601	0.0563288	FALSE	candidate	71938873	Os06g0119600	6	1063563	1066532		LOC_Os06g02900		Peptidase aspartic, catalytic domain containing protein. (Os06t0119600-01)
Q8LHL0	Os07g0623300	Os07g0623300 protein	Oryza sativa subsp. japonica	1	1	6	3	3	5	10293265	-0.914563	17.2783	-2.78262	0.0150969	0.0570162	-3.42097	0.278653	1	1	WT_LD - WT_SD	limma	0.0150969	0.0570162	FALSE	candidate	10293265	Os07g0623300	7	25793520	25796646		LOC_Os07g43050		Similar to Splicing factor SC35. (Os07t0623300-01)		SC35B	OsSC32, Os-SC32, SC32, OsSC35b, Os-SC35b			SC subfamily protein 35b
A0A0P0WLH4	Os05g0364600	Os05g0364600 protein	Oryza sativa subsp. japonica	1	1	6	3	1	4	24412249	-1.1997	18.1052	-2.76797	0.0155319	0.0579172	-3.44804	0.281192	1	1	WT_LD - WT_SD	limma	0.0155319	0.0579172	FALSE	candidate	24412249	Os05g0364600	5	17446137	17453102		LOC_Os05g30140		Similar to pre-mRNA-splicing factor SF2. (Os05t0364600-01)		SRP33A	Os-SR33a, OsSR33a, SR33a, OsSRp33a, Os-SRp33a		SERINE/ARGININE-RICH PROTEIN 33A	Serine/Arginine-Rich Protein Splicing Factor 33a, Serine/Arginine-Rich Protein 33a, SR Protein 33a, SR subfamily protein 33a
Q2QNB0	LOC_Os12g38430	Os12g0572400 protein	Oryza sativa subsp. japonica	1	1	6	3	1	5	13045375	-0.856826	17.1661	-2.67376	0.018637	0.0645928	-3.62122	0.297891	1	1	WT_LD - WT_SD	limma	0.018637	0.0645928	FALSE	candidate	13045375	Os12g0572400	12	23589647	23593482		LOC_Os12g38430	OsSCL30	SCL subfamily protein of serine/arginine (SR) -rich protein family, Negative regulation of tolerance to low temperature, drought and salt (Os12t0572400-01);Similar to Pre-mRNA splicing factor (Fragment). (Os12t0572400-02)	OsSCL30	SCL30B	OsSCL30, Os-SCL30, SCL30, OsSCL30b, Os-SCL30b		SC35-LIKE PROTEIN 30B	SC35-like protein 30b, SCL subfamily protein 30b
O24230	EXPB2	Expansin-B2	Oryza sativa subsp. japonica	1	1	6	3	5	7	19314586	-0.815642	16.9004	-2.64812	0.0195817	0.0665215	-3.66805	0.302548	1	1	WT_LD - WT_SD	limma	0.0195817	0.0665215	FALSE	candidate	19314586	Os10g0555700	10	21835933	21837651	OsEXPB2	LOC_Os10g40710	OsEXPB2	Beta-expansin 2, Regulation of root system architecture, Root hair formation (Os10t0555700-02)	OsEXPB2	EXPB2	OsEXPB2, OsaEXPb1.9, EXPb1.9	Beta-expansin 2, ?-expansin 2	BETA-EXPANSIN 2	Expansin-B2, Beta-expansin-2
Q8RZF8	Os01g0652100	Os01g0652100 protein	Oryza sativa subsp. japonica	1	1	6	3	3	3	9581653	-0.97502	15.2407	-2.64733	0.0196115	0.0665215	-3.66949	0.302692	1	1	WT_LD - WT_SD	limma	0.0196115	0.0665215	FALSE	candidate	9581653	Os01g0652100	1	26368398	26374101	OsTBL21	LOC_Os01g46350		Protein of unknown function DUF231, plant domain containing protein. (Os01t0652100-01)			OsTBL21, TBL21			trichome birefringence-like 21
Q10CU4	LOC_Os03g53860	Glycosyl hydrolase family 3 N terminal domain containing protein, expressed	Oryza sativa subsp. japonica	1	1	6	3	27	30	284014888	-0.689595	21.2018	-2.63298	0.020161	0.0676185	-3.69563	0.305319	1	1	WT_LD - WT_SD	limma	0.020161	0.0676185	FALSE	candidate	284014888	Os03g0749500	3	30883130	30887955		LOC_Os03g53860		Similar to Exo-beta-glucanase. (Os03t0749500-01)
Q0D3Q1	Os07g0673500	Os07g0673500 protein	Oryza sativa subsp. japonica	1	1	6	3	8	11	29165005	-1.20776	18.5362	-2.62136	0.0206173	0.0688355	-3.71679	0.30746	1	1	WT_LD - WT_SD	limma	0.0206173	0.0688355	FALSE	candidate	29165005	Os07g0673500	7	28469782	28474153		LOC_Os07g47630		Similar to ASF/SF2-like pre-mRNA splicing factor SRP32''. (Os07t0673500-01);Similar to cDNA clone:001-208-C08, full insert sequence (Fragment). (Os07t0673500-02)		SRP33B	Os-SR33, OsSR33, SR33, OsSRp33b, Os-SRp33b		SERINE/ARGININE-RICH PROTEIN 33B	Serine/Arginine-Rich Protein Splicing Factor 33b, Serine/Arginine-Rich Protein 33b, SR Protein 33b, SR subfamily protein 33b
Q6ESQ0	Os02g0670400	Os02g0670400 protein	Oryza sativa subsp. japonica	1	1	6	3	6	6	30357406	-0.607672	18.9768	-2.60455	0.0212948	0.0704394	-3.74733	0.310572	1	1	WT_LD - WT_SD	limma	0.0212948	0.0704394	FALSE	candidate	30357406	Os02g0670400	2	27225269	27226956		LOC_Os02g44930		Similar to HMGc1 protein. (Os02t0670400-01)		HMGB707	OsHMGB706		HIGH MOBILITY GROUP PROTEIN B706	high-mobility group protein
Q10LL5	LOC_Os03g22380	Os03g0344100 protein	Oryza sativa subsp. japonica	1	1	6	3	5	7	24412249	-1.03708	18.6063	-2.59059	0.0218735	0.0716385	-3.77263	0.313171	1	1	WT_LD - WT_SD	limma	0.0218735	0.0716385	FALSE	candidate	24412249	Os03g0344100	3	12814604	12819290		LOC_Os03g22380		Similar to ASF/SF2-like pre-mRNA splicing factor SRP32''. (Os03t0344100-01);Similar to Alternative splicing regulator. (Os03t0344100-02)		SRP32	Os-SR32, OsSR32, SR32, OsSRp32, Os-SRp32		SERINE/ARGININE-RICH PROTEIN 32	Serine/Arginine-Rich Protein Splicing Factor 32, Serine/Arginine-Rich Protein 32, SR Protein 32, SR subfamily protein 32
Q6K542	Os02g0252100	Os02g0252100 protein	Oryza sativa subsp. japonica	1	1	6	3	3	4	14749722	-0.837594	17.0065	-2.4541	0.0283953	0.0858655	-4.0177	0.33935	1	1	WT_LD - WT_SD	limma	0.0283953	0.0858655	FALSE	candidate	14749722	Os02g0252100	2	8553859	8558162		LOC_Os02g15310		Similar to SC35-like splicing factor SCL30, 30 kD. (Os02t0252100-02)		SCL30A	Os-SCL30a, OsSCL30a, SCL30a		SC35-LIKE PROTEIN 30A	SC35-like protein 30a, SCL subfamily protein 30a
Q7XTT4	Os04g0620700	Nucleolin 2	Oryza sativa subsp. japonica	1	1	6	3	12	12	13189334	-0.914641	17.1908	-2.45306	0.0284515	0.085976	-4.01955	0.339555	1	1	WT_LD - WT_SD	limma	0.0284515	0.085976	FALSE	candidate	13189334	Os04g0620700	4	31544124	31551203	OsNUC1-S	LOC_Os04g52960	OsNUC1	Nucleolin-like protein, Salt stress response (Os04t0620700-01);Short isoform of nucleolin, Salt-stress tolerance, Photosynthetic enhancement (Os04t0620700-02)	OsNUC1, OsNUC1-L, OsNUC1-S	NUC1	OsNUC1, OsNUC1-S, OsNUC1-L	nucleolin 1, NUCLEOLIN1-S	NUCLEOLIN 1	nucleolin 1, OsNucleolin1-L, OsNucleolin1-S
Q94HA1	GASR1	Gibberellin stimulated transcript related protein 1	Oryza sativa subsp. japonica	1	1	6	3	2	2	3207590	-0.897553	12.9676	-2.44028	0.0291513	0.0873832	-4.04226	0.342077	1	1	WT_LD - WT_SD	limma	0.0291513	0.0873832	FALSE	candidate	3207590	Os03g0760800	3	31464821	31465623	GASR1	LOC_Os03g55290	OsGASR1	A member of the GAST (gibberellin (GA)-Stimulated Transcript) family, Control of seedling growth and ?-amylase expression, Cell proliferation in meristems and panicles development (Os03t0760800-01)	GASR1, OsGASR1		OsGASR1, GASR1	GA Stimulated Rice 1, GA-stimulated transcript-related gene 1		GAST (GA-stimulated transcript) homolog 1, GAST homolog 1, GA-stimulated transcript homolog 1, GA-stimulated transcript-related gene 1
Q5QNJ0	Os01g0214600	Os01g0214600 protein	Oryza sativa subsp. japonica	1	1	6	3	3	3	3911495	-0.664221	16.0894	-2.3974	0.0316216	0.092329	-4.11811	0.350627	1	1	WT_LD - WT_SD	limma	0.0316216	0.092329	FALSE	candidate	3911495	Os01g0214600	1	6267440	6270770	OsGELP2	LOC_Os01g11620		Lipase, GDSL domain containing protein. (Os01t0214600-01)		GELP2	OsGELP2, OsGELP2a, OsGELP2b		GDSL ESTERASE/LIPASE PROTEIN 2	GDSL esterase/lipase protein 2
Q0JPA6	Os01g0233000	Salt stress root protein RS1	Oryza sativa subsp. japonica	1	1	6	3	20	20	313507880	-0.586365	20.204	-2.39294	0.0318897	0.0928054	-4.12597	0.351525	1	1	WT_LD - WT_SD	limma	0.0318897	0.0928054	FALSE	candidate	313507880	Os01g0233000	1	7363663	7366111	OsDREPP1	LOC_Os01g13210		DREPP plasma membrane polypeptide family protein. (Os01t0233000-01)			OsDREPP1, DREPP1, RS1			developmentally regulated plasma membrane polypeptide 1
Q0J3T7	Os08g0554100	rhamnogalacturonan endolyase	Oryza sativa subsp. japonica	1	1	6	3	2	3	0	-0.585584	13.0493	-2.32826	0.0360289	0.10119	-4.23928	0.364695	1	1	WT_LD - WT_SD	limma	0.0360289	0.10119	FALSE	candidate	0	Os08g0554100	8	27714041	27718673		LOC_Os08g44020		Similar to MYST1 protein (Fragment). (Os08t0554100-01);Similar to predicted protein. (Os08t0554100-02)
A0A0P0Y5P0	Os11g0704700	Os11g0704700 protein	Oryza sativa subsp. japonica	1	1	6	3	0	2	3962200	-0.81787	15.9239	-2.3139	0.0370147	0.10293	-4.26427	0.36766	1	1	WT_LD - WT_SD	limma	0.0370147	0.10293	FALSE	candidate	3962200	Os11g0704700	11	28846127	28852901		LOC_Os11g47830		RNA recognition motif domain domain containing protein. (Os11t0704700-01)		SCL57	Os-SCL57, OsSCL57		SC35-LIKE PROTEIN 57	SC35-like protein 57, SCL subfamily protein 57
Q6Z1C0	Os08g0192900	Nucleolin 1	Oryza sativa subsp. japonica	1	1	6	3	7	7	5124264	-0.822596	15.9174	-2.30087	0.0379315	0.104867	-4.28689	0.370364	1	1	WT_LD - WT_SD	limma	0.0379315	0.104867	FALSE	candidate	5124264	Os08g0192900	8	5422274	5426674	OS-NUC	LOC_Os08g09350		Nucleotide-binding, alpha-beta plait domain containing protein. (Os08t0192900-01);Similar to H0714H04.9 protein. (Os08t0192900-02)			OS-NUC			RNA-binding nucleolin
A0A0P0VG62	Os02g0203000	Os02g0203000 protein	Oryza sativa subsp. japonica	1	1	6	3	3	3	3752181	-0.884901	15.8647	-2.28818	0.0388448	0.106696	-4.30886	0.373009	1	1	WT_LD - WT_SD	limma	0.0388448	0.106696	FALSE	candidate	3752181	Os02g0203000	2	5760788	5763128	OsbZIP18	LOC_Os02g10860	OsbZIP18	bZIP transcription factor, Homolog of Arabidopsis HY5 transcription factor, Photomorphogenesis, Positive regulation of serotonin biosynthesis, Negative control of UV-B tolerance (Os02t0203000-01)	OsHY5L1, OsbZIP18	BZIP18	OsbZIP18	LONG HYPOCOTYL 5 LIKE 1, HY5-like 1, bZIP transcription factor 18	b-ZIP TRANSCRIPTION FACTOR 18	b-ZIP transcription factor 18
Q42993	Cht1	Chitinase 1	Oryza sativa subsp. japonica	1	1	6	3	2	3	3851709	-0.787075	14.7856	-2.21105	0.0448575	0.117308	-4.44126	0.389336	1	1	WT_LD - WT_SD	limma	0.0448575	0.117308	FALSE	candidate	3851709	Os06g0726200	6	30890834	30892050	Cht1*(Chi1)	LOC_Os06g51060	RC24	Similar to Chitinase 1. (Os06t0726200-02)		CHT1	Cht1*(Chi1), Ch16, Cht1, CHT-1, CH16, RC24, OsChia1a, OsChia1, Chi1, Cht1*, Chi-1, Cht-1, RCC1, OsCht-1, PR3		CHITINASE 1	Chitinase1, Chitinase 1, Pathogenesis related (PR)-3 chitinase 1, Class I chitinase a, Chitinase-1(class I)
P31110	Os12g0628600	Thaumatin-like protein	Oryza sativa subsp. japonica	1	1	6	3	2	4	157031638	-1.26308	18.3408	-2.20273	0.0455561	0.118684	-4.45543	0.391123	1	1	WT_LD - WT_SD	limma	0.0455561	0.118684	FALSE	candidate	157031638	Os12g0628600	12	26913087	26913851	OsPR5	LOC_Os12g43380	OsPR5|Pir2|PR-5|PR5-1|Ostlp	Similar to Thaumatin-like pathogenesis-related protein 3 precursor. (Os12t0628600-01)		PR5	OsPR5, Pir2, PR-5, PR5-1		PATHOGENESIS-RELATED GENE 5	pathogenesis-related gene 5, Pathogenesis-related protein class 5 gene
Q5VP99	Os06g0582600	Os06g0582600 protein	Oryza sativa subsp. japonica	1	1	6	3	8	8	9942849	-0.836687	16.5488	-2.19025	0.0466229	0.12055	-4.47662	0.393812	1	1	WT_LD - WT_SD	limma	0.0466229	0.12055	FALSE	candidate	9942849	Os06g0582600	6	22779409	22781032		LOC_Os06g38450		Similar to Cysteine proteinase. (Os06t0582600-01)
Q8L4V6	LOC_Os10g38780	glutathione transferase	Oryza sativa subsp. japonica	1	1	6	3	3	3	9365620	-0.587412	16.7303	-2.09071	0.0560061	0.13845	-4.64361	0.415662	1	1	WT_LD - WT_SD	limma	0.0560061	0.13845	FALSE	candidate	9365620	Os10g0531400	10	20645931	20646880	OsGSTU10	LOC_Os10g38780		Glutathione S-transferase GST 30 (EC 2.5.1.18). (Os10t0531400-01)		GSTU10	OsGSTU10		TAU GLUTATHIONE S-TRANSFERASE 10	glutathione transferase U10
A0A0N7KRV1	Os10g0442400	Glycosyltransferase	Oryza sativa subsp. japonica	1	1	6	3	3	3	529963	-1.25303	13.9229	-2.05083	0.060235	0.14565	-4.70943	0.424613	1	1	WT_LD - WT_SD	limma	0.060235	0.14565	FALSE	candidate	529963	Os10g0442400	10	15893749	15902924		LOC_Os10g30560		Similar to UDP-glucoronosyl and UDP-glucosyl transferase family protein, expressed. (Os10t0442400-01)
Q69JF4	Os09g0538000	Os09g0538000 protein	Oryza sativa subsp. japonica	1	1	6	3	13	13	490761660	-0.62431	20.407	-2.05081	0.0602366	0.14565	-4.70946	0.424616	1	1	WT_LD - WT_SD	limma	0.0602366	0.14565	FALSE	candidate	490761660	Os09g0538000	9	21165219	21167647	OsRNS5	LOC_Os09g36700		Ribonuclease T2 family protein. (Os09t0538000-01);RNase S-like protein. (Os09t0538000-04);Non-protein coding transcript. (Os09t0538000-05)		RNS5	OsRNS5		RIBONUCLEASE 5	RNase 5
Q9FWU4	LOC_Os10g34930	Os10g0491000 protein	Oryza sativa subsp. japonica	1	1	6	3	7	10	423196072	-0.671295	18.7004	-2.02171	0.0635073	0.150848	-4.75709	0.43122	1	1	WT_LD - WT_SD	limma	0.0635073	0.150848	FALSE	candidate	423196072	Os10g0491000	10	18640397	18641882		LOC_Os10g34930		Plant Basic Secretory Protein family protein. (Os10t0491000-01)						basic secretory protein
Q7F1Q9	Os01g0382000	Os01g0382000 protein	Oryza sativa subsp. japonica	1	1	6	3	6	6	49657370	-1.05519	16.792	-2.00001	0.0660506	0.155754	-4.79236	0.436181	1	1	WT_LD - WT_SD	limma	0.0660506	0.155754	FALSE	candidate	49657370	Os01g0382000	1	15934495	15935317	OsPR1b	LOC_Os01g28450	OsPR1b|PR1b	Pathogenesis-related protein, Disease resistance (Os01t0382000-01)	PR1, OsPR1b	PR1B	OsPR1b, PR1b, OsPR1#011, OsPR1-11, PR-1b, OsPR-1b, PR1, PR-1, OsPR1a, PR1a	pathogenesis-related gene 1b	PATHOGENESIS-RELATED GENE 1B	pathogenesis-related gene 1b, PR1 basic, Pathogenesis-related protein class 1 basic gene, basic PR protein 1, Pathogenesis-related protein class 1, pathogenesis-related 1 protein
Q5JN45	Os01g0959000	Os01g0959000 protein	Oryza sativa subsp. japonica	1	1	6	3	3	3	5394882	-0.74578	12.7167	-1.89986	0.0790418	0.176951	-4.95247	0.459501	1	1	WT_LD - WT_SD	limma	0.0790418	0.176951	FALSE	candidate	5394882	Os01g0959000	1	42275543	42280544		LOC_Os01g72890	OsSR45	Splicing factor, mRNA processing (Os01t0959000-01)	OsSR45	SR45	OsSR45			splicing factor OsSR45
A3A0S7	Os01g0910500	Os01g0910500 protein	Oryza sativa subsp. japonica	1	1	6	3	4	4	0	-1.06101	12.1902	-1.85525	0.0855418	0.186774	-5.02228	0.470109	1	1	WT_LD - WT_SD	limma	0.0855418	0.186774	FALSE	candidate	0	Os01g0910500	1	39670759	39672253		None		Conserved hypothetical protein. (Os01t0910500-01)

## Sheet: hd1-1 LD 
Protein.ID	Gene	Protein.Description	Organism	found.in.files	found.in.file_P2777_fractionated_protein.tsv	found.in.conditions	found.in.reps	max.Unique.Peptides	max.Razor.Peptides	average.Total.Intensity	logFC	AveExpr	t	pvalue.limma	fdr.limma	B	pvalue.fdrtool	qval.fdrtool	lfdr.fdrtool	comparison	hit_annotation_method	pvalue	fdr	hit	hit_annotation	Total.Intensity	RAP.DB.id(Ensembl_plant_database)	Chromosome.scaffold.name	Gene.start..bp	Gene.end..bp	Gene.name	MSU (MSU_id)	Symbol(FUNRICE_database)	Description(RAP_db_database)	RAP.DB.Gene.Symbol.Synonym.s.	CGSNL.Gene.Symbol	Oryzabase.Gene.Symbol.Synonym.s.	RAP.DB.Gene.Name.Synonym.s.	CGSNL.Gene.Name	Oryzabase.Gene.Name.Synonym.s.
Q6Z4A7	45017	Probable 5'-adenylylsulfate reductase 1, chloroplastic	Oryza sativa subsp. japonica	1	1	6	3	21	21	96451244	1.54447	19.9019	12.8856	5.78e-09	3.58e-05	10.8821	1.43e-05	1	1	hd1_1_LD - hd1_1_SD	limma	5.78e-09	3.58e-05	TRUE	hit	96451244	Os07g0509800	7	19409979	19413299	OsAPRL1	LOC_Os07g32570		Similar to adenosine 5'-phosphosulfate reductase 2. (Os07t0509800-01)		APRL1	OsAPRL1, OsAPR1, APR1		ADENOSINE 5'-PHOSPHOSULFATE REDUCTASE-LIKE PROTEIN 1	adenosine 5'-phosphosulfate reductase-like protein 1
A0A0N7KDK1	Os01g0695100	Os01g0695100 protein	Oryza sativa subsp. japonica	1	1	6	3	2	2	10900092	1.91453	15.4223	10.581	6.58e-08	4.29e-05	8.63459	0.000366793	1	1	hd1_1_LD - hd1_1_SD	limma	6.58e-08	4.29e-05	TRUE	hit	10900092	Os01g0695100	1	28739988	28744762	OsPEAMT1	LOC_Os01g50030	OsPEAMT1	Similar to Phosphoethanolamine N-methyltransferase. (Os01t0695100-01);Phosphoethanolamine N-methyltransferase (Os01t0695100-02)	OsPEAMT1		OsPEAMT1	Phosphoethanolamine N-Methyltransferase 1		Phosphoethanolamine N-Methyltransferase 1
Q6Z7L3	Os02g0774100	Thioredoxin-like 3-1, chloroplastic	Oryza sativa subsp. japonica	1	1	6	3	7	7	39131559	0.85216	18.871	10.4525	7.63e-08	4.29e-05	8.49465	0.00043219	1	1	hd1_1_LD - hd1_1_SD	limma	7.63e-08	4.29e-05	FALSE	candidate	39131559	Os02g0774100	2	32684064	32686004		LOC_Os02g53400		Similar to thioredoxin-like 5. (Os02t0774100-00)
B7FA34	Os05g0548900	Os05g0548900 protein	Oryza sativa subsp. japonica	1	1	6	3	19	20	27476957	2.28348	19.0854	10.1918	1.04e-07	4.98e-05	8.20559	0.00059955	1	1	hd1_1_LD - hd1_1_SD	limma	1.04e-07	4.98e-05	TRUE	hit	27476957	Os05g0548900	5	27229414	27233659	OsPEAMT2	LOC_Os05g47540	OsPEAMT2	Similar to Phosphoethanolamine methyltransferase. (Os05t0548900-01)			OsPEAMT2			Phosphoethanolamine N-Methyltransferase 2
Q5VR43	Os01g0180300	Os01g0180300 protein	Oryza sativa subsp. japonica	1	1	6	3	57	57	49749354	0.767461	20.4916	9.68983	1.89e-07	6.54e-05	7.6286	0.00110318	1	1	hd1_1_LD - hd1_1_SD	limma	1.89e-07	6.54e-05	FALSE	candidate	49749354	Os01g0180300	1	4208556	4213302		LOC_Os01g08510		Lipoprotein, type 6 family protein. (Os01t0180300-01);Hypothetical conserved gene. (Os01t0180300-02)						MAR binding protein, matrix attachment region binding protein
Q6Z836	Os02g0134400	L-aspartate oxidase, chloroplastic	Oryza sativa subsp. japonica	1	1	6	3	2	2	0	1.51406	13.3746	9.68628	1.9e-07	6.54e-05	7.62442	0.00110784	1	1	hd1_1_LD - hd1_1_SD	limma	1.9e-07	6.54e-05	TRUE	hit	0	Os02g0134400	2	1821869	1826372	OsLASPO	LOC_Os02g04170	OsLASPO	Fumarate reductase/succinate dehydrogenase flavoprotein, C-terminal domain containing protein. (Os02t0134400-01)			OsLASPO			L-aspartate oxidase
Q6K6K3	Os02g0506600	Os02g0506600 protein	Oryza sativa subsp. japonica	1	1	6	3	3	3	1843352	1.71731	15.3726	9.49335	2.42e-07	7.87e-05	7.39514	0.00139039	1	1	hd1_1_LD - hd1_1_SD	limma	2.42e-07	7.87e-05	TRUE	hit	1843352	Os02g0506600	2	18059135	18059700		LOC_Os02g30320		Heat shock protein DnaJ, cysteine-rich domain domain containing protein. (Os02t0506600-01)
O64437	RINO1	Inositol-3-phosphate synthase 1	Oryza sativa subsp. japonica	1	1	6	3	14	21	37260152	1.41838	18.9431	9.3126	3.03e-07	8.53e-05	7.17646	0.00171401	1	1	hd1_1_LD - hd1_1_SD	limma	3.03e-07	8.53e-05	TRUE	hit	37260152	Os03g0192700	3	4825697	4829533	OsINO1	LOC_Os03g09250	OsINO1-1|OsINO1	Myo-inositol 3-phosphate synthase 1, Phytic acid biosynthesis, Determination of phytic acid accumulation in grain (Os03t0192700-01)	INO1, RINO1	INO1	OsINO1, MIPS, IPS, RINO1, OsINO1-1, OsRINO1, OsMIPS1, MIPS1	myo-inositol 3-phosphate synthase 1, 1D-myo-inositol 3-phosphate synthase 1	INOSITOL 1-PHOSPHATE SYNTHASE-1	inositol 1-phosphate synthase-1, Inositol-3-phosphate synthase, Myo-inositol-1-phosphate synthase, MI-1-P synthase, 1D-myo-inositol 3-phosphate synthase 1, rice myo-inositol-1-phosphate synthase, Ins(1)P1 synthase 1, 1L-myo-inositol-1-phosphate synthase 1, myo-inositol-1-phosphate synthase 1, L-myo-inositol 1-phosphate synthase 1
A0A0P0XHH9	Os08g0508500	Os08g0508500 protein	Oryza sativa subsp. japonica	1	1	6	3	3	3	4972977	0.799505	15.9246	9.03806	4.31e-07	0.000101992	6.83698	0.00233974	1	1	hd1_1_LD - hd1_1_SD	limma	4.31e-07	0.000101992	FALSE	candidate	4972977	Os08g0508500	8	25197278	25202912	JMJ717	LOC_Os08g39810		Similar to predicted protein. (Os08t0508500-00)			JMJ717			Jumonji 717
Q5Z6H0	Os06g0696600	Xyloglucan endotransglucosylase/hydrolase	Oryza sativa subsp. japonica	1	1	6	3	2	3	4065149	1.46654	16.4457	9.06744	4.15e-07	0.000101992	6.87373	0.00226398	1	1	hd1_1_LD - hd1_1_SD	limma	4.15e-07	0.000101992	TRUE	hit	4065149	Os06g0696600	6	29144888	29146522	OsXTH12	LOC_Os06g48180		Similar to Xyloglucan endo-transglycosylase homolog. (Os06t0696600-01)		XTH12	OsXTH12		XYLOGLUCAN ENDOTRANSGLUCOSYDASE/HYDROLASE 12	xyloglucan endotransglucosylase/hydrolase, xyloglucan endotransglucosylase 12
Q7X7V6	Os04g0606000	Os04g0606000 protein	Oryza sativa subsp. japonica	1	1	6	3	12	13	17142642	1.03782	18.3056	8.99784	4.54e-07	0.000101992	6.78649	0.00244725	1	1	hd1_1_LD - hd1_1_SD	limma	4.54e-07	0.000101992	TRUE	hit	17142642	Os04g0606000	4	30608872	30610396		LOC_Os04g51660		Transferase family protein. (Os04t0606000-01)
Q6ZHH7	Os02g0770800	Nitrate reductase	Oryza sativa subsp. japonica	1	1	6	3	4	4	0	1.69761	13.7344	8.79888	5.89e-07	0.000117653	6.53382	0.00304861	1	1	hd1_1_LD - hd1_1_SD	limma	5.89e-07	0.000117653	TRUE	hit	0	Os02g0770800	2	32513749	32517155	OsNIA1	LOC_Os02g53130	OsNIA1|OsNia1|OsNR2	NADH/NADPH-dependent nitrate reductase (Os02t0770800-01)	OsNR2		OsNIA1, OsNia1, NIA1, Nia1, OsNR, NR, OsNR2, NR2, NIA2	nitrate reductase 2		nitrate reductase, nitrate reductase 2, NO3-reductase 2, NADH/NADPH-dependent NO3-reductase 2
Q5NAM1	Os01g0237100	Os01g0237100 protein	Oryza sativa subsp. japonica	1	1	6	3	15	15	27724166	1.0235	18.2387	8.75455	6.25e-07	0.00012044	6.47686	0.00319976	1	1	hd1_1_LD - hd1_1_SD	limma	6.25e-07	0.00012044	TRUE	hit	27724166	Os01g0237100	1	7590433	7592743		LOC_Os01g13570		Phosphoglycerate mutase domain containing protein. (Os01t0237100-01)
A0A0P0W625	Os04g0111225	Os04g0111225 protein (Fragment)	Oryza sativa subsp. japonica	1	1	6	3	7	7	12976006	0.927069	17.0291	8.43589	9.58e-07	0.000167743	6.06016	0.00450333	1	1	hd1_1_LD - hd1_1_SD	limma	9.58e-07	0.000167743	FALSE	candidate	12976006	Os04g0111225	4	647538	650068		LOC_Os04g02050		Similar to H0215A08.5 protein. (Os04t0111225-00)
A0A0P0Y1K3	Os11g0291000	Os11g0291000 protein	Oryza sativa subsp. japonica	1	1	6	3	1	2	4703083	0.87745	15.7108	8.42281	9.76e-07	0.000167743	6.04278	0.00456592	1	1	hd1_1_LD - hd1_1_SD	limma	9.76e-07	0.000167743	FALSE	candidate	4703083	Os11g0291000	11	10575509	10582899		LOC_Os11g18690		Similar to Beta-D-xylosidase. (Os11t0291000-00)
Q7EZV3	Os08g0425200	Os08g0425200 protein	Oryza sativa subsp. japonica	1	1	6	3	6	6	7773048	1.2579	16.7205	8.38273	1.03e-06	0.000172382	5.98938	0.00476264	1	1	hd1_1_LD - hd1_1_SD	limma	1.03e-06	0.000172382	TRUE	hit	7773048	Os08g0425200	8	20423739	20427777	RcbX	LOC_Os08g32930		Chaperonin-like RbcX domain containing protein. (Os08t0425200-01)			RcbX, RbcX
B7F961	Os07g0548900	Os07g0548900 protein	Oryza sativa subsp. japonica	1	1	6	3	5	5	795256	0.838906	14.1695	8.24092	1.25e-06	0.000181735	5.79879	0.00552162	1	1	hd1_1_LD - hd1_1_SD	limma	1.25e-06	0.000181735	FALSE	candidate	795256	Os07g0548900	7	21788575	21793862		LOC_Os07g36420		Hypothetical conserved gene. (Os07t0548900-01)
Q6H7Q6	Os02g0194700	Lipoxygenase	Oryza sativa subsp. japonica	1	1	6	3	57	57	240586608	1.05467	21.6656	8.21839	1.29e-06	0.000181735	5.76827	0.00565178	1	1	hd1_1_LD - hd1_1_SD	limma	1.29e-06	0.000181735	TRUE	hit	240586608	Os02g0194700	2	5276686	5282626	OsLOX1	LOC_Os02g10120	OsLOX5	Similar to Lipoxygenase 2.3, chloroplast precursor (EC 1.13.11.12) (LOX2:Hv:3). (Os02t0194700-01);Similar to Lipoxygenase. (Os02t0194700-02)		LOX1	OsLOX1, OsLOX5		LIPOXYGENASE 1	lipoxygenase 1
Q8H047	LOC_Os03g02750	Os03g0119300 protein	Oryza sativa subsp. japonica	1	1	6	3	8	8	8017342	0.949245	16.0965	8.21999	1.29e-06	0.000181735	5.77044	0.00564244	1	1	hd1_1_LD - hd1_1_SD	limma	1.29e-06	0.000181735	FALSE	candidate	8017342	Os03g0119300	3	1034068	1036671	OsSub25	LOC_Os03g02750		Peptidase S8, subtilisin-related domain containing protein. (Os03t0119300-01)		SUB25	OsSub25		SUBTILISIN 25	Subtilisin 25
Q0JFE2	Os04g0111200	Os04g0111200 protein	Oryza sativa subsp. japonica	1	1	6	3	14	18	78913332	1.44895	20.1386	8.15318	1.41e-06	0.000187018	5.67955	0.00604426	1	1	hd1_1_LD - hd1_1_SD	limma	1.41e-06	0.000187018	TRUE	hit	78913332	Os04g0111200	4	646206	647358		LOC_Os04g02050		Similar to ATP sulfurylase (Fragment). (Os04t0111200-01)			OsATPS, ATPS			ATP sulfurylase
Q7XSN8	SERR	Serine racemase	Oryza sativa subsp. japonica	1	1	6	3	7	7	5228342	0.585888	16.7388	8.13703	1.45e-06	0.000187018	5.65749	0.00614519	1	1	hd1_1_LD - hd1_1_SD	limma	1.45e-06	0.000187018	FALSE	candidate	5228342	Os04g0555900	4	27823815	27826495	SERR	LOC_Os04g46930	SerR	Pyridoxal phosphate-dependent enzyme, beta subunit domain containing protein. (Os04t0555900-01)			SerR			serine racemase
Q5VRY1	HSP18.0	18.0 kDa class II heat shock protein	Oryza sativa subsp. japonica	1	1	6	3	5	5	12292648	1.41027	15.5913	7.99783	1.76e-06	0.00020933	5.46593	0.00707992	1	1	hd1_1_LD - hd1_1_SD	limma	1.76e-06	0.00020933	TRUE	hit	12292648	Os01g0184100	1	4449070	4449876	OsHsp18.0	LOC_Os01g08860	OsHSP18.2|Oshsp18.0-CII	Class II small heat shock protein, Positive regulation in both Xoo resistance and heat/salt tolerance (Os01t0184100-01)	OsHsp18.0, Oshsp18.0-CII	HSP18.0-CII	OsHSP18.0-CII, Oshsp18.0-CII, OsHSP18.0, OsHSP18.2	Oryza sativa small heat shock protein 18.0	18.0 KDA CLASS II HEAT SHOCK PROTEIN	18.0 kDa class II heat shock protein, small heat shock protein 18.0
Q8S1X5	P0482D04.19	Os01g0926800 protein	Oryza sativa subsp. japonica	1	1	6	3	6	6	9529467	0.934122	17.2693	8.00068	1.75e-06	0.00020933	5.46988	0.00705957	1	1	hd1_1_LD - hd1_1_SD	limma	1.75e-06	0.00020933	FALSE	candidate	9529467	Os01g0926800	1	40644654	40648302		LOC_Os01g70210		Phosphatidylinositol transfer protein, Class III SEC14 protein, Important roles in rice immunity, Response to M. oryzae infection (Os01t0926800-01)	OsSec14-4					sec14 like protein
Q53RK7	LOC_Os03g50080	peptidylprolyl isomerase	Oryza sativa subsp. japonica	1	1	6	3	5	5	8093330	0.737413	16.2527	7.93994	1.91e-06	0.000222912	5.3855	0.00750491	1	1	hd1_1_LD - hd1_1_SD	limma	1.91e-06	0.000222912	FALSE	candidate	8093330	Os03g0708500	3	28565482	28566757	OsFKBP17-2	LOC_Os03g50080		Capsid/spike protein, ssDNA virus domain containing protein. (Os03t0708500-00)			OsFKBP17-2			FK506 binding protein 17-2
Q7X8Z8	GATA	Glutamyl-tRNA(Gln) amidotransferase subunit A, chloroplastic/mitochondrial	Oryza sativa subsp. japonica	1	1	6	3	18	18	60265542	1.09851	18.9082	7.74695	2.52e-06	0.000278025	5.11409	0.0090918	1	1	hd1_1_LD - hd1_1_SD	limma	2.52e-06	0.000278025	TRUE	hit	60265542	Os04g0643200	4	32736613	32739871		LOC_Os04g55050		Amidase family protein. (Os04t0643200-00)
P42863	Os06g0256500	Glucose-6-phosphate isomerase, cytosolic B	Oryza sativa subsp. japonica	1	1	6	3	11	32	389821512	0.636979	21.3718	7.67897	2.78e-06	0.000291144	5.01728	0.0097183	1	1	hd1_1_LD - hd1_1_SD	limma	2.78e-06	0.000291144	FALSE	candidate	389821512	Os06g0256500	6	8152444	8159313	Pgi2(Pgib)	LOC_Os06g14510	PGI2	Similar to Glucose-6-phosphate isomerase. (Os06t0256500-01)		PGI2	Pgi2(Pgib), Pgib, Pgi_2, Pgi2, GPI-B, PGI-B, PHI-B, Pgi-b, PGI-b, SIS, OsSIS, OsPGI2		PHOSPHOGLUCOISOMERASE 2	Phosphoglucoisomerase2, Phosphoglucoisomerase 2, Phosphoglucoisomerase-2, Glucose-6-phosphate isomerase, cytosolic B, Phosphoglucose isomerase B, Phosphohexose isomerase B, "glucose-6-phosphate isomerase, cytosolic B", sugar isomerase
Q5N7L5	Os01g0687500	Methionyl-tRNA formyltransferase	Oryza sativa subsp. japonica	1	1	6	3	16	16	16429752	0.733756	18.4063	7.63815	2.94e-06	0.000298804	4.95884	0.0101128	1	1	hd1_1_LD - hd1_1_SD	limma	2.94e-06	0.000298804	FALSE	candidate	16429752	Os01g0687500	1	28364038	28368033		LOC_Os01g49330		Methionine tRNA Formyltransferase-like domain containing protein. (Os01t0687500-01)
Q2R497	LOC_Os11g29230	Os11g0482400 protein	Oryza sativa subsp. japonica	1	1	6	3	11	11	7869006	0.681451	17.7534	7.57974	3.21e-06	0.000300732	4.87482	0.010702	1	1	hd1_1_LD - hd1_1_SD	limma	3.21e-06	0.000300732	FALSE	candidate	7869006	Os11g0482400	11	16943497	16946613		LOC_Os11g29230		Pentatricopeptide repeat domain containing protein. (Os11t0482400-01);Hypothetical conserved gene. (Os11t0482400-02)
Q6KA61	Os02g0285800	Os02g0285800 protein	Oryza sativa subsp. japonica	1	1	6	3	37	38	425115960	1.17959	20.6649	7.46833	3.78e-06	0.000333987	4.71324	0.0119111	1	1	hd1_1_LD - hd1_1_SD	limma	3.78e-06	0.000333987	TRUE	hit	425115960	Os02g0285800	2	10739451	10747067		LOC_Os02g18450		Similar to GTP-binding protein typA (Tyrosine phosphorylated protein A). (Os02t0285800-01);Similar to predicted protein. (Os02t0285800-02)
A0A0P0X4N7	Os07g0243150	Os07g0243150 protein	Oryza sativa subsp. japonica	1	1	6	3	3	3	8970307	1.44849	15.9387	7.41524	4.09e-06	0.000339726	4.63562	0.0125289	1	1	hd1_1_LD - hd1_1_SD	limma	4.09e-06	0.000339726	TRUE	hit	8970307	Os07g0243150	7	7982657	7983155		LOC_Os07g13969		Hypothetical conserved gene. (Os07t0243150-01)
Q0DR06	Os03g0428800	Os03g0428800 protein	Oryza sativa subsp. japonica	1	1	6	3	3	3	5611072	0.631988	15.5913	7.41664	4.08e-06	0.000339726	4.63768	0.0125122	1	1	hd1_1_LD - hd1_1_SD	limma	4.08e-06	0.000339726	FALSE	candidate	5611072	Os03g0428800	3	17940066	17942462		LOC_Os03g31490		Tetratricopeptide-like helical domain containing protein. (Os03t0428800-01)
Q6ZG03	Os08g0276100	Os08g0276100 protein	Oryza sativa subsp. japonica	1	1	6	3	26	26	208959916	0.767826	20.4549	7.33515	4.6e-06	0.000362773	4.5178	0.0135143	1	1	hd1_1_LD - hd1_1_SD	limma	4.6e-06	0.000362773	FALSE	candidate	208959916	Os08g0276100	8	10630309	10633641		LOC_Os08g17390		Similar to NDF1 (NDH-DEPENDENT CYCLIC ELECTRON FLOW 1). (Os08t0276100-01)
Q7G7N4	Os03g0758900	Os03g0758900 protein	Oryza sativa subsp. japonica	1	1	6	3	16	16	32046491	0.989381	18.6019	7.33124	4.63e-06	0.000362773	4.51202	0.0135641	1	1	hd1_1_LD - hd1_1_SD	limma	4.63e-06	0.000362773	FALSE	candidate	32046491	Os03g0758900	3	31391410	31394044	OsWRKY4	LOC_Os03g55164		Similar to predicted protein. (Os03t0758900-01)		WRKY4	OsWRKY4, WRKY122, OsWRKY122		WRKY GENE 4	Rice WRKY gene4
Q67J10	Os09g0460300	Os09g0460300 protein	Oryza sativa subsp. japonica	1	1	6	3	11	12	35813423	1.21653	18.045	7.2887	4.93e-06	0.000381789	4.44905	0.0141167	1	1	hd1_1_LD - hd1_1_SD	limma	4.93e-06	0.000381789	TRUE	hit	35813423	Os09g0460300	9	17414087	17415604		LOC_Os09g28620		Alpha/beta hydrolase fold-3 domain containing protein. (Os09t0460300-01)
Q6L506	RIBA3	Probable monofunctional riboflavin biosynthesis protein RIBA 3, chloroplastic	Oryza sativa subsp. japonica	1	1	6	3	21	24	56691362	0.772841	20.1423	7.19149	5.71e-06	0.000420924	4.30418	0.0154546	1	1	hd1_1_LD - hd1_1_SD	limma	5.71e-06	0.000420924	FALSE	candidate	56691362	Os05g0460600	5	22625667	22629028		LOC_Os05g38570		Similar to GTP cyclohydrolase II/3,4-dihydroxy-2-butanone-4-phosphate synthase- like protein (Fragment). (Os05t0460600-01);Similar to riboflavin biosynthesis protein ribAB. (Os05t0460600-02)
Q6ZJ11	Os08g0557400	acid phosphatase	Oryza sativa subsp. japonica	1	1	6	3	12	12	86149886	0.650936	19.7641	7.15214	6.06e-06	0.000431369	4.24514	0.0160271	1	1	hd1_1_LD - hd1_1_SD	limma	6.06e-06	0.000431369	FALSE	candidate	86149886	Os08g0557400	8	27888907	27893038	OsPP104	LOC_Os08g44320		Protein tyrosine phosphatase-like protein. (Os08t0557400-01)			OsPP104			Protein phosphatase 104
Q8W855	AOX1C	Ubiquinol oxidase 1c, mitochondrial	Oryza sativa subsp. japonica	1	1	6	3	8	10	4047178	0.63617	16.9488	7.1543	6.04e-06	0.000431369	4.24839	0.0159952	1	1	hd1_1_LD - hd1_1_SD	limma	6.04e-06	0.000431369	FALSE	candidate	4047178	Os02g0700400	2	28812685	28814078	AOX1C	LOC_Os02g47200	OsAOX1c|AOX1c	Homodimeric diiron-carboxylate protein, Cyanide-resistant respiration in mitochondria, Reactive oxygen species (ROS) scavenging (Os02t0700400-01)	AOX1C, OsAOX1c	AOX1C	OsAOX1c	ALTERNATIVE OXIDASE 1C, alternative oxidase-1c	ALTERNATIVE OXIDASE 1C	alternative oxidase-1c, Os-ubiquinol oxidase 1, ubiquinol oxidase 1, ubiquinol oxidase 1c
A0A0P0V1F4	Os01g0259600	Os01g0259600 protein	Oryza sativa subsp. japonica	1	1	6	3	4	4	9468672	0.596704	15.3777	7.13655	6.21e-06	0.000431779	4.22169	0.0162591	1	1	hd1_1_LD - hd1_1_SD	limma	6.21e-06	0.000431779	FALSE	candidate	9468672	Os01g0259600	1	8701299	8708612		LOC_Os01g15490		Similar to phosphoadenosine phosphosulfate (PAPS) reductase family protein. (Os01t0259600-01)
Q0INV6	Os12g0287300	cysteine desulfurase	Oryza sativa subsp. japonica	1	1	6	3	7	7	39823953	0.781759	18.2858	7.14291	6.15e-06	0.000431779	4.23127	0.0161641	1	1	hd1_1_LD - hd1_1_SD	limma	6.15e-06	0.000431779	FALSE	candidate	39823953	Os12g0287300	12	10963340	10972286	OsISC2	LOC_Os12g18900		Cysteine desulfurase 1, chloroplastic, SufS (Os12t0287300-01);Similar to predicted protein. (Os12t0287300-02)		ISC2	OsISC2		IRON-SULFUR CLUSTER PROTEIN 2	Iron-sulfur cluster protein 2
Q84MN8	LOC_Os03g53230	sulfate adenylyltransferase	Oryza sativa subsp. japonica	1	1	6	3	6	6	45341955	1.0824	18.5503	7.12615	6.31e-06	0.000433781	4.20603	0.0164154	1	1	hd1_1_LD - hd1_1_SD	limma	6.31e-06	0.000433781	TRUE	hit	45341955	Os03g0743900	3	30532225	30535298	OsATPS	LOC_Os03g53230		Similar to ATP sulfurylase. (Os03t0743900-01)		ATPS	OsATPS, OsaATPS, PAPSS		ATP SULFURYLASE	ATP sulfurylase, bi-functional 3'-phosphoadenosine 5'-phosphosulfate synthethase
Q0DXF4	Os02g0756800	Os02g0756800 protein	Oryza sativa subsp. japonica	1	1	6	3	4	4	18857596	1.87165	16.4385	7.11592	6.41e-06	0.000435746	4.19061	0.0165706	1	1	hd1_1_LD - hd1_1_SD	limma	6.41e-06	0.000435746	TRUE	hit	18857596	Os02g0756800	2	31840547	31841768		LOC_Os02g52010		Phosphate-induced protein 1 conserved region family protein. (Os02t0756800-01)
Q6K826	Os02g0781400	Os02g0781400 protein	Oryza sativa subsp. japonica	1	1	6	3	4	4	51180807	1.81169	18.3301	7.06	6.98e-06	0.000445849	4.10606	0.0174412	1	1	hd1_1_LD - hd1_1_SD	limma	6.98e-06	0.000445849	TRUE	hit	51180807	Os02g0781400	2	33114782	33117303		LOC_Os02g54060		Similar to 20 kDa chaperonin, chloroplast precursor (Protein Cpn21) (Chloroplast protein Cpn10) (Chloroplast chaperonin 10) (Ch-CPN10). (Os02t0781400-02);Similar to Chaperonin. (Os02t0781400-03)
Q7XJ15	Os09g0541700	Os09g0541700 protein	Oryza sativa subsp. japonica	1	1	6	3	3	3	29643167	0.86787	15.7891	7.01527	7.47e-06	0.000457893	4.0381	0.0181663	1	1	hd1_1_LD - hd1_1_SD	limma	7.47e-06	0.000457893	FALSE	candidate	29643167	Os09g0541700	9	21336572	21338480		LOC_Os09g36990		Similar to mRNA, clone: RTFL01-25-P14. (Os09t0541700-01);Similar to mRNA, clone: RTFL01-25-P14. (Os09t0541700-02)
Q7X8A1	Os04g0459500	Glyceraldehyde-3-phosphate dehydrogenase	Oryza sativa subsp. japonica	1	1	6	3	35	46	8571934208	0.638627	25.7627	7.00197	7.63e-06	0.000460589	4.01782	0.0183871	1	1	hd1_1_LD - hd1_1_SD	limma	7.63e-06	0.000460589	FALSE	candidate	8571934208	Os04g0459500	4	22937162	22939010		LOC_Os04g38600		Similar to H0219H12.1 protein. (Os04t0459500-01);Similar to GADPH (383 AA) (Fragment). (Os04t0459500-02)			GAPDH			glyceraldehyde-3-phosphate dehydrogenase
Q7XHC4	AT15	Acyl transferase 15	Oryza sativa subsp. japonica	1	1	6	3	6	7	1506922	1.38062	14.5152	6.99869	7.66e-06	0.000460589	4.01282	0.0184418	1	1	hd1_1_LD - hd1_1_SD	limma	7.66e-06	0.000460589	TRUE	hit	1506922	Os10g0108700	10	583024	584657	OsAT15	LOC_Os10g01920	OsACE1	Transferase family protein. (Os10t0108700-01);Transferase family protein. (Os10t0108700-02)		AT15	OsAT15, OsAt15		ACYLTRANSFERASE 15	acyltransferase 15
Q8H2P0	prx98	Peroxidase	Oryza sativa subsp. japonica	1	1	6	3	16	16	27039954	0.743822	18.2934	6.97795	7.91e-06	0.000470954	3.98116	0.0187915	1	1	hd1_1_LD - hd1_1_SD	limma	7.91e-06	0.000470954	FALSE	candidate	27039954	Os07g0115300	7	838070	841318	prx98	LOC_Os07g02440		Similar to Peroxidase2 precursor (EC 1.11.1.7). (Os07t0115300-01)			prx98, Osprx98, POD1, OsPOD1			class III peroxidase 98
Q0JHB3	Os01g0873100	Os01g0873100 protein	Oryza sativa subsp. japonica	1	1	6	3	2	2	50438103	0.795175	17.0221	6.95159	8.24e-06	0.000474933	3.94084	0.0192442	1	1	hd1_1_LD - hd1_1_SD	limma	8.24e-06	0.000474933	FALSE	candidate	50438103	Os01g0873100	1	37866113	37866722		LOC_Os01g65260		Similar to Amidophosphoribosyltransferase, chloroplast precursor (EC 2.4.2.14) (Glutamine phosphoribosylpyrophosphate amidotransferase) (ATASE) (GPAT). (Os01t0873100-01)		ATASE1	Atase1, OsATASE1		AMIDO PHOSPHORIBOSYLTRANSFERASE 1	APB transferase, amido phosphoribosyltransferase 1
Q6I5V5	Os05g0430800	Amidophosphoribosyltransferase	Oryza sativa subsp. japonica	1	1	6	3	18	20	150186984	0.763971	19.8301	6.93263	8.49e-06	0.000481899	3.91176	0.0195758	1	1	hd1_1_LD - hd1_1_SD	limma	8.49e-06	0.000481899	FALSE	candidate	150186984	Os05g0430800	5	21141378	21143453		LOC_Os05g35580		Similar to Amidophosphoribosyltransferase, chloroplast precursor (EC 2.4.2.14) (Glutamine phosphoribosylpyrophosphate amidotransferase) (ATASE) (GPAT). (Os05t0430800-01)		ATASE3	Atase3, OsATASE3		AMIDO PHOSPHORIBOSYLTRANSFERASE 3	Gln synthetase, amido phosphoribosyltransferase 3
C7J2D7	Os05g0497675	Os05g0497675 protein	Oryza sativa subsp. japonica	1	1	6	3	3	3	241969	1.63432	11.8772	6.89382	9.01e-06	0.000489499	3.8521	0.0202699	1	1	hd1_1_LD - hd1_1_SD	limma	9.01e-06	0.000489499	TRUE	hit	241969	Os05g0497675	5	24480751	24483094		LOC_Os05g41800		Ribosomal L11 methyltransferase family protein. (Os05t0497675-01)
Q5JLM9	Os01g0919700	Hydrolase-like	Oryza sativa subsp. japonica	1	1	6	3	12	12	17026157	0.632311	18.1814	6.89291	9.02e-06	0.000489499	3.8507	0.0202865	1	1	hd1_1_LD - hd1_1_SD	limma	9.02e-06	0.000489499	FALSE	candidate	17026157	Os01g0919700	1	40133109	40138135		LOC_Os01g69060		Alpha/beta hydrolase fold-1 domain containing protein. (Os01t0919700-01)
Q69LL7	B1136D08.130	Os08g0313200 protein	Oryza sativa subsp. japonica	1	1	6	3	7	7	16436286	0.776457	18.2609	6.88846	9.09e-06	0.000489499	3.84384	0.0203675	1	1	hd1_1_LD - hd1_1_SD	limma	9.09e-06	0.000489499	FALSE	candidate	16436286	Os08g0313200	8	13359083	13367573	OsCBSX1	LOC_Os08g22149		Similar to (clone pCDH1) carbon monoxide dehydrogenase (cdhA). (Os08t0313200-01)		CBSX1	OsCBSX1, Cen8.t00941			cystathionine b-synthase domain containing protein OsCBSX1, CBS domain containing protein OsCBSX1
Q69XG4	Os06g0610800	Os06g0610800 protein	Oryza sativa subsp. japonica	1	1	6	3	11	11	32220129	1.12911	18.6504	6.88793	9.09e-06	0.000489499	3.84304	0.020377	1	1	hd1_1_LD - hd1_1_SD	limma	9.09e-06	0.000489499	TRUE	hit	32220129	Os06g0610800	6	24348670	24353951		LOC_Os06g40818		Peptidase A1 domain containing protein. (Os06t0610800-01);Similar to Aspartic proteinase nepenthesin-1. (Os06t0610800-02)
Q9AWZ8	KPHMT1	3-methyl-2-oxobutanoate hydroxymethyltransferase 1, mitochondrial	Oryza sativa subsp. japonica	1	1	6	3	8	8	10242692	1.09649	17.5182	6.90408	8.87e-06	0.000489499	3.86789	0.0200844	1	1	hd1_1_LD - hd1_1_SD	limma	8.87e-06	0.000489499	TRUE	hit	10242692	Os01g0225400	1	6909800	6910700		LOC_Os01g12560		Pyruvate/Phosphoenolpyruvate kinase, catalytic core domain containing protein. (Os01t0225400-01)
A0A0P0VFJ5	Os02g0180200	Os02g0180200 protein	Oryza sativa subsp. japonica	1	1	6	3	10	10	13424775	0.661769	17.2586	6.85601	9.56e-06	0.000501317	3.79377	0.0209667	1	1	hd1_1_LD - hd1_1_SD	limma	9.56e-06	0.000501317	FALSE	candidate	13424775	Os02g0180200	2	4460342	4463571		LOC_Os02g08380	LAZY2	Chloroplast-localized protein with YbaB DNA-binding domain, Control of tiller angle, Regulation of shoot gravitropism, Regulation of starch biosynthesis in gravity-sensing cells (Os02t0180200-01)	LA2, LTA1	LA2	OsLA2	LAZY2, large tiller angle 1	LAZY2	LAZY 2
Q6EP57	Os02g0578400	Os02g0578400 protein	Oryza sativa subsp. japonica	1	1	6	3	8	8	89429942	0.741047	19.034	6.83966	9.8e-06	0.000505676	3.76848	0.0212744	1	1	hd1_1_LD - hd1_1_SD	limma	9.8e-06	0.000505676	FALSE	candidate	89429942	Os02g0578400	2	22234374	22235352		LOC_Os02g36850		Photosystem II oxygen evolving complex protein PsbQ family protein. (Os02t0578400-01)
Q69LG7	Os09g0294000	Os09g0294000 protein	Oryza sativa subsp. japonica	1	1	6	3	27	27	44687269	1.10482	20.0849	6.82458	1e-05	0.000513431	3.74512	0.0215618	1	1	hd1_1_LD - hd1_1_SD	limma	1e-05	0.000513431	TRUE	hit	44687269	Os09g0294000	9	6995055	7009477		LOC_Os09g12290		Similar to Bifunctional aspartokinase/homoserine dehydrogenase 2, chloroplast precursor (AK-HD 2) (AK-HSDH 2) [Includes: Aspartokinase (EC 2.7.2.4); Homoserine dehydrogenase (EC 1.1.1.3)]. (Os09t0294000-01);Similar to Aspartate kinase-homoserine dehydrogenase. (Os09t0294000-02)
P0C386	ndhI	NAD(P)H-quinone oxidoreductase subunit I, chloroplastic	Oryza sativa subsp. japonica	1	1	6	3	8	8	85042785	0.791222	19.1406	6.81849	1.01e-05	0.000514088	3.73567	0.0216788	1	1	hd1_1_LD - hd1_1_SD	limma	1.01e-05	0.000514088	FALSE	candidate	85042785
A0A0P0XVP3	Os10g0492800	Os10g0492800 protein	Oryza sativa subsp. japonica	1	1	6	3	13	13	23536841	0.798786	18.05	6.79566	1.05e-05	0.000528432	3.70022	0.0221224	1	1	hd1_1_LD - hd1_1_SD	limma	1.05e-05	0.000528432	FALSE	candidate	23536841	Os10g0492800	10	18703209	18706226		LOC_Os10g35060		Manganese-dependent protein phosphatase, Protein phosphatase of the catalase CatC, Negative regulation of salt and oxidative stress tolerance (Os10t0492800-01)	PC1			PHOSPHATASE OF CATALASE 1
Q69Y99	Os06g0196900	Chaperonin	Oryza sativa subsp. japonica	1	1	6	3	3	12	362362192	1.38098	19.7685	6.78007	1.08e-05	0.000537121	3.67596	0.0224297	1	1	hd1_1_LD - hd1_1_SD	limma	1.08e-05	0.000537121	TRUE	hit	362362192	Os06g0196900	6	4933950	4938469		LOC_Os06g09679		Similar to Chaperonin. (Os06t0196900-01);Similar to 20 kDa chaperonin, chloroplast precursor (Protein Cpn21) (Chloroplast protein Cpn10) (Chloroplast chaperonin 10) (Ch-CPN10) (Chaperonin 20). (Os06t0196900-02);Similar to Chaperonin. (Os06t0196900-03)
Q10Q53	LOC_Os03g11120	methionine--tRNA ligase	Oryza sativa subsp. japonica	1	1	6	3	19	19	49093338	0.724526	19.2863	6.75351	1.12e-05	0.000555483	3.63457	0.0229619	1	1	hd1_1_LD - hd1_1_SD	limma	1.12e-05	0.000555483	FALSE	candidate	49093338	Os03g0209600	3	5721104	5728581		LOC_Os03g11120		Similar to MEtRS (EC 6.1.1.10). (Os03t0209600-01);Similar to predicted protein. (Os03t0209600-02)
Q53MQ1	LOC_Os11g19210	Glycosyl hydrolase family 3 C terminal domain containing protein, expressed	Oryza sativa subsp. japonica	1	1	6	3	2	2	8642746	0.997372	17.5305	6.73238	1.16e-05	0.000565193	3.60156	0.023393	1	1	hd1_1_LD - hd1_1_SD	limma	1.16e-05	0.000565193	FALSE	candidate	8642746	Os11g0297800	11	10972674	10978662		LOC_Os11g19210		Similar to Beta-D-xylosidase. (Os11t0297800-01)
Q658H9	Os06g0129000	Os06g0129000 protein	Oryza sativa subsp. japonica	1	1	6	3	1	2	13044259	2.44886	15.4717	6.70701	1.21e-05	0.000569475	3.56183	0.0239202	1	1	hd1_1_LD - hd1_1_SD	limma	1.21e-05	0.000569475	TRUE	hit	13044259	Os06g0129000	6	1530110	1531684		LOC_Os06g03820		Hypothetical conserved gene. (Os06t0129000-01)
Q7XPV4	Os04g0683700	4-coumarate--CoA ligase	Oryza sativa subsp. japonica	1	1	6	3	34	34	264560392	0.905252	21.0975	6.71313	1.2e-05	0.000569475	3.57144	0.0237919	1	1	hd1_1_LD - hd1_1_SD	limma	1.2e-05	0.000569475	FALSE	candidate	264560392	Os04g0683700	4	34908578	34910477	OsAAE3	LOC_Os04g58710	OsAAE3	4-coumarate-Co-A ligase (4CL) like protein, Adenosine monophosphate binding protein, Regulation of rice blast resistance, floret development, and lignin biosynthesis (Os04t0683700-01)	OsAAE3		OsAAE3, AAE3, OsOCS, OCS, 4CL	Acyl-Activating Enzyme 3, adenosine monophosphate binding protein 3		Acyl-Activating Enzyme 3, adenosine monophosphate binding protein 3, acyl activation enzyme 3, oxalyl-CoA synthetase
Q0JFN7	Os01g0970600	DEAD-box ATP-dependent RNA helicase 58, chloroplastic	Oryza sativa subsp. japonica	1	1	6	3	4	4	6998463	0.730977	14.7031	6.6831	1.25e-05	0.000583288	3.52433	0.0244261	1	1	hd1_1_LD - hd1_1_SD	limma	1.25e-05	0.000583288	FALSE	candidate	6998463	Os01g0970600	1	42821254	42825043	OsRH58	LOC_Os01g73900	OsRH58	DEAD-box RNA helicase (EC:3.6.4.13), Salt or drought stress tolerance, RNA chaperon activity (Os01t0970600-01)	OsRH58	RH58	OsRH58	RNA helicase 58	RNA HELICASE 58	RNA helicase 58
Q10SU2	LOC_Os03g02020	Expressed protein	Oryza sativa subsp. japonica	1	1	6	3	5	5	11309153	0.81489	15.6038	6.67289	1.27e-05	0.000588349	3.50828	0.0246449	1	1	hd1_1_LD - hd1_1_SD	limma	1.27e-05	0.000588349	FALSE	candidate	11309153	Os03g0110900	3	636744	639366		LOC_Os03g02020		Dimeric alpha-beta barrel domain containing protein. (Os03t0110900-01)
Q10I64	LOC_Os03g36530	L-gulonolactone oxidase	Oryza sativa subsp. japonica	1	1	6	3	8	8	5940282	0.938045	16.1376	6.64813	1.32e-05	0.000594133	3.46929	0.025183	1	1	hd1_1_LD - hd1_1_SD	limma	1.32e-05	0.000594133	FALSE	candidate	5940282	Os03g0563100	3	20240367	20243969		LOC_Os03g36530		D-arabinono-1,4-lactone oxidase domain containing protein. (Os03t0563100-01)
Q0DLA3	ADF7	Actin-depolymerizing factor 7	Oryza sativa subsp. japonica	1	1	6	3	5	7	11552812	0.738899	17.557	6.62021	1.38e-05	0.000600974	3.42524	0.0258016	1	1	hd1_1_LD - hd1_1_SD	limma	1.38e-05	0.000600974	FALSE	candidate	11552812	Os05g0113400	5	716295	718798	OsADF7	LOC_Os05g02250		Similar to Actin-depolymerizing factor 2 (ADF 2). (Os05t0113400-01)		ADF7	OsADF7		ACTIN DEPOLYMERIZING FACTOR 7	actin depolymerizing factor 7
Q2QWM9	LOC_Os12g08810	Os12g0190000 protein	Oryza sativa subsp. japonica	1	1	6	3	8	8	4422640	1.46896	15.8915	6.61409	1.4e-05	0.000600974	3.41556	0.0259392	1	1	hd1_1_LD - hd1_1_SD	limma	1.4e-05	0.000600974	TRUE	hit	4422640	Os12g0190000	12	4533049	4537221	OsGGP	LOC_Os12g08810	OsGGP	GDP-L-galactose phosphorylase, Ascorbate biosynthesis, Stress tolerance, Plant development (Os12t0190000-01);Similar to VTC2. (Os12t0190000-02)	OsGGP	GGP	OsGGP	GDP-L-galactose phosphorylase	GDP-L-GALACTOSE PHOSPHORYLASE	GDP-L-galactose phosphorylase
Q10I42	LOC_Os03g36750	HAD-superfamily hydrolase, subfamily IA, variant 3 containing protein, expressed	Oryza sativa subsp. japonica	1	1	6	3	27	27	876531056	0.700717	22.3252	6.60316	1.42e-05	0.000603123	3.39828	0.0261859	1	1	hd1_1_LD - hd1_1_SD	limma	1.42e-05	0.000603123	FALSE	candidate	876531056	Os03g0565200	3	20379625	20387042		LOC_Os03g36750		Haloacid dehalogenase-like hydrolase domain containing protein. (Os03t0565200-01)
Q40677	ALDP	Fructose-bisphosphate aldolase, chloroplastic	Oryza sativa subsp. japonica	1	1	6	3	40	41	8467290880	0.911898	25.3129	6.60412	1.42e-05	0.000603123	3.39979	0.0261643	1	1	hd1_1_LD - hd1_1_SD	limma	1.42e-05	0.000603123	FALSE	candidate	8467290880	Os11g0171300	11	3488768	3491609	Aldo	LOC_Os11g07020		Fructose-bisphosphate aldolase, chloroplast precursor (EC 4.1.2.13) (ALDP). (Os11t0171300-01)		ALDP	Aldo, OsALDO, ALDO, FBAase, OsFBAase, ALDOA, OsALDOA		CHLOROPLAST ALDOLASE	chloroplast aldolase, "Fructose-bisphosphate aldolase, chloroplastic", "aldolase, fructose-1, 6-bisphosphate aldolase"
B7FA99	Os02g0302200	Os02g0302200 protein	Oryza sativa subsp. japonica	1	1	6	3	12	12	36343795	0.773938	18.5267	6.56274	1.52e-05	0.000608725	3.33419	0.0271168	1	1	hd1_1_LD - hd1_1_SD	limma	1.52e-05	0.000608725	FALSE	candidate	36343795	Os02g0302200	2	11716855	11736527		LOC_Os02g19924		Similar to aminotransferase family protein. (Os02t0302200-01)
Q2QTL0	QS	Quinolinate synthase, chloroplastic	Oryza sativa subsp. japonica	1	1	6	3	9	9	29833260	1.04234	17.4519	6.56811	1.5e-05	0.000608725	3.34271	0.0269916	1	1	hd1_1_LD - hd1_1_SD	limma	1.5e-05	0.000608725	TRUE	hit	29833260	Os12g0290150	12	11194132	11205015		LOC_Os12g19304		Similar to QS (QUINOLINATE SYNTHASE); 4 iron, 4 sulfur cluster binding / enzyme activator/ protein homodimerization/ quinolinate synthetase A. (Os12t0290150-00)
Q5KQJ2	Os05g0182100	Os05g0182100 protein	Oryza sativa subsp. japonica	1	1	6	3	20	20	40617620	0.682015	19.3573	6.55579	1.53e-05	0.000608725	3.32314	0.0272798	1	1	hd1_1_LD - hd1_1_SD	limma	1.53e-05	0.000608725	FALSE	candidate	40617620	Os05g0182100	5	4938322	4940925		LOC_Os05g08930		Tetratricopeptide-like helical domain containing protein. (Os05t0182100-01)
Q651U1	CRYD	Cryptochrome DASH, chloroplastic/mitochondrial	Oryza sativa subsp. japonica	1	1	6	3	15	15	9551327	0.653298	17.7434	6.55743	1.53e-05	0.000608725	3.32575	0.0272412	1	1	hd1_1_LD - hd1_1_SD	limma	1.53e-05	0.000608725	FALSE	candidate	9551327	Os06g0661800	6	27275526	27278844		LOC_Os06g45100		Similar to Cryptochrome DASH, chloroplastic/mitochondrial. (Os06t0661800-01);Similar to Cryptochrome dash (Fragment). (Os06t0661800-02)						cryptochrome
P16081	NIA1	Nitrate reductase [NADH] 1	Oryza sativa subsp. japonica	1	1	6	3	9	36	67733382	1.14467	20.0363	6.53962	1.57e-05	0.000610297	3.29742	0.027662	1	1	hd1_1_LD - hd1_1_SD	limma	1.57e-05	0.000610297	TRUE	hit	67733382	Os08g0468100	8	23033230	23038585	OsNR1	LOC_Os08g36480	OsNR1	Nitrate reductase 1, Regulation of salt tolerance during seed germination (Os08t0468100-01);Similar to Nitrate reductase. (Os08t0468100-02);Similar to Nitrate reductase. (Os08t0468100-03)	OsNR1		OsNR1, NR1, nia1, OsNIA1, NIA1, OsNIA2, NIA2	nitrate reductase 1		nitrate reductase apoenzyme 1, nitrate reductase 1, Nitrate reductase [NADH]1
Q69NF7	Os09g0530000	Os09g0530000 protein	Oryza sativa subsp. japonica	1	1	6	3	11	11	74452992	0.657709	19.8706	6.54891	1.55e-05	0.000610297	3.3122	0.0274419	1	1	hd1_1_LD - hd1_1_SD	limma	1.55e-05	0.000610297	FALSE	candidate	74452992	Os09g0530000	9	20751729	20754647	OsStr4	LOC_Os09g36040		Rhodanese-like domain containing protein. (Os09t0530000-01);Rhodanese-like domain containing protein. (Os09t0530000-02)		STR4	OsStr4		SULFURTRANSFERASE 4	Sulfurtransferase 4
Q943W5	Os01g0500900	Tyrosine--tRNA ligase	Oryza sativa subsp. japonica	1	1	6	3	19	19	73786550	0.670094	19.5731	6.53347	1.59e-05	0.00061124	3.28763	0.0278086	1	1	hd1_1_LD - hd1_1_SD	limma	1.59e-05	0.00061124	FALSE	candidate	73786550	Os01g0500900	1	17301967	17303705		LOC_Os01g31610		Rossmann-like alpha/beta/alpha sandwich fold domain containing protein. (Os01t0500900-01)
Q0IPL3	Os12g0189300	Os12g0189300 protein	Oryza sativa subsp. japonica	1	1	6	3	21	21	222281340	1.51275	19.1037	6.50133	1.67e-05	0.000631766	3.23635	0.0285857	1	1	hd1_1_LD - hd1_1_SD	limma	1.67e-05	0.000631766	TRUE	hit	222281340	Os12g0189300	12	4499739	4503902		LOC_Os12g08760		Pyruvate/Phosphoenolpyruvate kinase, catalytic core domain containing protein. (Os12t0189300-01);Non-protein coding transcript. (Os12t0189300-02)
Q6Z8J5	Os02g0751600	peptidylprolyl isomerase	Oryza sativa subsp. japonica	1	1	6	3	8	8	10744159	0.848339	17.0348	6.4839	1.72e-05	0.000641866	3.20849	0.0290148	1	1	hd1_1_LD - hd1_1_SD	limma	1.72e-05	0.000641866	FALSE	candidate	10744159	Os02g0751600	2	31591221	31593106	OsFKBP16-2	LOC_Os02g51570		Peptidyl-prolyl cis-trans isomerase, FKBP-type domain containing protein. (Os02t0751600-01);Peptidyl-prolyl cis-trans isomerase, FKBP-type domain containing protein. (Os02t0751600-02)			OsFKBP16-2			FK506 binding protein 16-2
Q10D68	LOC_Os03g52840	Serine hydroxymethyltransferase	Oryza sativa subsp. japonica	1	1	6	3	52	52	4784747392	0.633655	24.148	6.47317	1.75e-05	0.000649127	3.1913	0.0292819	1	1	hd1_1_LD - hd1_1_SD	limma	1.75e-05	0.000649127	FALSE	candidate	4784747392	Os03g0738400	3	30299613	30304241	OsSHM1	LOC_Os03g52840	OsSHM1|OsSHMT1	Serine hydroxymethyltransferase, Regulatory function in photorespiration, Regulation of chilling tolerance (Os03t0738400-01);Similar to Serine hydroxymethyltransferase. (Os03t0738400-02);Similar to Serine hydroxymethyltransferase. (Os03t0738400-03)	OsSHM1, OsSHMT1, OsCDM1, OsSHMT	SHMT1	OsSHM1, SHM1, OsSHMT1, CDM1, OsCDM1, OsSHTM3, SHTM3, OsSHMT, SHMT	serine hydroxymethyltransferase 1, chlorophyll-deficient mutant 1	SERINE HYDROXYMETHYLTRANSFERASE 1	serine hydroxymethyltransferase 1, chlorophyll-deficient mutant 1, serine hydroxymethyltransferase-3
Q69U05	Os06g0623300	Os06g0623300 protein	Oryza sativa subsp. japonica	1	1	6	3	15	15	43550670	0.827312	19.6336	6.46503	1.77e-05	0.000649844	3.17826	0.0294858	1	1	hd1_1_LD - hd1_1_SD	limma	1.77e-05	0.000649844	FALSE	candidate	43550670	Os06g0623300	6	25073667	25076452	OsCCR8	LOC_Os06g41810		NAD(P)-binding domain containing protein. (Os06t0623300-01)		CCR8	OsCCR8		CINNAMOYL-COA REDUCTASE 8	Cinnamoyl-CoA reductase 8
Q7XV22	Os04g0448600	Gamma-glutamylcyclotransferase	Oryza sativa subsp. japonica	1	1	6	3	10	10	22108656	1.02681	16.8803	6.46141	1.78e-05	0.000649844	3.17247	0.0295768	1	1	hd1_1_LD - hd1_1_SD	limma	1.78e-05	0.000649844	TRUE	hit	22108656	Os04g0448600	4	22355336	22357930		LOC_Os04g37580		ChaC-like protein family protein. (Os04t0448600-01);ChaC-like protein family protein. (Os04t0448600-02)
A0A0P0XYM3	Os11g0143400	Os11g0143400 protein	Oryza sativa subsp. japonica	1	1	6	3	1	4	34009656	1.02949	16.4694	6.41828	1.91e-05	0.000680642	3.10316	0.0306808	1	1	hd1_1_LD - hd1_1_SD	limma	1.91e-05	0.000680642	TRUE	hit	34009656	Os11g0143400	11	2015315	2018150		LOC_Os11g04730		DNA-directed RNA polymerase, RPB5 subunit domain containing protein. (Os11t0143400-00)
Q6H5V4	Os02g0638300	Os02g0638300 protein	Oryza sativa subsp. japonica	1	1	6	3	8	8	183910064	0.595695	20.4137	6.39714	1.98e-05	0.000700293	3.06909	0.0312348	1	1	hd1_1_LD - hd1_1_SD	limma	1.98e-05	0.000700293	FALSE	candidate	183910064	Os02g0638300	2	25589927	25590697		LOC_Os02g42570		Similar to Ferredoxin-thioredoxin reductase, variable chain (FTR-V) (Ferredoxin- thioredoxin reductase subunit A) (FTR-A). (Os02t0638300-01)
Q2QPD4	LOC_Os12g34860	phenylalanine--tRNA ligase	Oryza sativa subsp. japonica	1	1	6	3	17	18	23689020	0.811774	18.8128	6.37937	2.04e-05	0.000710458	3.04041	0.0317069	1	1	hd1_1_LD - hd1_1_SD	limma	2.04e-05	0.000710458	FALSE	candidate	23689020	Os12g0533700	12	21220798	21225582		LOC_Os12g34860		Phenylalanyl-tRNA synthetase, class IIc, mitochondrial domain containing protein. (Os12t0533700-01)
Q9SNK3	OJ1528D07.7	Glyceraldehyde-3-phosphate dehydrogenase	Oryza sativa subsp. japonica	1	1	6	3	32	32	8011979264	0.606899	25.3245	6.36658	2.08e-05	0.000715408	3.01973	0.0320506	1	1	hd1_1_LD - hd1_1_SD	limma	2.08e-05	0.000715408	FALSE	candidate	8011979264	Os03g0129300	3	1662306	1665491	GADPH	LOC_Os03g03720	GADPH|OsGAPB	? subunit of glyceraldehyde-3-phosphate dehydrogenase, Tolerance to low light stress, Contribution to the aroma phenotype (Os03t0129300-01);Similar to cDNA clone:J013118G18, full insert sequence. (Os03t0129300-02)	OsGAPB, OsGAPDHB		GADPH, OsGAPDHB, GAPDHB, OsGAPB, GAPB	? subunit of glyceraldehyde-3-phosphate dehydrogenase, chloroplastic glyceraldehyde-3-phosphate dehydrogenase B		glyceraldehyde-3-phosphate dehydrogenase, chloroplastic glyceraldehyde-3-phosphate dehydrogenase B, chloroplastic GAPDH B subunit, beta subunit of glyceraldehyde-3-phosphate dehydrogenase, beta subunit of GAPDH
Q7XCS4	LOC_Os10g37330	Aldo/keto reductase family protein, putative, expressed	Oryza sativa subsp. japonica	1	1	6	3	16	16	45755168	0.650145	19.0383	6.3626	2.09e-05	0.000716059	3.0133	0.0321581	1	1	hd1_1_LD - hd1_1_SD	limma	2.09e-05	0.000716059	FALSE	candidate	45755168	Os10g0517400	10	19997790	20001172		LOC_Os10g37330		Aldo/keto reductase family protein. (Os10t0517400-01)			OsAKR2, AKR2			Group 2 Aldo-Keto Reductase
Q942P9	Os01g0164600	Probable protein phosphatase 2C 1	Oryza sativa subsp. japonica	1	1	6	3	6	6	11290710	0.860379	17.0691	6.35541	2.12e-05	0.000720494	3.00166	0.0323534	1	1	hd1_1_LD - hd1_1_SD	limma	2.12e-05	0.000720494	FALSE	candidate	11290710	Os01g0164600	1	3332952	3336035	OsPP2C01	LOC_Os01g07090	Pbcp	Protein phosphatase 2C-related domain containing protein. (Os01t0164600-01)		PP2C1	OsPP2C01, PP2C01, OsPP2C1, OsPP1, OsPBCP, PBCP		PROTEIN PHOSPHATASE 2C1	protein phosphatase 2C01, protein phosphatase 2C 01, protein phosphatase 2C1, protein phosphatase 2C 1, protein phosphatase 1, PHOTOSYSTEM II CORE PHOSPHATASE
Q10SN6	LOC_Os03g02514	Hydrolase, alpha/beta fold family protein, expressed	Oryza sativa subsp. japonica	1	1	6	3	2	3	1275736	0.97158	13.8203	6.34428	2.16e-05	0.00072566	2.98364	0.0326572	1	1	hd1_1_LD - hd1_1_SD	limma	2.16e-05	0.00072566	FALSE	candidate	1275736	Os03g0116300	3	922684	928190		LOC_Os03g02514		Similar to catalytic/ hydrolase. (Os03t0116300-01)
Q6YU90	Os02g0101500	Os02g0101500 protein	Oryza sativa subsp. japonica	1	1	6	3	40	40	2243822816	0.7161	23.3646	6.34474	2.16e-05	0.00072566	2.98437	0.0326449	1	1	hd1_1_LD - hd1_1_SD	limma	2.16e-05	0.00072566	FALSE	candidate	2243822816	Os02g0101500	2	78483	82952	OsHPR1	LOC_Os02g01150	OsHPR1	Peroxisomal hydroxypyruvate reductase, NADH-dependent HPR, Photorespiratory metabolism (Os02t0101500-01);Similar to NADH-dependent hydroxypyruvate reductase (EC 1.1.1.29) (Fragment). (Os02t0101500-02)	OsHPR1, HPR1		OsHPR1, HPR1	hydroxypyruvate reductase 1, peroxisomal HPR1		hydroxypyruvate reductase 1, peroxisomal HPR1
B7FA23	Os03g0305000	4-coumarate--CoA ligase	Oryza sativa subsp. japonica	1	1	6	3	24	27	64926636	0.784112	20.2846	6.33194	2.2e-05	0.000732414	2.96363	0.0329972	1	1	hd1_1_LD - hd1_1_SD	limma	2.2e-05	0.000732414	FALSE	candidate	64926636	Os03g0305000	3	10816009	10820322		LOC_Os03g19240		AMP-binding protein. (Os03t0305000-01)
Q0DJB9	Os05g0303000	Os05g0303000 protein	Oryza sativa subsp. japonica	1	1	6	3	26	27	972229472	0.808035	22.6898	6.31899	2.25e-05	0.000733966	2.94259	0.0333575	1	1	hd1_1_LD - hd1_1_SD	limma	2.25e-05	0.000733966	FALSE	candidate	972229472	Os05g0303000	5	13621777	13627054	OsHsp70CP1	LOC_Os05g23740	OsHsp70CP1	Chloroplast-localized heat shock protein 70, Chloroplast differentiation under high temperature (Os05t0303000-01)	OsHsp70CP1	HSP70CP1	OsHsp70CP1, cpHSP70-1, OsHsp70cp-1, Hsp70cp-1	heat shock protein 70 chloroplast protein 1	HEAT SHOCK PROTEIN 70KD CHLOROPLAST PROTEIN 1	heat shock protein 70 chloroplast protein 1, plastid HSP70-1, plastid-localized 70-kDa heat shock protein 1
Q6ZGM0	Os02g0117100	Os02g0117100 protein	Oryza sativa subsp. japonica	1	1	6	3	25	25	79695706	0.688724	19.9812	6.32066	2.24e-05	0.000733966	2.94532	0.0333106	1	1	hd1_1_LD - hd1_1_SD	limma	2.24e-05	0.000733966	FALSE	candidate	79695706	Os02g0117100	2	896074	900370		LOC_Os02g02520		4-diphosphocytidyl-2C-methyl-D-erythritol synthase, conserved site domain containing protein. (Os02t0117100-01)
Q7XC09	LOC_Os10g41710	Chloroplast chaperonin 10, putative, expressed	Oryza sativa subsp. japonica	1	1	6	3	8	8	26320888	0.681703	17.3867	6.31274	2.27e-05	0.000734607	2.93244	0.0335325	1	1	hd1_1_LD - hd1_1_SD	limma	2.27e-05	0.000734607	FALSE	candidate	26320888	Os10g0566700	10	22453084	22456620		LOC_Os10g41710		Chaperonin Cpn10 family protein. (Os10t0566700-00)
Q942C5	Os01g0734600	Glycosyltransferase	Oryza sativa subsp. japonica	1	1	6	3	13	13	34444422	0.773928	18.7972	6.24954	2.52e-05	0.000795166	2.82943	0.0353461	1	1	hd1_1_LD - hd1_1_SD	limma	2.52e-05	0.000795166	FALSE	candidate	34444422	Os01g0734600	1	30647512	30649342	OsUGT706E1	LOC_Os01g53330		UDP-glucuronosyl/UDP-glucosyltransferase family protein. (Os01t0734600-01)		UGT706E1	OsUGT706E1		UDP-DEPENDENT GLYCOSYLTRANSFERASE 706E1	UDP-dependent glycosyltransferase 706E1
A0A0P0WRZ1	Os06g0116600	Os06g0116600 protein	Oryza sativa subsp. japonica	1	1	6	3	3	4	22230064	0.735218	15.1218	6.2151	2.66e-05	0.000812398	2.77304	0.0363694	1	1	hd1_1_LD - hd1_1_SD	limma	2.66e-05	0.000812398	FALSE	candidate	22230064	Os06g0116600	6	922217	925181		LOC_Os06g02600		Proteinase inhibitor, propeptide domain containing protein. (Os06t0116600-01)		MORF2	OsMORF2, OsMORF2a, MORF2a		MULTIPLE ORGANELLAR RNA EDITING FACTOR 2	multiple organellar RNA editing factor 2
Q0ITU3	Os11g0216300	Os11g0216300 protein	Oryza sativa subsp. japonica	1	1	6	3	22	22	33296002	0.633012	18.6356	6.21777	2.65e-05	0.000812398	2.77742	0.0362891	1	1	hd1_1_LD - hd1_1_SD	limma	2.65e-05	0.000812398	FALSE	candidate	33296002	Os11g0216300	11	6068242	6073759		LOC_Os11g11000		ABC-1 domain containing protein. (Os11t0216300-01);Similar to ABC1 family protein, expressed. (Os11t0216300-02)
Q6ZI79	Os02g0556800	Os02g0556800 protein	Oryza sativa subsp. japonica	1	1	6	3	4	4	5641045	0.888496	17.0404	6.222	2.63e-05	0.000812398	2.78435	0.0361625	1	1	hd1_1_LD - hd1_1_SD	limma	2.63e-05	0.000812398	FALSE	candidate	5641045	Os02g0556800	2	21060083	21061555		LOC_Os02g35090		Similar to proline-rich family protein. (Os02t0556800-01)
A0A0N7KC67	Os01g0105900	Carbohydrate kinase-like	Oryza sativa subsp. japonica	1	1	6	3	2	2	3297520	1.47348	13.9613	6.17609	2.84e-05	0.000835831	2.70895	0.037559	1	1	hd1_1_LD - hd1_1_SD	limma	2.84e-05	0.000835831	TRUE	hit	3297520	Os01g0105900	1	309520	313170		LOC_Os01g01620	DNL-4	PfkB carbohydrate kinase protein, Regulation of plant height and leaf structure (Os01t0105900-01)	DNL-4	DNL4	DNL-4, OsDNL-4, OsDNL4	dwarf and narrow leaf 4	DWARF AND NARROW LEAF 4	dwarf and narrow leaf 4
Q2QSR7	LOC_Os12g23180	Os12g0420200 protein	Oryza sativa subsp. japonica	1	1	6	3	35	35	2484536576	1.33856	23.2839	6.17216	2.86e-05	0.000835831	2.70248	0.0376806	1	1	hd1_1_LD - hd1_1_SD	limma	2.86e-05	0.000835831	TRUE	hit	2484536576	Os12g0420200	12	13103675	13106278	CSP41b	LOC_Os12g23180	CSP41b|LGL1	Chloroplast stem-loop-binding protein of 41 kDa b, Chlorophyll biosynthesis and photosynthesis (Os12t0420200-01)	CSP41b, LGL1	YGL6	CSP41b, LGL1	chloroplast stem-loop-binding protein of 41kDa b, light-green leaf 1, NAD-dependent epimerase/dehydratase	YELLOW-GREEN LEAF 6	NAD-dependent epimerase/dehydratase, chloroplast stem-loop-binding protein of 41 kDa b, light-green leaves 1, yellow-green leaf 6
Q84M80	LOC_Os03g63940	Os03g0856400 protein	Oryza sativa subsp. japonica	1	1	6	3	4	4	2270869	0.805903	15.0492	6.17149	2.86e-05	0.000835831	2.70139	0.0377013	1	1	hd1_1_LD - hd1_1_SD	limma	2.86e-05	0.000835831	FALSE	candidate	2270869	Os03g0856400	3	36124479	36131991	OsCBSX8	LOC_Os03g63940		Similar to Protein kinase AKINbetagamma-2. (Os03t0856400-01);Similar to Protein kinase AKINbetagamma-2. (Os03t0856400-02)		CBSX8	OsCBSX8, CBSCBSCBD1, OsCBSCBSCBD1			cystathionine b-synthase domain containing protein OsCBSX8, CBS domain containing protein OsCBSX8
Q8H0A1	LOC_Os10g37980	Os10g0523700 protein	Oryza sativa subsp. japonica	1	1	6	3	9	10	6566408	0.602292	16.7839	6.1818	2.81e-05	0.000835831	2.71836	0.0373826	1	1	hd1_1_LD - hd1_1_SD	limma	2.81e-05	0.000835831	FALSE	candidate	6566408	Os10g0523700	10	20345304	20347002	ADT	LOC_Os10g37980		Prephenate dehydratase domain containing protein. (Os10t0523700-01)			ADT			arogenate dehydratase
Q0JG21	Os01g0948400	Pyrroline-5-carboxylate reductase	Oryza sativa subsp. japonica	1	1	6	3	4	4	18313270	0.675521	17.2807	6.16654	2.89e-05	0.000837788	2.69323	0.0378551	1	1	hd1_1_LD - hd1_1_SD	limma	2.89e-05	0.000837788	FALSE	candidate	18313270	Os01g0948400	1	41718639	41721571	OsP5CR	LOC_Os01g71990	OsP5CR	Similar to Pyrroline-5-carboxylate reductase (EC 1.5.1.2) (P5CR) (P5C reductase). (Os01t0948400-01);Pyrroline-5-carboxylate reductase, Proline biosynthesis, Response to osmotic and salt stress (Os01t0948400-02)	OsP5CR	P5CR	OsP5CR	delta-pyrroline-5-carboxylate reductase, pyrroline-5-carboxylate reductase	PYRROLINE-5-CARBOXYLATE REDUCTASE	delta-pyrroline-5-carboxylate reductase, pyrroline-5-carboxylate reductase
Q10N44	Os03g0283200	Protein IN2-1 homolog A	Oryza sativa subsp. japonica	1	1	6	3	6	6	2540010	0.932871	16.3262	6.15959	2.92e-05	0.000840508	2.6818	0.0380716	1	1	hd1_1_LD - hd1_1_SD	limma	2.92e-05	0.000840508	FALSE	candidate	2540010	Os03g0283200	3	9717253	9719884	OsGSTL1	LOC_Os03g17480		Similar to IN2-1 protein. (Os03t0283200-00)		GSTL1	OsGSTL1, GST1		LAMBDA GLUTATHIONE S-TRANSFERASE 1	lambda class glutathione S-transferase 1, glutathione S-transferase lambda 1
A0A0N7KPH9	Os08g0236700	Os08g0236700 protein	Oryza sativa subsp. japonica	1	1	6	3	0	2	2184258	0.850834	15.9966	6.13052	3.06e-05	0.00086826	2.63382	0.03899	1	1	hd1_1_LD - hd1_1_SD	limma	3.06e-05	0.00086826	FALSE	candidate	2184258	Os08g0236700	8	8298118	8299493		LOC_Os08g13890		Similar to Exonuclease. (Os08t0236700-00)
Q6ZFT9	PFP-ALPHA	Pyrophosphate--fructose 6-phosphate 1-phosphotransferase subunit alpha	Oryza sativa subsp. japonica	1	1	6	3	13	20	26991218	0.986608	19.0602	6.11352	3.15e-05	0.000886474	2.60571	0.0395357	1	1	hd1_1_LD - hd1_1_SD	limma	3.15e-05	0.000886474	FALSE	candidate	26991218	Os02g0714200	2	29604459	29610149	OsPFPA1	LOC_Os02g48360		Catalytic alpha-subunit 1 of pyrophosphate-fructose 6-phosphate 1-phosphotransferase (Os02t0714200-01)	OsPFP1?1			pyrophosphate-fructose 6-phosphate 1-phosphotransferase alpha subunit 1
Q2QYB7	LOC_Os12g03190	Homoserine dehydrogenase	Oryza sativa subsp. japonica	1	1	6	3	2	2	62430526	0.610729	18.223	6.09859	3.23e-05	0.000896472	2.581	0.0400201	1	1	hd1_1_LD - hd1_1_SD	limma	3.23e-05	0.000896472	FALSE	candidate	62430526	Os12g0125400	12	1216713	1220517		LOC_Os12g03190		Similar to Homoserine dehydrogenase-like protein. (Os12t0125400-01)
Q10SM6	LOC_Os03g02600	diaminohydroxyphosphoribosylaminopyrimidine deaminase	Oryza sativa subsp. japonica	1	1	6	3	7	7	8281008	0.927892	15.9105	6.09392	3.25e-05	0.000899418	2.57325	0.0401727	1	1	hd1_1_LD - hd1_1_SD	limma	3.25e-05	0.000899418	FALSE	candidate	8281008	Os03g0117200	3	960447	962524		LOC_Os03g02600		Similar to Riboflavin biosynthesis protein RibD. (Os03t0117200-01)
B9F813	Os04g0234600	Os04g0234600 protein	Oryza sativa subsp. japonica	1	1	6	3	39	39	2017562240	1.00164	23.1927	6.08809	3.29e-05	0.000903564	2.56358	0.0403639	1	1	hd1_1_LD - hd1_1_SD	limma	3.29e-05	0.000903564	TRUE	hit	2017562240	Os04g0234600	4	9075141	9077888		LOC_Os04g16680	OsSBPase	Sedoheptulose 1,7-bisphosphatase involved in Calvin cycle, Plant growth and grain yield (Os04t0234600-01);Similar to Sedoheptulose-1,7-bisphosphatase. (Os04t0234600-02);Similar to Sedoheptulose-1,7-bisphosphatase. (Os04t0234600-03)	OsSBPase		FBPase, OsFBPase, OsSBPase, SBPase	sedoheptulose 1, 7-bisphosphatase		Fru-1, 6-bisphosphatase, sedoheptulose 1, 7-bisphosphatase
Q6I5X7	Os05g0390100	Os05g0390100 protein	Oryza sativa subsp. japonica	1	1	6	3	22	22	16971006	0.765979	18.7109	6.08421	3.31e-05	0.000903564	2.55715	0.0404916	1	1	hd1_1_LD - hd1_1_SD	limma	3.31e-05	0.000903564	FALSE	candidate	16971006	Os05g0390100	5	18892000	18900658		LOC_Os05g32390		Dynamin family protein. (Os05t0390100-01)
Q2R2S2	LOC_Os11g34850	Maf family protein, putative, expressed	Oryza sativa subsp. japonica	1	1	6	3	2	6	8157106	1.00463	16.6914	6.02691	3.64e-05	0.000938546	2.46185	0.042417	1	1	hd1_1_LD - hd1_1_SD	limma	3.64e-05	0.000938546	TRUE	hit	8157106	Os11g0549695	11	20420039	20423566		LOC_Os11g34850		Maf-like protein family protein. (Os11t0549695-01)
Q60DW4	Os05g0419000	Os05g0419000 protein	Oryza sativa subsp. japonica	1	1	6	3	4	4	27509486	0.636869	17.6991	6.01135	3.73e-05	0.000951382	2.43588	0.0429532	1	1	hd1_1_LD - hd1_1_SD	limma	3.73e-05	0.000951382	FALSE	candidate	27509486	Os05g0419000	5	20536382	20539797		LOC_Os05g34630		Alpha/beta hydrolase family protein. (Os05t0419000-01)		NHL3			NYC3-LIKE 3
Q6Z4B5	Os07g0510100	Methionine aminopeptidase	Oryza sativa subsp. japonica	1	1	6	3	5	5	4299489	0.605315	17.1303	5.96146	4.06e-05	0.000993722	2.3524	0.0447107	1	1	hd1_1_LD - hd1_1_SD	limma	4.06e-05	0.000993722	FALSE	candidate	4299489	Os07g0510100	7	19427927	19432234		LOC_Os07g32590		Similar to Methionine aminopeptidase-like protein. (Os07t0510100-01)
Q6ZGL6	Os02g0117600	peptidylprolyl isomerase	Oryza sativa subsp. japonica	1	1	6	3	7	7	15311632	0.708989	17.6391	5.96129	4.06e-05	0.000993722	2.35212	0.0447168	1	1	hd1_1_LD - hd1_1_SD	limma	4.06e-05	0.000993722	FALSE	candidate	15311632	Os02g0117600	2	924542	926386	OsFKBP18	LOC_Os02g02550		Peptidyl-prolyl cis-trans isomerase, FKBP-type domain containing protein. (Os02t0117600-01);Similar to F2D10.32. (Os02t0117600-02)			OsFKBP18			FK506 binding protein 18
Q0DWG0	Os02g0816600	Os02g0816600 protein	Oryza sativa subsp. japonica	1	1	6	3	4	4	7217304	1.0401	16.2592	5.95323	4.12e-05	0.0010033	2.33859	0.0450065	1	1	hd1_1_LD - hd1_1_SD	limma	4.12e-05	0.0010033	TRUE	hit	7217304	Os02g0816600	2	35004914	35006549		LOC_Os02g57160		ABC1-like protein (Os02t0816600-01)
Q2R068	LOC_Os11g43600	Os11g0657100 protein	Oryza sativa subsp. japonica	1	1	6	3	19	20	99521706	0.683491	19.0155	5.9372	4.23e-05	0.00101522	2.31168	0.0455869	1	1	hd1_1_LD - hd1_1_SD	limma	4.23e-05	0.00101522	FALSE	candidate	99521706	Os11g0657100	11	26306075	26310408		LOC_Os11g43600		Peptide chain release factor 1 family protein. (Os11t0657100-01)
Q9LRE9	ALDH1a	Cytosolic aldehyde dehydrogenase	Oryza sativa subsp. japonica	1	1	6	3	21	24	124723112	0.844293	20.3845	5.90275	4.48e-05	0.00104695	2.2537	0.0468562	1	1	hd1_1_LD - hd1_1_SD	limma	4.48e-05	0.00104695	FALSE	candidate	124723112	Os01g0591000	1	23097292	23106301	ALDH1A	LOC_Os01g40860		Cytosolic aldehyde dehydrogenase (Os01t0591000-01);Aldehyde/histidinol dehydrogenase domain containing protein. (Os01t0591000-02)	ALDH1a	ALDH1A	ALDH1a, Aldh1a, OsALDH1a, OsALDH2C4, ALDH2C4	aldehyde dehydrogenase 1a	ALDEHYDE DEHYDROGENASE 1A	aldehyde dehydrogenase 1a, aldehyde dehydrogenase 2C4
Q0DEV8	Os06g0132400	Os06g0132400 protein	Oryza sativa subsp. japonica	1	1	6	3	11	11	61107566	0.760704	18.3073	5.8808	4.65e-05	0.00106549	2.21666	0.0476804	1	1	hd1_1_LD - hd1_1_SD	limma	4.65e-05	0.00106549	FALSE	candidate	61107566	Os06g0132400	6	1733988	1734456	ChlM	LOC_Os06g04150	YGL18	Magnesium protoporphyrin IX methyltransferase, Light-dependent and photoperiod-regulated chlorophyll synthesis, Light intensity-involved plant growth (Os06t0132400-01)	YGL18, ChlM	YGL18	ChlM, CHLM, MgMT, OsYGL18, OsChlM, OsCHLM, OsMgMT	yellow-green leaf 18, Magnesium protoporphyrin IX methyltransferase	YELLOW-GREEN LEAF 18	Mg-Proto IX methyltransferase, Mg-protoporphyrin IX methyltransferase, yellow-green leaf 18
Q0JCI6	Os04g0467700	indole-3-glycerol-phosphate synthase	Oryza sativa subsp. japonica	1	1	6	3	18	18	56542627	0.827043	19.1773	5.87069	4.73e-05	0.00107677	2.19958	0.0480641	1	1	hd1_1_LD - hd1_1_SD	limma	4.73e-05	0.00107677	FALSE	candidate	56542627	Os04g0467700	4	23362240	23364934		LOC_Os04g39270		Similar to Indole-3-glycerol phosphate synthase, chloroplast precursor (EC 4.1.1.48) (IGPS). (Os04t0467700-01)			IGPS			indole-3-glycerolphosphate synthase
A0A0P0UX97	Os01g0120300	leucine--tRNA ligase	Oryza sativa subsp. japonica	1	1	6	3	26	26	40161038	0.747063	19.8623	5.85563	4.85e-05	0.00109351	2.17411	0.0486405	1	1	hd1_1_LD - hd1_1_SD	limma	4.85e-05	0.00109351	FALSE	candidate	40161038	Os01g0120300	1	1145920	1153828		LOC_Os01g03020		Similar to EMB2369 (EMBRYO DEFECTIVE 2369); ATP binding / aminoacyl-tRNA ligase/ leucine-tRNA ligase/ nucleotide binding. (Os01t0120300-00)
A0A0P0VPR8	Os02g0761400	Os02g0761400 protein	Oryza sativa subsp. japonica	1	1	6	3	11	11	83791020	1.01077	19.0927	5.83832	5e-05	0.00110822	2.1448	0.0493098	1	1	hd1_1_LD - hd1_1_SD	limma	5e-05	0.00110822	TRUE	hit	83791020	Os02g0761400	2	32068322	32069424		LOC_Os02g52390		Similar to ATPREP2. (Os02t0761400-01)
Q6K669	Os02g0794700	Leucine aminopeptidase 2, chloroplastic	Oryza sativa subsp. japonica	1	1	6	3	32	33	384975000	0.67096	21.5673	5.81735	5.18e-05	0.00112888	2.10921	0.0501316	1	1	hd1_1_LD - hd1_1_SD	limma	5.18e-05	0.00112888	FALSE	candidate	384975000	Os02g0794700	2	33779324	33781476		LOC_Os02g55140		Similar to Cytosol aminopeptidase (EC 3.4.11.1) (Leucine aminopeptidase) (LAP) (Leucyl aminopeptidase) (Proline aminopeptidase) (EC 3.4.11.5) (Prolyl aminopeptidase). (Os02t0794700-01);Similar to Leucine aminopeptidase (Cytosol aminopeptidase) (Fragment). (Os02t0794700-02)
Q10MS8	LOC_Os03g18550	Mitochondrial carrier protein, expressed	Oryza sativa subsp. japonica	1	1	6	3	3	3	4677695	0.731501	14.14	5.79292	5.4e-05	0.00115641	2.06769	0.0511031	1	1	hd1_1_LD - hd1_1_SD	limma	5.4e-05	0.00115641	FALSE	candidate	4677695	Os03g0296800	3	10388030	10390923	MIT	LOC_Os03g18550	MIT	Mitochondrial Fe transporter, Essential for plant growth and development, Fe homeostasis (Os03t0296800-01);Hypothetical conserved gene. (Os03t0296800-02)	MIT	MIT	OsMIT	mitochondrial iron-transporter, mitochondrial Fe transporter	MITOCHONDRIAL IRON TRANSPORTER	mitochondrial Fe transporter, mitochondrial iron transporter
Q69QD5	Os09g0438700	Chaperonin	Oryza sativa subsp. japonica	1	1	6	3	8	8	47636681	1.47102	18.469	5.79016	5.42e-05	0.00115784	2.063	0.0512136	1	1	hd1_1_LD - hd1_1_SD	limma	5.42e-05	0.00115784	TRUE	hit	47636681	Os09g0438700	9	16236686	16240793		LOC_Os09g26730		Similar to 20 kDa chaperonin, chloroplast precursor (Protein Cpn21) (Chloroplast protein Cpn10) (Chloroplast chaperonin 10) (Ch-CPN10) (Chaperonin 20). (Os09t0438700-01)
A0A0P0Y3A0	Os11g0533100	Os11g0533100 protein	Oryza sativa subsp. japonica	1	1	6	3	3	3	5869853	0.793915	14.722	5.77505	5.57e-05	0.0011679	2.03726	0.0518235	1	1	hd1_1_LD - hd1_1_SD	limma	5.57e-05	0.0011679	FALSE	candidate	5869853	Os11g0533100	11	19421487	19429665		LOC_Os11g32880		Similar to CarD-like transcriptional regulator family protein, expressed. (Os11t0533100-01);ATP-dependent DNA helicase (Os11t0533100-02)
Q5VNN5	PDF1B	Peptide deformylase 1B, chloroplastic	Oryza sativa subsp. japonica	1	1	6	3	3	8	8253221	0.86755	17.2529	5.74716	5.84e-05	0.00120443	1.98968	0.0529651	1	1	hd1_1_LD - hd1_1_SD	limma	5.84e-05	0.00120443	FALSE	candidate	8253221	Os01g0637600	1	25585914	25589162	OsPDF1B	LOC_Os01g45070	OsPDF1B	Peptide deformylase 1B, Development of chloroplast and mitochondria (Os01t0637600-01)	OsPDF1B	PDF1B	OsPDF1B	peptide deformylase 1B	PEPTIDE DEFORMYLASE 1B	peptide deformylase 1B
B6RGY0	PDF1A	Peptide deformylase 1A, chloroplastic	Oryza sativa subsp. japonica	1	1	6	3	15	15	20622370	0.596311	17.9596	5.7353	5.96e-05	0.00121292	1.96941	0.0534568	1	1	hd1_1_LD - hd1_1_SD	limma	5.96e-05	0.00121292	FALSE	candidate	20622370	Os01g0555800	1	20953961	20955513	OsPDF1A	LOC_Os01g37510	OsPDF1A	Peptide deformylase 1A (Os01t0555800-01)	OsPDF1A	PDF1A	OsPDF1A	peptide deformylase 1A	PEPTIDE DEFORMYLASE 1A	peptide deformylase 1A
Q0JBH9	ERG3	Elicitor-responsive protein 3	Oryza sativa subsp. japonica	1	1	6	3	1	2	19068532	0.647501	16.6336	5.73827	5.93e-05	0.00121292	1.97449	0.0533334	1	1	hd1_1_LD - hd1_1_SD	limma	5.93e-05	0.00121292	FALSE	candidate	19068532	Os04g0531100	4	26558962	26561236	OsERG3	LOC_Os04g44870	Rpp16|OsPBP1	Small C2-domain protein consisting of a single C2 domain, Phloem protein, Signaling pathway involving Ca2+ ions, Defense response (Os04t0531100-01)	OsERG3, RPP16	RPP16	Rpp16(t), ERG3, OsERG3, OsC2DP36, C2DP36	Elicitor-responsive protein 3, PHLOEM PROTEIN 16	PHLOEM PROTEIN 16	Elicitor-responsive protein 3, 16 kDa phloem protein, C2 Domain-Containing Protein 36
Q6Z8N7	Os08g0512500	Os08g0512500 protein	Oryza sativa subsp. japonica	1	1	6	3	6	6	88401350	0.838116	19.0339	5.69022	6.44e-05	0.00127673	1.89219	0.0553609	1	1	hd1_1_LD - hd1_1_SD	limma	6.44e-05	0.00127673	FALSE	candidate	88401350	Os08g0512500	8	25416182	25418653		LOC_Os08g40160		Similar to Thylakoid lumen protein, chloroplast. (Os08t0512500-01)
Q10N30	LOC_Os03g17580	Os03g0284400 protein	Oryza sativa subsp. japonica	1	1	6	3	17	17	169233436	0.699762	20.1875	5.61709	7.3e-05	0.00137464	1.7663	0.0585697	1	1	hd1_1_LD - hd1_1_SD	limma	7.3e-05	0.00137464	FALSE	candidate	169233436	Os03g0284400	3	9781436	9782524		LOC_Os03g17580		Similar to Ribosomal protein L10-like. (Os03t0284400-01)
Q7XV53	Os04g0450100	Os04g0450100 protein	Oryza sativa subsp. japonica	1	1	6	3	11	12	14749058	0.711653	18.2338	5.61847	7.28e-05	0.00137464	1.76868	0.0585079	1	1	hd1_1_LD - hd1_1_SD	limma	7.28e-05	0.00137464	FALSE	candidate	14749058	Os04g0450100	4	22428835	22431568		LOC_Os04g37710		Protein of unknown function DUF341 domain containing protein. (Os04t0450100-01);Similar to H0818E04.16 protein. (Os04t0450100-02)						dihydrofolate reductase
P0C340	ndhJ	NAD(P)H-quinone oxidoreductase subunit J, chloroplastic	Oryza sativa subsp. japonica	1	1	6	3	7	9	130964556	0.630727	18.3855	5.61272	7.35e-05	0.0013749	1.75875	0.0587663	1	1	hd1_1_LD - hd1_1_SD	limma	7.35e-05	0.0013749	FALSE	candidate	130964556
A0A0P0WL76	Os05g0337400	Os05g0337400 protein	Oryza sativa subsp. japonica	1	1	6	3	2	2	5353209	0.795477	15.5091	5.60743	7.42e-05	0.00137955	1.7496	0.0590052	1	1	hd1_1_LD - hd1_1_SD	limma	7.42e-05	0.00137955	FALSE	candidate	5353209	Os05g0337400	5	15770656	15773664		LOC_Os05g27100		Similar to heavy-metal-associated domain-containing protein. (Os05t0337400-01)
A0A0P0XPI1	Os09g0489200	Os09g0489200 protein	Oryza sativa subsp. japonica	1	1	6	3	4	5	4974839	0.604846	14.877	5.59782	7.55e-05	0.00139426	1.733	0.0594405	1	1	hd1_1_LD - hd1_1_SD	limma	7.55e-05	0.00139426	FALSE	candidate	4974839	Os09g0489200	9	18863239	18867497	JMJ712	LOC_Os09g31380		Similar to transcription factor jumonji (jmjC) domain-containing protein. (Os09t0489200-00)			JMJ712			Jumonji 712
Q0JRG4	Os01g0102600	Os01g0102600 protein	Oryza sativa subsp. japonica	1	1	6	3	16	16	40424470	0.986066	18.9074	5.59268	7.61e-05	0.00139426	1.7241	0.0596749	1	1	hd1_1_LD - hd1_1_SD	limma	7.61e-05	0.00139426	FALSE	candidate	40424470	Os01g0102600	1	145603	147847	OsSK4	LOC_Os01g01302	OsSK4|OsSKL1	Shikimate kinase domain containing protein. (Os01t0102600-01);Similar to shikimate kinase family protein. (Os01t0102600-02)		SK4	OsSK4, OsSKL1		SHIKIMATE KINASE 4	Shikimate kinase 4
Q8S091	Os01g0913000	Thioredoxin F, chloroplastic	Oryza sativa subsp. japonica	1	1	6	3	6	6	23469244	0.789283	18.3331	5.59339	7.6e-05	0.00139426	1.72534	0.0596422	1	1	hd1_1_LD - hd1_1_SD	limma	7.6e-05	0.00139426	FALSE	candidate	23469244	Os01g0913000	1	39794547	39795809	OsTRXh10	LOC_Os01g68480	OsTRX2	Similar to Thioredoxin F-type 2, chloroplast precursor (TRX-F2). (Os01t0913000-01)		TRX3	OsTRXh10, TRXh10, OsTRX2, TRX2, TRXF, OsTRXF, OsTrx03, Trx03, OsTrx3, Trx3		THIOREDOXIN 3	Thioredoxin H-type 10, H-type Thioredoxin 10
Q6ZEZ2	Os07g0176900	ribose-5-phosphate isomerase	Oryza sativa subsp. japonica	1	1	6	3	14	14	356140168	0.73129	20.2554	5.58801	7.67e-05	0.00140142	1.71602	0.0598882	1	1	hd1_1_LD - hd1_1_SD	limma	7.67e-05	0.00140142	FALSE	candidate	356140168	Os07g0176900	7	4068003	4070134		LOC_Os07g08030		Similar to Ribose-5-phosphate isomerase precursor (EC 5.3.1.6). (Os07t0176900-01);Similar to ribose-5-phosphate isomerase. (Os07t0176900-02)
Q5ZDI7	P0686E09.32-1	Os01g0617900 protein	Oryza sativa subsp. japonica	1	1	6	3	10	10	57477554	0.60244	18.2507	5.58173	7.76e-05	0.00141256	1.70516	0.0601758	1	1	hd1_1_LD - hd1_1_SD	limma	7.76e-05	0.00141256	FALSE	candidate	57477554	Os01g0617900	1	24572983	24575556		LOC_Os01g43070		Similar to oxygen-evolving complex-related. (Os01t0617900-01);Similar to predicted protein. (Os01t0617900-02);Similar to oxygen-evolving complex-related. (Os01t0617900-03)
Q6K5U4	OsNAAT2	Nicotianamine aminotransferase homolog	Oryza sativa subsp. japonica	1	1	6	3	6	7	9886135	0.809692	14.8712	5.57964	7.79e-05	0.00141353	1.70153	0.0602719	1	1	hd1_1_LD - hd1_1_SD	limma	7.79e-05	0.00141353	FALSE	candidate	9886135	Os02g0302700	2	11749122	11753711	OsNAAT2	LOC_Os02g19970	OsNAAT2	Similar to Nicotianamine aminotransferase A. (Os02t0302700-01)		NAAT2	OsNAAT2		NICOTINAMINE AMINOTRANSFERASE 2	sativa nicotianamine aminotransferase 2
A0A0N7KH16	Os03g0279950	Os03g0279950 protein	Oryza sativa subsp. japonica	1	1	6	3	5	5	118209581	0.619801	17.6385	5.56271	8.02e-05	0.00143459	1.67218	0.061055	1	1	hd1_1_LD - hd1_1_SD	limma	8.02e-05	0.00143459	FALSE	candidate	118209581	Os03g0279950	3	9555529	9557358	PsbP	LOC_Os03g17174		Similar to Kinase binding protein (Fragment). (Os03t0279950-01)			PsbP			Oxygen-evolving complex protein PsbP
Q2QV45	LOC_Os12g14070	70 kDa heat shock protein	Oryza sativa subsp. japonica	1	1	6	3	39	52	1590925728	0.688438	23.0535	5.5596	8.06e-05	0.0014349	1.66679	0.0611997	1	1	hd1_1_LD - hd1_1_SD	limma	8.06e-05	0.0014349	FALSE	candidate	1590925728	Os12g0244100	12	7986193	7991848	OsHsp70CP2	LOC_Os12g14070	FLO11	Plastid heat shock protein 70, Amyloplast development, Regulation of protein import into amyloplast (Os12t0244100-01);Similar to stromal 70 kDa heat shock-related protein. (Os12t0244100-02);Similar to stromal 70 kDa heat shock-related protein. (Os12t0244100-03);Similar to stromal 70 kDa heat shock-related protein. (Os12t0244100-04)	FLO11, OsHsp70cp-2, OsHsp70CP2	FLO11	OsHsp70CP2, HSP70CP2, OsFLO11, OsFLO11-2, FLO11-2, cpHSP70-2, OsHsp70cp-2, Hsp70cp-2	FLOURY ENDOSPERM11, heat shock protein 70 chloroplast protein 2	FLOURY ENDOSPERM 11	heat shock protein 70 chloroplast protein 2, HEAT SHOCK PROTEIN 70KD CHLOROPLAST PROTEIN 2, FLOURY ENDOSPERM11-2, plastid HSP70-2, plastid-localized 70-kDa heat shock protein 2
P0C343	ndhK	NAD(P)H-quinone oxidoreductase subunit K, chloroplastic	Oryza sativa subsp. japonica	1	1	6	3	9	10	148397604	0.637325	19.4862	5.53591	8.4e-05	0.0014656	1.62566	0.0623112	1	1	hd1_1_LD - hd1_1_SD	limma	8.4e-05	0.0014656	FALSE	candidate	148397604
Q6ZIY1	Os07g0205700	Os07g0205700 protein	Oryza sativa subsp. japonica	1	1	6	3	25	26	68921228	0.655918	19.9791	5.53888	8.36e-05	0.0014656	1.6308	0.0621714	1	1	hd1_1_LD - hd1_1_SD	limma	8.36e-05	0.0014656	FALSE	candidate	68921228	Os07g0205700	7	5691967	5699883		LOC_Os07g10540		Similar to Xaa-Pro dipeptidase (EC 3.4.-.-). (Os07t0205700-01)
Q7XN85	Os04g0658300	Ribulose bisphosphate carboxylase/oxygenase activase, chloroplastic	Oryza sativa subsp. japonica	1	1	6	3	12	12	1079434492	0.888956	22.3561	5.53398	8.43e-05	0.0014656	1.6223	0.0624026	1	1	hd1_1_LD - hd1_1_SD	limma	8.43e-05	0.0014656	FALSE	candidate	1079434492	Os04g0658300	4	33575152	33579653		LOC_Os04g56320		Similar to Ribulose bisphosphate carboxylase/oxygenase activase, chloroplast precursor (RuBisCO activase) (RA). (Os04t0658300-01)						Rubisco activase
Q0JA93	Os04g0610500	Methionine aminopeptidase	Oryza sativa subsp. japonica	1	1	6	3	11	12	18468788	0.759536	18.2708	5.52868	8.51e-05	0.00147502	1.61308	0.0626539	1	1	hd1_1_LD - hd1_1_SD	limma	8.51e-05	0.00147502	FALSE	candidate	18468788	Os04g0610500	4	30945227	30948687		LOC_Os04g52100		Peptidase M24A, methionine aminopeptidase, subfamily 1 protein. (Os04t0610500-01)
Q0IZQ2	Os09g0556500	Cysteine--tRNA ligase CPS1 homolog, chloroplastic/mitochondrial	Oryza sativa subsp. japonica	1	1	6	3	22	25	44631913	0.727564	19.4746	5.52469	8.57e-05	0.00147701	1.60615	0.0628436	1	1	hd1_1_LD - hd1_1_SD	limma	8.57e-05	0.00147701	FALSE	candidate	44631913	Os09g0556500	9	22114202	22119961		LOC_Os09g38420		Cysteinyl-tRNA synthetase, class Ia family protein. (Os09t0556500-01)
Q10S58	SAT2	Probable serine acetyltransferase 2	Oryza sativa subsp. japonica	1	1	6	3	2	2	0	0.811873	12.4796	5.52184	8.61e-05	0.00147841	1.60118	0.0629795	1	1	hd1_1_LD - hd1_1_SD	limma	8.61e-05	0.00147841	FALSE	candidate	0	Os03g0133900	3	1892829	1897309	OsSAT	LOC_Os03g04140		Serine acetyltransferase (Os03t0133900-01)	OsSAT3	SAT3	OsSAT, SAT, OsSAT3	serine acetyltransferase 3	SERINE ACETYLTRANSFERASE 3	serine acetyl transferase, serine acetyltransferase 3
O82427	Smt2-1	24-methylenesterol C-methyltransferase 2	Oryza sativa subsp. japonica	1	1	6	3	3	3	7455582	0.64188	16.3713	5.51421	8.72e-05	0.00149175	1.5879	0.0633444	1	1	hd1_1_LD - hd1_1_SD	limma	8.72e-05	0.00149175	FALSE	candidate	7455582	Os03g0136200	3	2003246	2004830	Ossmt2-1	LOC_Os03g04340	Ossmt2-1	24-methylenesterol C-methyltransferase 2 (EC 2.1.1.143) (24-sterol C- methyltransferase 2) (Sterol-C-methyltransferase 2). (Os03t0136200-01)			Ossmt2-1			sterol methyltransferase 2-1
B7E3S3	Os04g0412500	Carbonic anhydrase	Oryza sativa subsp. japonica	1	1	6	3	8	8	20896624	0.616628	17.8411	5.50798	8.82e-05	0.00150126	1.57705	0.0636436	1	1	hd1_1_LD - hd1_1_SD	limma	8.82e-05	0.00150126	FALSE	candidate	20896624	Os04g0412500	4	20388100	20390005	OsalphaCA2	LOC_Os04g33660		Similar to OSIGBa0134P10.2 protein. (Os04t0412500-01)		ALPHACA2	OsalphaCA2, alphaCA2		ALPHA-CARBONIC ANHYDRASE 2	alpha-carbonic anhydrase 2
Q2QVA7	LOC_Os12g13460	Os12g0236900 protein	Oryza sativa subsp. japonica	1	1	6	3	16	16	30099971	0.677033	18.6204	5.50444	8.87e-05	0.00150486	1.57088	0.0638139	1	1	hd1_1_LD - hd1_1_SD	limma	8.87e-05	0.00150486	FALSE	candidate	30099971	Os12g0236900	12	7546578	7554128		LOC_Os12g13460		SET domain containing protein. (Os12t0236900-01)
Q6ASW3	LOC_Os03g51000	3,4-dihydroxy-2-butanone kinase, putative, expressed	Oryza sativa subsp. japonica	1	1	6	3	13	13	4711744	0.737649	16.9942	5.49952	8.95e-05	0.00151369	1.56229	0.0640519	1	1	hd1_1_LD - hd1_1_SD	limma	8.95e-05	0.00151369	FALSE	candidate	4711744	Os03g0719300	3	29137670	29145550		LOC_Os03g51000		Similar to Dihydroxyacetone/glycerone kinase-like protein. (Os03t0719300-01);Similar to Dihydroxyacetone kinase-like protein. (Os03t0719300-02)
Q5SND7	Os01g0188100	Os01g0188100 protein	Oryza sativa subsp. japonica	1	1	6	3	7	7	5093967	0.755032	15.7641	5.4921	9.07e-05	0.00151788	1.54937	0.0644112	1	1	hd1_1_LD - hd1_1_SD	limma	9.07e-05	0.00151788	FALSE	candidate	5093967	Os01g0188100	1	4726734	4731142		LOC_Os01g09300		Isopenicillin N synthase family protein. (Os01t0188100-01)
Q10A76	LOC_Os10g01134	Os10g0101200 protein	Oryza sativa subsp. japonica	1	1	6	3	11	11	20095628	0.777178	17.2161	5.47057	9.41e-05	0.00155681	1.51177	0.0654646	1	1	hd1_1_LD - hd1_1_SD	limma	9.41e-05	0.00155681	FALSE	candidate	20095628	Os10g0101200	10	110138	116452	SCP45	LOC_Os10g01134	OsSCP46	Serine carboxypeptidase, Regulation of grain filling and seed germination (Os10t0101200-01)	SCP45, OsSCP45, OsSCP46, SCP46	SCP45	OsSCP45, OsSCP46, SCP46	SERINE CARBOXYPEPTIDASE 45, Serine carboxypeptidase 45, Serine carboxypeptidase 46	SERINE CARBOXYPEPTIDASE 45	Serine carboxypeptidase 45, Serine carboxypeptidase 46
A0A0P0XEB3	Os08g0266300	Os08g0266300 protein	Oryza sativa subsp. japonica	1	1	6	3	16	16	71444546	0.773601	18.8629	5.45157	9.73e-05	0.00158526	1.47854	0.066406	1	1	hd1_1_LD - hd1_1_SD	limma	9.73e-05	0.00158526	FALSE	candidate	71444546	Os08g0266300	8	10138571	10141527		LOC_Os08g16570		Similar to predicted protein. (Os08t0266300-00)
Q652K7	Os09g0531100	Os09g0531100 protein	Oryza sativa subsp. japonica	1	1	6	3	9	9	14290190	0.934953	17.9438	5.45249	9.72e-05	0.00158526	1.48016	0.0663599	1	1	hd1_1_LD - hd1_1_SD	limma	9.72e-05	0.00158526	FALSE	candidate	14290190	Os09g0531100	9	20799161	20802920		LOC_Os09g36130		Conserved hypothetical protein. (Os09t0531100-01)
A7LFZ6	DCL4	Endoribonuclease Dicer homolog 4	Oryza sativa subsp. japonica	1	1	6	3	4	4	4726207	0.96577	15.1073	5.44787	9.79e-05	0.00158719	1.47207	0.0665904	1	1	hd1_1_LD - hd1_1_SD	limma	9.79e-05	0.00158719	FALSE	candidate	4726207	Os04g0509300	4	25474092	25489203	DCL4	LOC_Os04g43050	SHO1|OsDCL4	Rnase III family protein, Shoot apical meristem (SAM) formation and maintenance (Os04t0509300-01);Rnase III family protein, Trans-acting siRNA3 (ta-siRNA)(TAS3) biogenesis (Os04t0509300-02)	SHO1, sho1, DCL4, OsDCL4, Os DCL4, Dcl4	SHO1	sho1, DCL4, OsDCL4, Os DCL4, Dcl4	SHOOT ORGANIZATION 1, shoot organization 1, shoot organization-1, shoot organization1, Endoribonuclease Dicer homolog 4, Dicer-like protein 4, Protein SHOOT ORGANIZATION 1, Oryza sativa dicer-like4, Oryza sativa dicer-like 4, Dicer like 4, DICER-LIKE 4	SHOOT ORGANIZATION 1	shoot organization 1, shoot organization-1, shoot organization1, Endoribonuclease Dicer homolog 4, Dicer-like protein 4, Protein SHOOT ORGANIZATION 1, Oryza sativa dicer-like4, Oryza sativa dicer-like 4, Dicer like 4
B9F2U5	Os02g0157700	Translation factor GUF1 homolog, chloroplastic	Oryza sativa subsp. japonica	1	1	6	3	18	18	24199783	0.820778	19.0064	5.4492	9.77e-05	0.00158719	1.4744	0.0665239	1	1	hd1_1_LD - hd1_1_SD	limma	9.77e-05	0.00158719	FALSE	candidate	24199783	Os02g0157700	2	3144129	3144623		LOC_Os02g06300		Non-protein coding transcript. (Os02t0157700-01)
Q94JJ0	Os01g0118000	Fructose-bisphosphate aldolase	Oryza sativa subsp. japonica	1	1	6	3	17	17	2143305348	0.623244	21.9403	5.41907	0.00010302	0.00164778	1.42159	0.0680419	1	1	hd1_1_LD - hd1_1_SD	limma	0.00010302	0.00164778	FALSE	candidate	2143305348	Os01g0118000	1	1016065	1019435		LOC_Os01g02880		Similar to Fructose-bisphosphate aldolase (EC 4.1.2.13) (Fragment). (Os01t0118000-01)						Aldolase
Q6H6B9	Os02g0169900	Inositol-1-monophosphatase	Oryza sativa subsp. japonica	1	1	6	3	12	12	73681708	0.791577	19.5358	5.40812	0.000105018	0.00166683	1.40237	0.0686004	1	1	hd1_1_LD - hd1_1_SD	limma	0.000105018	0.00166683	FALSE	candidate	73681708	Os02g0169900	2	3792694	3796762	OsIMP-2	LOC_Os02g07350		Inositol monophosphatase family protein. (Os02t0169900-01);Inositol monophosphatase family protein. (Os02t0169900-02);Similar to IMPL1 (MYO-INOSITOL MONOPHOSPHATASE LIKE 1); 3'(2'),5'-bisphosphate nucleotidase/ inositol or phosphatidylinositol phosphatase/ inositol-1(or 4)-monophosphatase. (Os02t0169900-03)			OsIMP-2, IMP-2			inositol monophosphatase 2
A0A0P0WFX4	Os04g0661600	Molybdopterin biosynthesis protein CNX1	Oryza sativa subsp. japonica	1	1	6	3	8	8	8302628	0.813281	16.1574	5.40061	0.000106412	0.00168033	1.38918	0.0689856	1	1	hd1_1_LD - hd1_1_SD	limma	0.000106412	0.00168033	FALSE	candidate	8302628	Os04g0661600	4	33755461	33764473		LOC_Os04g56620	OsCNX1	Similar to H0112G12.13 protein. (Os04t0661600-01);Similar to H0112G12.12 protein. (Os04t0661600-02);Homolog of MoeA, Molybdenum cofactor biosynthesis (Os04t0661600-03);Molybdopterin biosynthesis protein CNX1 (Os04t0661600-04)	OsCNX1	CNX1	OsCNX1	cofactor for nitrate reductase and xanthine dehydrogenase 1	CO-FACTOR FOR NITRATE REDUCTASE AND XANTHINE DEHYDROGENASE 1	cofactor for nitrate reductase and xanthine dehydrogenase 1
Q10F16	LOC_Os03g48040	Ferredoxin	Oryza sativa subsp. japonica	1	1	6	3	4	4	7448066	1.01608	15.6961	5.39103	0.000108218	0.00168524	1.37234	0.0694796	1	1	hd1_1_LD - hd1_1_SD	limma	0.000108218	0.00168524	TRUE	hit	7448066	Os03g0685000	3	27309857	27312902	OsFdC2	LOC_Os03g48040	OsFdC2	Ferredoxin-like protein, Photosynthetic rate, Heading date, Chloroplast development (Os03t0685000-01)	OsFdC2, OsHDY1	HDY1	OsFdC2, FdC2, OsHDY1, PetF-2	ferredoxin-like protein with C-terminal extension 2, heading date delay and yellowish leaf 1	HEADING DATE DELAY AND YELLOWISH LEAF 1	ferredoxin-like protein with C-terminal extension 2, Ferredoxin C2, Ferredoxin-2
Q2R1J1	LOC_Os11g39020	ABC transporter family protein, expressed	Oryza sativa subsp. japonica	1	1	6	3	24	24	24096196	0.967999	19.7072	5.38817	0.000108764	0.00168733	1.36731	0.0696275	1	1	hd1_1_LD - hd1_1_SD	limma	0.000108764	0.00168733	FALSE	candidate	24096196	Os11g0603200	11	23230112	23234075	OsABCF6	LOC_Os11g39020		Similar to ABCF-type protein. (Os11t0603200-01);Similar to ABCF-type protein. (Os11t0603200-02)		ABCF6	OsABCF6		ABC TRANSPORTER F FAMILY MEMBER 6	ABC transporter superfamily ABCF subgroup member 6
Q0D5S1	Os07g0539900	Os07g0539900 protein	Oryza sativa subsp. japonica	1	1	6	3	14	14	182374897	1.16401	18.9671	5.37094	0.000112112	0.00170929	1.33698	0.070525	1	1	hd1_1_LD - hd1_1_SD	limma	0.000112112	0.00170929	TRUE	hit	182374897	Os07g0539900	7	21280322	21282626		LOC_Os07g35560		Similar to Beta-1,3-glucanase-like protein. (Os07t0539900-01)			PR2, OsPR2			PR2/Beta-1, 3-glucanase, Glycosyl hydrolase 17 family protein
Q8LJJ2	Os01g0693800	threonine synthase	Oryza sativa subsp. japonica	1	1	6	3	10	19	100116370	0.934969	19.1007	5.35771	0.000114756	0.00173253	1.31366	0.0712207	1	1	hd1_1_LD - hd1_1_SD	limma	0.000114756	0.00173253	FALSE	candidate	100116370	Os01g0693800	1	28654048	28655948		LOC_Os01g49890		Similar to Threonine synthase, chloroplast precursor (EC 4.2.3.1) (TS). (Os01t0693800-01)
A0A0P0XK57	Os09g0248000	Os09g0248000 protein	Oryza sativa subsp. japonica	1	1	6	3	2	2	606662	0.805217	13.4911	5.3426	0.000117853	0.00176235	1.28702	0.0720215	1	1	hd1_1_LD - hd1_1_SD	limma	0.000117853	0.00176235	FALSE	candidate	606662	Os09g0248000	9	3620063	3633132		LOC_Os09g07320		D-aminoacyl-tRNA deacylase domain containing protein. (Os09t0248000-01);D-aminoacyl-tRNA deacylase domain containing protein. (Os09t0248000-02);Similar to Ethanol tolerance protein GEKO1. (Os09t0248000-03);Similar to Ethanol tolerance protein GEKO1. (Os09t0248000-04)
Q5KQI6	SNAT1	Serotonin N-acetyltransferase 1, chloroplastic	Oryza sativa subsp. japonica	1	1	6	3	4	4	1883245	0.744846	14.3526	5.34396	0.000117572	0.00176235	1.28941	0.0719494	1	1	hd1_1_LD - hd1_1_SD	limma	0.000117572	0.00176235	FALSE	candidate	1883245	Os05g0481000	5	23642766	23646681	OsSNAT1	LOC_Os05g40260	OsSNAT1	Serotonin N-acetyltransferase, Melatonin synthesis (Os05t0481000-01);Similar to ATNSI (NUCLEAR SHUTTLE INTERACTING); N-acetyltransferase. (Os05t0481000-02);Similar to ATNSI (NUCLEAR SHUTTLE INTERACTING); N-acetyltransferase. (Os05t0481000-03)	OsSNAT1, SNAT1	SNAT1	OsSNAT1, OsSNAT, SNAT, OsGNAT2, GNAT2	SEROTONIN N-ACETYLTRANSFERASE-1, serotonin N-acetyltransferase 1	SEROTONIN N-ACETYLTRANSFERASE-1	serotonin N-acetyltransferase-1, serotonin N-acetyltransferase 1, Gcn5-related N-acetyltransferase 2
Q8LNF2	LOC_Os10g35810	Os10g0502000 protein	Oryza sativa subsp. japonica	1	1	6	3	12	12	44275695	0.896966	18.7972	5.3377	0.000118878	0.00176235	1.27836	0.0722831	1	1	hd1_1_LD - hd1_1_SD	limma	0.000118878	0.00176235	FALSE	candidate	44275695	Os10g0502000	10	19148232	19150913		LOC_Os10g35810		Similar to Thylakoid lumenal 17.4 kDa protein (P17.4) (Fragment). (Os10t0502000-01)
Q6ATD8	Os05g0275000	Os05g0275000 protein	Oryza sativa subsp. japonica	1	1	6	3	11	11	11188291	0.798598	16.4019	5.33169	0.000120146	0.00176651	1.26775	0.0726047	1	1	hd1_1_LD - hd1_1_SD	limma	0.000120146	0.00176651	FALSE	candidate	11188291	Os05g0275000	5	11253553	11256527		LOC_Os05g19380		Pentatricopeptide repeat domain containing protein. (Os05t0275000-01)
Q0J1E1	Os09g0446800	formate--tetrahydrofolate ligase	Oryza sativa subsp. japonica	1	1	6	3	36	36	158456316	0.696998	21.0621	5.31673	0.000123364	0.00178416	1.24131	0.0734105	1	1	hd1_1_LD - hd1_1_SD	limma	0.000123364	0.00178416	FALSE	candidate	158456316	Os09g0446800	9	16654816	16658635		LOC_Os09g27420		Similar to Formate--tetrahydrofolate ligase (EC 6.3.4.3) (Formyltetrahydrofolate synthetase) (10-formyletrahydrofolate synthetase) (FHS) (FTHFS). (Os09t0446800-01);Similar to THFS (10-FORMYLTETRAHYDROFOLATE SYNTHETASE); ATP binding / formate-tetrahydrofolate ligase. (Os09t0446800-02)
Q10J01	LOC_Os03g32490	Expressed protein	Oryza sativa subsp. japonica	1	1	6	3	3	3	1149143	0.939758	13.3367	5.31923	0.000122819	0.00178416	1.24573	0.0732751	1	1	hd1_1_LD - hd1_1_SD	limma	0.000122819	0.00178416	FALSE	candidate	1149143	Os03g0439700	3	18575450	18577554		LOC_Os03g32490		Protein of unknown function DUF1230 family protein. (Os03t0439700-01)
Q655S1	FTSH2	ATP-dependent zinc metalloprotease FTSH 2, chloroplastic	Oryza sativa subsp. japonica	1	1	6	3	45	47	494204440	0.771083	21.8058	5.30922	0.000125014	0.00179961	1.22802	0.0738178	1	1	hd1_1_LD - hd1_1_SD	limma	0.000125014	0.00179961	FALSE	candidate	494204440	Os06g0669400	6	27724577	27728259	OsFtsH2	LOC_Os06g45820	OsFtsH2	ATP-dependent zinc metalloprotease, Chloroplast development (Os06t0669400-01);Similar to Cell division protease ftsH homolog 2, chloroplastic. (Os06t0669400-02);Similar to ATP-dependent zinc metalloprotease FTSH 2, chloroplastic. (Os06t0669400-03)	OsFtsH2	FTSH2	OsFtsH2, FtsH2	Filamentation temperature-sensitive H2
B7FAD0	Os08g0260000	Os08g0260000 protein	Oryza sativa subsp. japonica	1	1	6	3	2	2	2295235	1.28359	15.1496	5.30093	0.000126861	0.00181355	1.21334	0.0742695	1	1	hd1_1_LD - hd1_1_SD	limma	0.000126861	0.00181355	TRUE	hit	2295235	Os08g0260000	8	9757448	9760662		LOC_Os08g16010		Similar to N-acetyltransferase. (Os08t0260000-01)
A0A0P0V674	Os01g0662700	Os01g0662700 protein	Oryza sativa subsp. japonica	1	1	6	3	20	20	20608924	0.81012	18.7419	5.28556	0.000130363	0.00183854	1.1861	0.0751131	1	1	hd1_1_LD - hd1_1_SD	limma	0.000130363	0.00183854	FALSE	candidate	20608924	Os01g0662700	1	27050876	27054574		LOC_Os01g47350		Similar to Naphthoate synthase (EC 4.1.3.36). (Os01t0662700-01)
Q5QNA5	Os01g0208700	phosphoenolpyruvate carboxylase	Oryza sativa subsp. japonica	1	1	6	3	68	84	452176080	0.599087	22.2521	5.28982	0.000129382	0.00183854	1.19366	0.0748784	1	1	hd1_1_LD - hd1_1_SD	limma	0.000129382	0.00183854	FALSE	candidate	452176080	Os01g0208700	1	5899561	5909560	PEPC-2	LOC_Os01g11054	Osppc4	Phosphoenolpyruvate carboxylase, Ammonium assimilation (Os01t0208700-01)	Osppc4	PPC4	PEPC-2, Osppc4, ppc4	Phosphoenolpyruvate carboxylase 4	PHOSPHOENOLPYRUVATE CARBOXYLASE 4	PEP carboxylase 2, Phosphoenolpyruvate carboxylase 2, phosphoenolpyruvate carboxylase 4, PEPCase 4
Q7F2G3	Os01g0639900	Carbonic anhydrase	Oryza sativa subsp. japonica	1	1	6	3	28	29	6563486720	0.841295	24.682	5.271	0.000133772	0.00186509	1.16027	0.0759193	1	1	hd1_1_LD - hd1_1_SD	limma	0.000133772	0.00186509	FALSE	candidate	6563486720	Os01g0639900	1	25696671	25705077	BETACA1	LOC_Os01g45274	OsCA1|OsbetaCA1	beta-carbonic anhydrase (EC:4.2.1.1), Carbon assimilation, CO2-mediated stomatal pore response (Os01t0639900-01)	BETACA1, Os?CA1, OsbCA1	BETACA1	OsCA, CA, OsbetaCA1, betaCA1, CA1	?-carbonic anhydrase 1, BETA-CARBONIC ANHYDRASE 1, b-carbonic anhydrase 1, beta-type carbonic anhydrase	BETA-CARBONIC ANHYDRASE 1	Carbonic anhydrase, beta-type carbonic anhydrase, beta-carbonic anhydrase
Q0JIR3	Os01g0783100	Os01g0783100 protein	Oryza sativa subsp. japonica	1	1	6	3	5	5	1348918	0.779996	12.9269	5.26847	0.000134372	0.00186914	1.1558	0.0760597	1	1	hd1_1_LD - hd1_1_SD	limma	0.000134372	0.00186914	FALSE	candidate	1348918	Os01g0783100	1	33182589	33186141		LOC_Os01g57410		Pentatricopeptide repeat domain containing protein. (Os01t0783100-01)
Q0JKN6	Os01g0661400	Ribosomal RNA-processing protein 40	Oryza sativa subsp. japonica	1	1	6	3	0	2	440446	0.626365	13.5233	5.24982	0.000138898	0.00191061	1.12266	0.0771043	1	1	hd1_1_LD - hd1_1_SD	limma	0.000138898	0.00191061	FALSE	candidate	440446	Os01g0661400	1	27004281	27008038		LOC_Os01g47256		S1, RNA binding domain containing protein. (Os01t0661400-01)
Q5Z7J2	prx86	Peroxidase	Oryza sativa subsp. japonica	1	1	6	3	10	11	152432824	1.10016	19.8175	5.24557	0.000139951	0.00191658	1.11511	0.0773439	1	1	hd1_1_LD - hd1_1_SD	limma	0.000139951	0.00191658	TRUE	hit	152432824	Os06g0547400	6	20705378	20706934	prx86	LOC_Os06g35520		Similar to Peroxidase P7 (EC 1.11.1.7) (TP7). (Os06t0547400-01)			prx86, PRX86, OsPRX86			class III peroxidase 86, peroxidase FLXPER4, PER4
Q9AXB0	Os01g0622300	Uroporphyrinogen decarboxylase 1, chloroplastic	Oryza sativa subsp. japonica	1	1	6	3	12	12	16324340	0.631471	17.5893	5.24194	0.000140858	0.00191886	1.10864	0.0775493	1	1	hd1_1_LD - hd1_1_SD	limma	0.000140858	0.00191886	FALSE	candidate	16324340	Os01g0622300	1	24823998	24828139	HEME	LOC_Os01g43390		Similar to Plastid uroporphyrinogen decarboxylase (Fragment). (Os01t0622300-01)		HEME	OsHEME, hemE, OshemE		UROPORPHYRINOGEN DECARBOXYLASE	uroporphyrinogen decarboxylase
O64422	Os03g0267300	Fructose-1,6-bisphosphatase, chloroplastic	Oryza sativa subsp. japonica	1	1	6	3	19	19	1085557232	0.58755	21.4029	5.22936	0.000144045	0.00193414	1.08626	0.0782637	1	1	hd1_1_LD - hd1_1_SD	limma	0.000144045	0.00193414	FALSE	candidate	1085557232	Os03g0267300	3	8841311	8843028	OsCFR	LOC_Os03g16050		Similar to Fructose-1,6-bisphosphatase, chloroplast precursor (EC 3.1.3.11) (D- fructose-1,6-bisphosphate 1-phosphohydrolase) (FBPase). (Os03t0267300-01);Similar to Chloroplast fructose-1,6-bisphosphatase. (Os03t0267300-02)			OsCFR			chloroplastic fructose 1, 6-bisphosphatase, chloroplastic FruP2ase, "fructose-1, 6-bisphosphatase plastidic isoform", "Plastidic Fructose-1, 6-Bisphosphatase"
Q6Z702	Os02g0125100	3-isopropylmalate dehydratase	Oryza sativa subsp. japonica	1	1	6	3	23	23	61548989	0.820429	19.7553	5.22779	0.000144449	0.00193537	1.08345	0.0783535	1	1	hd1_1_LD - hd1_1_SD	limma	0.000144449	0.00193537	FALSE	candidate	61548989	Os02g0125100	2	1304905	1309799		LOC_Os02g03260		Homoaconitase/3-isopropylmalate dehydratase, small/large subunit domain containing protein. (Os02t0125100-01)
Q6ZFI6	Os08g0502700	alanine--glyoxylate transaminase	Oryza sativa subsp. japonica	1	1	6	3	27	27	1520462592	0.703411	22.5287	5.22073	0.000146276	0.00193942	1.07089	0.0787569	1	1	hd1_1_LD - hd1_1_SD	limma	0.000146276	0.00193942	FALSE	candidate	1520462592	Os08g0502700	8	24828163	24830863		LOC_Os08g39300		Pyridoxal phosphate-dependent transferase, major region, subdomain 1 domain containing protein. (Os08t0502700-01);Similar to serine--glyoxylate aminotransferase. (Os08t0502700-03)
Q0DEU8	Os06g0133800	transketolase	Oryza sativa subsp. japonica	1	1	6	3	46	51	3501482112	0.870878	24.3653	5.21259	0.000148411	0.00194316	1.05639	0.0792242	1	1	hd1_1_LD - hd1_1_SD	limma	0.000148411	0.00194316	FALSE	candidate	3501482112	Os06g0133800	6	1808969	1812083	OsTK	LOC_Os06g04270	OsTK	Similar to Transferase. (Os06t0133800-01);Similar to Transketolase, chloroplastic. (Os06t0133800-02)			OsTK, TK			Transketolase
Q69V57	Os06g0608700	Fructose-bisphosphate aldolase	Oryza sativa subsp. japonica	1	1	6	3	40	45	3550592960	0.69638	23.6257	5.2114	0.000148727	0.00194316	1.05426	0.079293	1	1	hd1_1_LD - hd1_1_SD	limma	0.000148727	0.00194316	FALSE	candidate	3550592960	Os06g0608700	6	24227136	24229290	OsAld-Y	LOC_Os06g40640	OsAld-Y	Similar to Fructose-bisphosphate aldolase, cytoplasmic isozyme (EC 4.1.2.13). (Os06t0608700-01);Similar to Fructose-bisphosphate aldolase, cytoplasmic isozyme (EC 4.1.2.13). (Os06t0608700-02);Fructose-1,6-bisphosphate aldolase (EC:4.1.2.13), Chlorophyll biosynthesis, Chloroplast development, Sugar metabolism (Os06t0608700-03)	OsAld-Y, YGDL-1, YGDL1	YGDL1	OsAld-Y, Ald-Y, YGDL-1	YELLOW GREEN AND DROOPY LEAF-1, "fructose-1, 6-bisphosphate aldolase Y", yellow green and droopy leaf-1	YELLOW GREEN AND DROOPY LEAF-1	Fru-1, 6-bisphosphatase, "fructose-1, 6-bisphosphate aldolase Y", yellow green and droopy leaf-1, YELLOW GREEN AND DROOPY LEAF 1, "fructose-bisphosphate aldolase, cytoplasmic isozyme 1"
A0A0P0WAW0	Os04g0443900	Os04g0443900 protein	Oryza sativa subsp. japonica	1	1	6	3	8	8	23768844	0.792807	17.5675	5.20833	0.000149542	0.00194877	1.04879	0.0794698	1	1	hd1_1_LD - hd1_1_SD	limma	0.000149542	0.00194877	FALSE	candidate	23768844	Os04g0443900	4	22118247	22122536		None		Similar to RuBisCO large subunit-binding protein subunit beta, chloroplastic. (Os04t0443900-01)
A0A0P0W8V9	Os04g0306750	Os04g0306750 protein	Oryza sativa subsp. japonica	1	1	6	3	2	2	0	0.596703	14.1979	5.19986	0.000151819	0.00197015	1.03367	0.0799602	1	1	hd1_1_LD - hd1_1_SD	limma	0.000151819	0.00197015	FALSE	candidate	0	Os04g0306750	4	13818100	13820521		LOC_Os04g24165		Similar to OSIGBa0096F13.8 protein. (Os04t0306750-01)
Q5NAY4	HDH	Histidinol dehydrogenase, chloroplastic	Oryza sativa subsp. japonica	1	1	6	3	16	16	17347190	0.716502	17.8703	5.19419	0.000153364	0.00198188	1.02355	0.0802898	1	1	hd1_1_LD - hd1_1_SD	limma	0.000153364	0.00198188	FALSE	candidate	17347190	Os01g0232700	1	7348585	7352104		LOC_Os01g13190		Similar to Histidinol dehydrogenase, chloroplast precursor (EC 1.1.1.23) (HDH). Splice isoform 2. (Os01t0232700-01);Similar to Histidinol dehydrogenase. (Os01t0232700-02)
Q0IZY2	Os09g0542100	Os09g0542100 protein	Oryza sativa subsp. japonica	1	1	6	3	2	3	793191	0.684445	15.4827	5.18577	0.000155685	0.00199522	1.00852	0.080781	1	1	hd1_1_LD - hd1_1_SD	limma	0.000155685	0.00199522	FALSE	candidate	793191	Os09g0542100	9	21347264	21350949		LOC_Os09g37012		Peptidase A1 domain containing protein. (Os09t0542100-01)
Q6YUS0	Os02g0121000	glutamate--tRNA ligase	Oryza sativa subsp. japonica	1	1	6	3	19	19	30012896	0.596323	17.4644	5.18677	0.000155409	0.00199522	1.0103	0.0807227	1	1	hd1_1_LD - hd1_1_SD	limma	0.000155409	0.00199522	FALSE	candidate	30012896	Os02g0121000	2	1090428	1095969		LOC_Os02g02860	OsGluRS|Cde1(t)	Glutamyl-tRNA synthetase, Responsible for the thermo-sensitive chlorophyll deficient phenotype in the cde1(t) mutant (Os02t0121000-01)	OsGluRS, OsERS3, cde1(t)	ERS3	OsERS3	glutamyl-tRNA synthetase, glutamyl-tRNA synthetase 3, chlorophyll deficient 1 (temporally)	GLUTAMYL-TRNA SYNTHETASE 3	glutamyl-tRNA synthetase 3
B7EIC7	Os09g0482680	Os09g0482680 protein	Oryza sativa subsp. japonica	1	1	6	3	5	5	1428109	0.680972	15.5269	5.18129	0.000156936	0.00200097	1.00052	0.0810433	1	1	hd1_1_LD - hd1_1_SD	limma	0.000156936	0.00200097	FALSE	candidate	1428109	Os09g0482680	9	18566043	18569106		LOC_Os09g30466	OsaTRZ2	tRNase Z, tRNA 3'-end processing enzyme, Chloroplast biogenesis (Os09t0482680-01)	OsaTRZ2	TRZ2	OsaTRZ2, OsTRZ2	tRNase Z2	TRNASE Z2	tRNase Z2
Q6Z6Y1	Os02g0130100	glutaminase	Oryza sativa subsp. japonica	1	1	6	3	6	6	4871701	0.95704	16.3189	5.17984	0.000157342	0.00200097	0.997928	0.0811283	1	1	hd1_1_LD - hd1_1_SD	limma	0.000157342	0.00200097	FALSE	candidate	4871701	Os02g0130100	2	1566154	1569479		LOC_Os02g03740		SNO glutamine amidotransferase family protein. (Os02t0130100-01)		PDX2	OsPDX2		PYRIDOXAL PHOSPHATE SYNTHASE PROTEIN 2	Pyridoxal phosphate synthase protein 2
A0A0P0XCS4	Os08g0158900	Os08g0158900 protein	Oryza sativa subsp. japonica	1	1	6	3	4	4	12340522	0.671065	16.1138	5.1722	0.000159507	0.00201147	0.984261	0.081578	1	1	hd1_1_LD - hd1_1_SD	limma	0.000159507	0.00201147	FALSE	candidate	12340522	Os08g0158900	8	3432154	3438225		LOC_Os08g06230		GTP1/OBG domain containing protein. (Os08t0158900-01)
Q0JBY6	Os04g0502900	Os04g0502900 protein	Oryza sativa subsp. japonica	1	1	6	3	2	3	1708571	0.817592	16.3408	5.16206	0.000162423	0.00203111	0.966135	0.0821773	1	1	hd1_1_LD - hd1_1_SD	limma	0.000162423	0.00203111	FALSE	candidate	1708571	Os04g0502900	4	25111078	25115175		LOC_Os04g42430		EF-Hand type domain containing protein. (Os04t0502900-01);Similar to OSIGBa0112M24.3 protein. (Os04t0502900-02)		MICU1	OsMICU1		MITOCHONDRIAL CALCIUM UPTAKE 1	calcium uptake protein MICU1, mitochondrial calcium uptake 1
Q10S55	Os03g0134300	ATP phosphoribosyltransferase, chloroplastic	Oryza sativa subsp. japonica	1	1	6	3	11	11	41522139	0.702684	18.8202	5.1509	0.000165702	0.0020555	0.946146	0.0828417	1	1	hd1_1_LD - hd1_1_SD	limma	0.000165702	0.0020555	FALSE	candidate	41522139	Os03g0134300	3	1909201	1919394		LOC_Os03g04169		Similar to ATP phosphoribosyl transferase. (Os03t0134300-01)
A0A0P0X317	Os07g0187400	Os07g0187400 protein	Oryza sativa subsp. japonica	1	1	6	3	7	7	5821508	0.633475	15.8129	5.14281	0.00016812	0.00207717	0.931652	0.0833259	1	1	hd1_1_LD - hd1_1_SD	limma	0.00016812	0.00207717	FALSE	candidate	5821508	Os07g0187400	7	4663426	4667478		LOC_Os07g08970		ATPase, AAA-type, core domain containing protein. (Os07t0187400-00)
Q0J0Y4	Os09g0477900	16S rRNA (cytosine(967)-C(5))-methyltransferase	Oryza sativa subsp. japonica	1	1	6	3	3	3	2214345	0.726186	14.9003	5.14149	0.000168517	0.00207792	0.929296	0.0834048	1	1	hd1_1_LD - hd1_1_SD	limma	0.000168517	0.00207792	FALSE	candidate	2214345	Os09g0477900	9	18293017	18316030		LOC_Os09g30100		NusB/RsmB/TIM44 domain containing protein. (Os09t0477900-01)		NSUN8	OsNSUN8		NOP2/SUN DOMAIN FAMILY MEMBER 8	NOP/SUN family protein 8, NOP2/Sun domain family member 8, NOP2/ Sun RNA methyltransferase family member 8
A0A0P0WH35	Os05g0110300	Os05g0110300 protein	Oryza sativa subsp. japonica	1	1	6	3	17	18	84664472	0.591917	20.2656	5.13255	0.00017124	0.00209896	0.913261	0.0839431	1	1	hd1_1_LD - hd1_1_SD	limma	0.00017124	0.00209896	FALSE	candidate	84664472	Os05g0110300	5	552043	561773		LOC_Os05g01970		Similar to NAD-dependent epimerase/dehydratase. (Os05t0110300-01);Similar to NAD-dependent epimerase/dehydratase. (Os05t0110300-02)
A0A0P0V242	Os01g0321300	chloroplast protein-transporting ATPase	Oryza sativa subsp. japonica	1	1	6	3	15	15	62045492	0.868661	19.4118	5.12574	0.000173344	0.00211844	0.901046	0.0843548	1	1	hd1_1_LD - hd1_1_SD	limma	0.000173344	0.00211844	FALSE	candidate	62045492	Os01g0321300	1	12235589	12248125		LOC_Os01g21820		Similar to Protein translocase subunit secA. (Os01t0321300-00)
Q5VNT9	Os06g0136600	phosphopyruvate hydratase	Oryza sativa subsp. japonica	1	1	6	3	18	18	318171424	0.901968	20.3149	5.10483	0.000179974	0.00216739	0.863497	0.0856295	1	1	hd1_1_LD - hd1_1_SD	limma	0.000179974	0.00216739	FALSE	candidate	318171424	Os06g0136600	6	1931305	1936376	OsEno5	LOC_Os06g04510	OsEno5	Similar to Enolase 1 (EC 4.2.1.11) (2-phosphoglycerate dehydratase 1) (2-phospho- D-glycerate hydro-lyase 1). (Os06t0136600-01);Similar to Enolase. (Os06t0136600-02)			OsEno5, Eno5			Glyceraldehyde 3-phosphate dehydrogenase, enolase 5
Q6YVU7	Os07g0539100	Os07g0539100 protein	Oryza sativa subsp. japonica	1	1	6	3	2	2	1896110	1.36183	14.2835	5.0969	0.000182557	0.00219079	0.849247	0.0861167	1	1	hd1_1_LD - hd1_1_SD	limma	0.000182557	0.00219079	TRUE	hit	1896110	Os07g0539100	7	21223272	21225870	Gns11	LOC_Os07g35480		Beta-glucanase 3, Positive regulation of the resistance to sheath blight (Os07t0539100-01);Glycoside hydrolase, family 17 protein. (Os07t0539100-02)	OsBGL3	GNS11	Gns11, OsGns11	beta-glucanase 3, ?-glucanase 3	BETA-1, 3-GLUCANASE 11	beta-1, 3-glucanase 11
Q5VRZ8	Os06g0112100	Os06g0112100 protein	Oryza sativa subsp. japonica	1	1	6	3	2	2	1411573	0.76624	14.6897	5.08251	0.000187343	0.00223871	0.82336	0.0870069	1	1	hd1_1_LD - hd1_1_SD	limma	0.000187343	0.00223871	FALSE	candidate	1411573	Os06g0112100	6	678930	682173		LOC_Os06g02210		Nucleoside phosphorylase, family 1 domain containing protein. (Os06t0112100-01)
Q6AVT2	AGPL1	Glucose-1-phosphate adenylyltransferase large subunit 1, chloroplastic/amyloplastic	Oryza sativa subsp. japonica	1	1	6	3	41	45	236048968	0.695509	21.7152	5.07969	0.000188297	0.00224145	0.818282	0.0871823	1	1	hd1_1_LD - hd1_1_SD	limma	0.000188297	0.00224145	FALSE	candidate	236048968	Os03g0735000	3	30099369	30104572	OsAGPL1	LOC_Os03g52460	OsAPL1|OsAGPL3|OsAGPL1	Chloroplastic/amyloplastic ADP-glucose pyrophosphorylase large subunit, Starch synthesis in the leaf (Os03t0735000-01);Similar to Glucose-1-phosphate adenylyltransferase. (Os03t0735000-02)	OsAGPL3, OsAPL1	AGPL1	OsAGPL1, OsAPL1, APL1, OsAGPL3, AGPL3, OsAGPSL3, AGPSL3	ADP-glucose pyrophosphorylase large subunit 3	ADP-GLUCOSE PYROPHOSPHORYLASE LARGE SUBUNIT 1	sativa ADP-glucose pyrophosphorylase large subunit 1, ADP-glucose Pyrophosphorylase large subunit 1, AGPase large subunit 1, ADP-glucose pyrophosphorylase large subunit 3, AGPase large unit 3
Q2QMN9	LOC_Os12g40540	Expressed protein	Oryza sativa subsp. japonica	1	1	6	3	6	6	3397358	0.868297	15.303	5.07398	0.000190242	0.00225594	0.807999	0.0875382	1	1	hd1_1_LD - hd1_1_SD	limma	0.000190242	0.00225594	FALSE	candidate	3397358	Os12g0597400	12	25082544	25085996		LOC_Os12g40540		HI0933-like protein family protein. (Os12t0597400-01)
Q84YR7	Os07g0456700	Os07g0456700 protein	Oryza sativa subsp. japonica	1	1	6	3	4	4	753906	0.777137	13.0167	5.07289	0.000190614	0.00225602	0.806048	0.0876059	1	1	hd1_1_LD - hd1_1_SD	limma	0.000190614	0.00225602	FALSE	candidate	753906	Os07g0456700	7	15884357	15890031		LOC_Os07g27320		Similar to (1,4)-beta-xylan endohydrolase (EC 3.2.1.8). (Os07t0456700-01)		MORE1L	OsMORE1l		MAGNAPORTHE ORYZAE RESISTANCE 1L	Magnaporthe oryzae resistance 1l
Q9LHZ0	Os06g0112200	Os06g0112200 protein	Oryza sativa subsp. japonica	1	1	6	3	3	3	2480304	0.586684	13.4491	5.04731	0.000199611	0.00234013	0.75992	0.0892159	1	1	hd1_1_LD - hd1_1_SD	limma	0.000199611	0.00234013	FALSE	candidate	2480304	Os06g0112200	6	692774	695655	OsMTN	LOC_Os06g02220	OsMTN	5'-methylthioadenosine nucleosidase, Submergence-induced ethylene synthesis (Os06t0112200-01)	OsMTN	MTN	OsMTN	methylthioadenosine nucleosidase	METHYLTHIOADENOSINE/S-ADENOSYL HOMOCYSTEINE NUCLEOSIDASE	Methylthioadenosine/S-adenosyl homocysteine nucleosidase, 5'-methylthioadenosine nucleosidase, MTA nucleosidase
Q6YUU2	Os02g0190600	Os02g0190600 protein	Oryza sativa subsp. japonica	1	1	6	3	14	14	74464483	0.761631	18.0281	5.01807	0.000210432	0.00243472	0.70712	0.0910844	1	1	hd1_1_LD - hd1_1_SD	limma	0.000210432	0.00243472	FALSE	candidate	74464483	Os02g0190600	2	5028576	5030493	OsLCYb	LOC_Os02g09750	beta-OsLCY|OsLCY	Lycopene beta and epsilon cyclase domain containing protein. (Os02t0190600-00)		LCYB	OsLCYbeta, OsLYCb, OsLCY, beta-OsLCY, beta-LCY		LYCOPENE BETA-CYCLASE	lycopene e-cyclase, lycopene beta-cyclase
A0A0P0XW86	Os10g0492101	Os10g0492101 protein	Oryza sativa subsp. japonica	1	1	6	3	6	6	101567066	0.940967	17.7716	5.01512	0.000211559	0.00243814	0.701778	0.0912749	1	1	hd1_1_LD - hd1_1_SD	limma	0.000211559	0.00243814	FALSE	candidate	101567066	Os10g0492101	10	18678132	18678989		LOC_Os10g35010		Hypothetical conserved gene. (Os10t0492101-00)
Q5Z4M6	Os06g0308000	peptidylprolyl isomerase	Oryza sativa subsp. japonica	1	1	6	3	34	34	172987940	0.827846	20.3051	5.00579	0.000215159	0.00245877	0.684902	0.0918788	1	1	hd1_1_LD - hd1_1_SD	limma	0.000215159	0.00245877	FALSE	candidate	172987940	Os06g0308000	6	11677059	11682089	OsTIG	LOC_Os06g20320	OsTIG	Similar to Trigger factor-like protein. (Os06t0308000-01)			OsTIG			trigger factor-like protein
Q69LA6	PDX11	Probable pyridoxal 5'-phosphate synthase subunit PDX1.1	Oryza sativa subsp. japonica	1	1	6	3	2	24	478256688	0.970337	21.6293	4.99815	0.000218156	0.00247323	0.671068	0.0923759	1	1	hd1_1_LD - hd1_1_SD	limma	0.000218156	0.00247323	FALSE	candidate	478256688	Os07g0100200	7	11648	12983	OsPDX1.3a	LOC_Os07g01020	OsPDX1.1	Pyridoxal phosphate synthase 1.1, Vitamin B6 biosynthesis (Os07t0100200-01)	OsPDX1.1	PDX1.3A	OsPDX1.3a, OsPDX1.1, PDX1.1	pyridoxal phosphate synthase 1.1	PYRIDOXINE BIOSYNTHESIS PROTEIN 1.3A	SOR/SNZ protein, pyridoxine synthase, PYRIDOXINE BIOSYNTHESIS PROTEIN1.3a, Pyridoxal phosphate synthase protein 1.1
Q6AUN5	Os05g0568900	Os05g0568900 protein	Oryza sativa subsp. japonica	1	1	6	3	8	8	43677537	0.693313	18.6425	4.99694	0.000218635	0.00247414	0.668873	0.0924549	1	1	hd1_1_LD - hd1_1_SD	limma	0.000218635	0.00247414	FALSE	candidate	43677537	Os05g0568900	5	28315242	28318639	OsDegp9	LOC_Os05g49380		Similar to Protease Do-like 1, chloroplast precursor (EC 3.4.21.-). (Os05t0568900-01)			OsDegp9, DEGP9, OsDeg1			Deg protease 9, DEG PROTEASE 9
Q69IK7	Os02g0800000	Os02g0800000 protein	Oryza sativa subsp. japonica	1	1	6	3	9	9	11271997	1.22885	17.6187	4.99249	0.000220404	0.00247604	0.660817	0.0927455	1	1	hd1_1_LD - hd1_1_SD	limma	0.000220404	0.00247604	TRUE	hit	11271997	Os02g0800000	2	34071030	34075500		LOC_Os02g55630		PRLI-interacting factor L (Fragment). (Os02t0800000-01)
Q6Z6H2	Os02g0761700	Os02g0761700 protein	Oryza sativa subsp. japonica	1	1	6	3	7	7	23854188	0.98802	18.0406	4.9952	0.000219325	0.00247604	0.665725	0.0925684	1	1	hd1_1_LD - hd1_1_SD	limma	0.000219325	0.00247604	FALSE	candidate	23854188	Os02g0761700	2	32081293	32085569		LOC_Os02g52420		Peptidase M24 family protein. (Os02t0761700-01)
Q7XS47	Os04g0607000	Os04g0607000 protein	Oryza sativa subsp. japonica	1	1	6	3	4	4	4644427	0.608824	15.229	4.99104	0.000220982	0.00247804	0.658195	0.0928402	1	1	hd1_1_LD - hd1_1_SD	limma	0.000220982	0.00247804	FALSE	candidate	4644427	Os04g0607000	4	30688131	30689790		LOC_Os04g51792		PAP fibrillin family protein. (Os04t0607000-02)
Q10F62	LOC_Os03g47610	Os03g0679700 protein	Oryza sativa subsp. japonica	1	1	6	3	33	33	92771516	0.882473	20.769	4.98983	0.000221468	0.002479	0.656001	0.0929195	1	1	hd1_1_LD - hd1_1_SD	limma	0.000221468	0.002479	FALSE	candidate	92771516	Os03g0679700	3	26952053	26959001	OsTHIC	LOC_Os03g47610		Similar to Thiamine biosynthesis protein thiC. (Os03t0679700-01);Similar to Thiamine biosynthesis protein thiC. (Os03t0679700-02);Similar to Thiamine biosynthesis protein thiC. (Os03t0679700-03);Similar to thiamine biosynthesis protein thiC. (Os03t0679700-04)			OsTHIC, THIC			HMP-P synthase
Q0IRE6	Os11g0642800	Glutathione synthetase	Oryza sativa subsp. japonica	1	1	6	3	11	13	19732186	0.62152	18.3548	4.98119	0.000224962	0.00250003	0.640345	0.0934867	1	1	hd1_1_LD - hd1_1_SD	limma	0.000224962	0.00250003	FALSE	candidate	19732186	Os11g0642800	11	25492192	25496841		LOC_Os11g42350		Glutathione synthetase (Os11t0642800-01)	OsGS1	GS1	OsGS1, OsGS2, OsGSH2	glutathione synthetase 1	GLUTATHIONE SYNTHETASE 1	glutathione synthetase 1
A0A0N7KNB0	Os07g0409200	Os07g0409200 protein	Oryza sativa subsp. japonica	1	1	6	3	7	7	7795142	0.624217	16.0416	4.974	0.000227914	0.00251926	0.62731	0.0939608	1	1	hd1_1_LD - hd1_1_SD	limma	0.000227914	0.00251926	FALSE	candidate	7795142	Os07g0409200	7	12763740	12766733		LOC_Os07g22650		Carbohydrate kinase, FGGY domain containing protein. (Os07t0409200-01);Carbohydrate kinase, FGGY domain containing protein (Os07t0409200-02)
Q2QWU2	HDAC10	Histone deacetylase 10, chloroplastic	Oryza sativa subsp. japonica	1	1	6	3	10	10	22989153	1.1045	17.2825	4.96026	0.000233669	0.00255169	0.60237	0.0948726	1	1	hd1_1_LD - hd1_1_SD	limma	0.000233669	0.00255169	TRUE	hit	22989153	Os12g0182700	12	4194063	4198878	OsHDAC10	LOC_Os12g08220	HDAC10	Histone deacetylase 10, Regulation of lysine acetylation of ribosomal proteins, Regulation of melatonin biosynthesis (Os12t0182700-01)	HDAC10, OsHDAC10, HDA714	HDAC10	OsHDAC10, HDA714, OsHDA714, ASDAC, OsASDAC	histone deacetylase 10	HISTONE DEACETYLASE 10	histone deacetylase 10, N-acetylserotonin deacetylase
A0A0P0W7S7	Os04g0223901	Flavin-containing monooxygenase	Oryza sativa subsp. japonica	1	1	6	3	0	2	478761	0.632593	14.6252	4.9415	0.000241769	0.00260269	0.568296	0.0961283	1	1	hd1_1_LD - hd1_1_SD	limma	0.000241769	0.00260269	FALSE	candidate	478761	Os04g0223901	4	8263115	8268571		LOC_Os04g14710		Dimethylaniline monooxygenase, N-oxide-forming domain containing protein. (Os04t0223901-00)
Q69T99	AGPS1	Glucose-1-phosphate adenylyltransferase small subunit 1, chloroplastic/amyloplastic	Oryza sativa subsp. japonica	1	1	6	3	7	7	196747188	0.737708	20.9213	4.93465	0.000244799	0.0026081	0.555841	0.0965903	1	1	hd1_1_LD - hd1_1_SD	limma	0.000244799	0.0026081	FALSE	candidate	196747188	Os09g0298200	9	7245434	7249813	OsAGPS1	LOC_Os09g12660	OsAPS1|OsAGPS1	Chloroplastic/amyloplastic ADP-glucose pyrophosphorylase small subunit 1, Starch synthesis in the early stage of developing endosperm (Os09t0298200-01);Similar to Brittle 2. (Os09t0298200-02)	OsAGPS1	AGPS1	OsAGPS1, APS1, OsAPS1, AGPsma	ADP-glucose pyrophosphorylase small subunit 1	ADP-GLUCOSE PYROPHOSPHORYLASE SMALL SUBUNIT 1	sativa ADP-glucose pyrophosphorylase small subunit 1, ADP-glucose Pyrophosphorylase small subunit 1, AGPase small subunit 1, Adenosine diphosphate glucose pyrophosphorylase, adenosine diphosphoglucose pyrophosphorylase, ADP-glucose pyrophosphorylase small unit 1, AGPase S1
Q2QQS9	GCP1	Probable tRNA N6-adenosine threonylcarbamoyltransferase, mitochondrial	Oryza sativa subsp. japonica	1	1	6	3	4	5	372711	1.5808	12.1755	4.92868	0.000247472	0.00261855	0.544982	0.0969943	1	1	hd1_1_LD - hd1_1_SD	limma	0.000247472	0.00261855	TRUE	hit	372711	Os12g0485000	12	17924546	17931666		LOC_Os12g29990		Similar to O-sialoglycoprotein endopeptidase. (Os12t0485000-01);Peptidase M22, glycoprotease domain containing protein. (Os12t0485000-02)
P14655	GLN2	Glutamine synthetase, chloroplastic	Oryza sativa subsp. japonica	1	1	6	3	27	28	2209661120	0.840672	22.3492	4.92464	0.000249298	0.00262442	0.53763	0.0972684	1	1	hd1_1_LD - hd1_1_SD	limma	0.000249298	0.00262442	FALSE	candidate	2209661120	Os04g0659100	4	33624428	33631025	OsGLN2	LOC_Os04g56400	OsGS2|lambdaGS31	Chloroplastic glutamine synthetase, Reassimilation of the ammonia generated by photorespiration, Salt tolerance (Os04t0659100-01);Similar to Isoform 2 of Glutamine synthetase, chloroplastic. (Os04t0659100-02);Glutamine synthetase shoot isozyme, chloroplast precursor (EC 6.3.1.2) (Glutamate--ammonia ligase) (Clone lambda-GS31). (Os04t0659100-03)	OsGLN2, RGS31, OsGS2	GS2	OsGS2, GLN2, OsGLN2, RGS31, OsRGS31	glutamine synthetase 2	GLUTAMINE SYNTHETASE 2	Glutamine synthetase, chloroplastic, plastidic/chloroplastic glutamine synthase, glutamine synthetase 2, "Glutamate:ammonia ligase delta, chloroplast", chloroplastic gluthamine synthetase 2
A0A0P0XCH6	Os08g0174100	Os08g0174100 protein	Oryza sativa subsp. japonica	1	1	6	3	6	6	6638446	0.754038	15.5193	4.91743	0.000252591	0.00264126	0.52451	0.0977591	1	1	hd1_1_LD - hd1_1_SD	limma	0.000252591	0.00264126	FALSE	candidate	6638446	Os08g0174100	8	4316104	4318545		LOC_Os08g07720		Similar to transferase family protein. (Os08t0174100-00)
Q6EP75	Os02g0677600	Os02g0677600 protein	Oryza sativa subsp. japonica	1	1	6	3	6	6	29239320	0.594789	17.8685	4.91577	0.000253357	0.00264126	0.521484	0.0978725	1	1	hd1_1_LD - hd1_1_SD	limma	0.000253357	0.00264126	FALSE	candidate	29239320	Os02g0677600	2	27658946	27660116		LOC_Os02g45460		Conserved hypothetical protein. (Os02t0677600-01)
Q0E446	Os02g0137200	Os02g0137200 protein	Oryza sativa subsp. japonica	1	1	6	3	15	15	1401487524	0.949024	20.0324	4.90695	0.000257461	0.00264504	0.505416	0.0984763	1	1	hd1_1_LD - hd1_1_SD	limma	0.000257461	0.00264504	FALSE	candidate	1401487524	Os02g0137200	2	1972939	1974762		LOC_Os02g04460		Similar to 50S ribosomal protein L3-1, chloroplast precursor. (Os02t0137200-01);Plastid ribosomal protein L3, Chloroplast development (Os02t0137200-02)	PRPL3	PRPL3	OsPRPL3	Plastid ribosomal protein L3	Plastid Ribosomal Protein L3	50S ribosomal protein
Q0IPS3	Os12g0170700	Os12g0170700 protein	Oryza sativa subsp. japonica	1	1	6	3	5	5	638970368	0.65688	20.8078	4.90469	0.000258522	0.00264504	0.501306	0.0986312	1	1	hd1_1_LD - hd1_1_SD	limma	0.000258522	0.00264504	FALSE	candidate	638970368	Os12g0170700	12	3592239	3597468		LOC_Os12g07300		Conserved hypothetical protein. (Os12t0170700-01)
Q6K6C4	Os02g0815200	Os02g0815200 protein	Oryza sativa subsp. japonica	1	1	6	3	8	8	144913212	0.663336	17.895	4.90517	0.000258297	0.00264504	0.502176	0.0985984	1	1	hd1_1_LD - hd1_1_SD	limma	0.000258297	0.00264504	FALSE	candidate	144913212	Os02g0815200	2	34922504	34924759		LOC_Os02g57010		Similar to 29 kDa ribonucleoprotein, chloroplast precursor (RNA-binding protein cp29). (Os02t0815200-01)		CRP6	OsCRP6, cpRNP6		CHLOROPLAST RNA-BINDING PROTEIN 6
Q7XSS0	Os04g0602600	Os04g0602600 protein	Oryza sativa subsp. japonica	1	1	6	3	4	4	0	0.802188	11.6669	4.90662	0.000257616	0.00264504	0.504815	0.0984989	1	1	hd1_1_LD - hd1_1_SD	limma	0.000257616	0.00264504	FALSE	candidate	0	Os04g0602600	4	30410105	30413160		LOC_Os04g51350	MPR25	Mitochondrial pentatricopeptide repeat protein, RNA editing of nad5 transcripts in mitochondria (Os04t0602600-01)	MPR25	MPR25	OsMPR25	MITOCHONDRIAL PPR25	MITOCHONDRIAL PPR25	MITOCHONDRIAL PPR 25, mitochondrial pentatricopeptide repeat protein 25
Q9ASK5	Os01g0110400	Os01g0110400 protein	Oryza sativa subsp. japonica	1	1	6	3	6	6	3795741	0.65169	15.6991	4.90772	0.000257096	0.00264504	0.506835	0.0984229	1	1	hd1_1_LD - hd1_1_SD	limma	0.000257096	0.00264504	FALSE	candidate	3795741	Os01g0110400	1	549157	552574		LOC_Os01g02020		Similar to Acetyl-CoA C-acetyltransferase. (Os01t0110400-01)
Q0DWH7	Os02g0814900	Nicotinamide/nicotinic acid mononucleotide adenylyltransferase	Oryza sativa subsp. japonica	1	1	6	3	2	2	579659	0.874749	14.0747	4.90194	0.00025982	0.00265394	0.496299	0.0988201	1	1	hd1_1_LD - hd1_1_SD	limma	0.00025982	0.00265394	FALSE	candidate	579659	Os02g0814900	2	34916323	34917986		LOC_Os02g56980		Similar to nicotinamide-nucleotide adenylyltransferase 1. (Os02t0814900-00)
Q0DG35	Os05g0555600	Glutamate synthase 2 [NADH], chloroplastic	Oryza sativa subsp. japonica	1	1	6	3	35	35	24304930	0.784425	19.6726	4.89516	0.000263052	0.00267583	0.483938	0.0992874	1	1	hd1_1_LD - hd1_1_SD	limma	0.000263052	0.00267583	FALSE	candidate	24304930	Os05g0555600	5	27622654	27636450	OsGLT2	LOC_Os05g48200	OsNADH-GOGAT2	Similar to Glutamate synthase [NADH], amyloplastic. (Os05t0555600-01);Similar to NADH-glutamate synthase 2. (Os05t0555600-02);NADH-glutamate synthase, Remobilization of nitrogen in senescing organs (Os05t0555600-03)	OsNADH-GOGAT2	GLT2	OsGLT2, OsNADH-GOGAT2, NADH-GOGAT2, OsGOGAT2, GOGAT2, OsGLU2, GLU2	NADH-glutamate synthase 2	NADH-DEPENDENT GLUTAMATE SYNTHASE 2	NADH-glutamate synthase 2, NADH-dependent glutamate synthase2, NADH-dependent glutamate synthase 2
A0A0P0WEC1	Os04g0603000	glucose-6-phosphate 1-epimerase	Oryza sativa subsp. japonica	1	1	6	3	10	10	7146482	0.758858	17.9902	4.86786	0.000276497	0.00277021	0.434103	0.101188	1	1	hd1_1_LD - hd1_1_SD	limma	0.000276497	0.00277021	FALSE	candidate	7146482	Os04g0603000	4	30433286	30437475		LOC_Os04g51390		Similar to OSIGBa0118P15.1 protein. (Os04t0603000-00)
Q6Z2I7	Os02g0733800	Os02g0733800 protein	Oryza sativa subsp. japonica	1	1	6	3	8	8	13268399	0.838832	16.7882	4.86418	0.000278358	0.0027791	0.427395	0.101445	1	1	hd1_1_LD - hd1_1_SD	limma	0.000278358	0.0027791	FALSE	candidate	13268399	Os02g0733800	2	30593495	30596146	OsSET13	LOC_Os02g50100		SET domain containing protein. (Os02t0733800-01)			OsSET13			SET protein 13
Q10LR9	Os03g0337600	Uroporphyrinogen decarboxylase 2, chloroplastic	Oryza sativa subsp. japonica	1	1	6	3	14	15	140249678	0.802546	19.3751	4.86145	0.000279753	0.00278852	0.422399	0.101638	1	1	hd1_1_LD - hd1_1_SD	limma	0.000279753	0.00278852	FALSE	candidate	140249678	Os03g0337600	3	12529090	12532682	UroD	LOC_Os03g21900		Similar to Uroporphyrinogen decarboxylase (EC 4.1.1.37) (URO-D) (UPD) (Fragment). (Os03t0337600-01)		LM3	UroD, URO-D, OsLM3, OsUroD, OsURO-D		LESION MIMIC 3	Uroporphyrinogen-III decarboxylase, lesion mimic 3
[truncated: 241 more rows]

## Sheet: hd1-1 SD
Protein.ID	Gene	Protein.Description	Organism	found.in.files	found.in.file_P2777_fractionated_protein.tsv	found.in.conditions	found.in.reps	max.Unique.Peptides	max.Razor.Peptides	average.Total.Intensity	logFC	AveExpr	t	pvalue.limma	fdr.limma	B	pvalue.fdrtool	qval.fdrtool	lfdr.fdrtool	comparison	hit_annotation_method	pvalue	fdr	hit	hit_annotation	Total.Intensity	RAP.DB.id(Ensembl_plant_database)	Chromosome.scaffold.name	Gene.start..bp	Gene.end..bp	Gene.name	MSU (MSU_id)	Symbol(FUNRICE_database)	Description(RAP_db_database)	RAP.DB.Gene.Symbol.Synonym.s.	CGSNL.Gene.Symbol	Oryzabase.Gene.Symbol.Synonym.s.	RAP.DB.Gene.Name.Synonym.s.	CGSNL.Gene.Name	Oryzabase.Gene.Name.Synonym.s.
[truncated: 462 more rows]

[truncated: 1 more sheets: Full dataset]
